# Supplementary material for: In-Vitro Characterization of mCerulean3_mRuby3 as a Novel FRET Pair with Favorable Bleed-Through Characteristics
Source: Biosensors (Basel). 2019 Feb 28;9(1):33. doi: 10.3390/bios9010033 (PMC6468510; doi:10.3390/bios9010033)
Supplement: Supplementary file 1 [file biosensors-09-00033-s001.zip]

Archive with 111 entries (98 files):
- Supplementary Material Erismann et al/
- Supplementary Material Erismann et al/.DS_Store
- __MACOSX/
- __MACOSX/Supplementary Material Erismann et al/
- __MACOSX/Supplementary Material Erismann et al/._.DS_Store
- Supplementary Material Erismann et al/3D spectra of trypsin digests/
- Supplementary Material Erismann et al/3D spectra of trypsin digests/.DS_Store
- __MACOSX/Supplementary Material Erismann et al/3D spectra of trypsin digests/
- __MACOSX/Supplementary Material Erismann et al/3D spectra of trypsin digests/._.DS_Store
- Supplementary Material Erismann et al/3D spectra of trypsin digests/CeruRuby/
- Supplementary Material Erismann et al/3D spectra of trypsin digests/CeruRuby/.DS_Store
- __MACOSX/Supplementary Material Erismann et al/3D spectra of trypsin digests/CeruRuby/
- __MACOSX/Supplementary Material Erismann et al/3D spectra of trypsin digests/CeruRuby/._.DS_Store
- Supplementary Material Erismann et al/3D spectra of trypsin digests/CeruRuby/1 Ceru_Ruby before trypsin.xlsx
- __MACOSX/Supplementary Material Erismann et al/3D spectra of trypsin digests/CeruRuby/._1 Ceru_Ruby before trypsin.xlsx
- Supplementary Material Erismann et al/3D spectra of trypsin digests/CeruRuby/1 CeruRubybeforetrypsin.fig
- Supplementary Material Erismann et al/3D spectra of trypsin digests/CeruRuby/2 Ceru_Ruby 2 h after trypsin.xlsx
- __MACOSX/Supplementary Material Erismann et al/3D spectra of trypsin digests/CeruRuby/._2 Ceru_Ruby 2 h after trypsin.xlsx
- Supplementary Material Erismann et al/3D spectra of trypsin digests/CeruRuby/2 CeruRubyaftertrypsin2h.fig
- Supplementary Material Erismann et al/3D spectra of trypsin digests/CeruRuby/3 Ceru_Ruby 4 h after trypsin.xlsx
- __MACOSX/Supplementary Material Erismann et al/3D spectra of trypsin digests/CeruRuby/._3 Ceru_Ruby 4 h after trypsin.xlsx
- Supplementary Material Erismann et al/3D spectra of trypsin digests/CeruRuby/3 CeruRubyaftertrypsin4h.fig
- Supplementary Material Erismann et al/3D spectra of trypsin digests/CeruRuby/4 Cerulean.fig
- Supplementary Material Erismann et al/3D spectra of trypsin digests/CeruRuby/4 Cerulean.xlsx
- __MACOSX/Supplementary Material Erismann et al/3D spectra of trypsin digests/CeruRuby/._4 Cerulean.xlsx
- Supplementary Material Erismann et al/3D spectra of trypsin digests/CeruRuby/5 Ruby.fig
- Supplementary Material Erismann et al/3D spectra of trypsin digests/CeruRuby/5 Ruby.xlsx
- __MACOSX/Supplementary Material Erismann et al/3D spectra of trypsin digests/CeruRuby/._5 Ruby.xlsx
- Supplementary Material Erismann et al/3D spectra of trypsin digests/CeruRuby/Create3Dfigurefrommatrix.m
- __MACOSX/Supplementary Material Erismann et al/3D spectra of trypsin digests/CeruRuby/._Create3Dfigurefrommatrix.m
- Supplementary Material Erismann et al/3D spectra of trypsin digests/CeruRuby/Create3Dfigurefromtable.m
- __MACOSX/Supplementary Material Erismann et al/3D spectra of trypsin digests/CeruRuby/._Create3Dfigurefromtable.m
- Supplementary Material Erismann et al/3D spectra of trypsin digests/CeruRuby/Spectrumsubtraction.m
- __MACOSX/Supplementary Material Erismann et al/3D spectra of trypsin digests/CeruRuby/._Spectrumsubtraction.m
- Supplementary Material Erismann et al/3D spectra of trypsin digests/CFPYFP/
- Supplementary Material Erismann et al/3D spectra of trypsin digests/CFPYFP/.DS_Store
- __MACOSX/Supplementary Material Erismann et al/3D spectra of trypsin digests/CFPYFP/
- __MACOSX/Supplementary Material Erismann et al/3D spectra of trypsin digests/CFPYFP/._.DS_Store
- Supplementary Material Erismann et al/3D spectra of trypsin digests/CFPYFP/1 CFP_YFP before Trypsin.xlsx
- __MACOSX/Supplementary Material Erismann et al/3D spectra of trypsin digests/CFPYFP/._1 CFP_YFP before Trypsin.xlsx
- Supplementary Material Erismann et al/3D spectra of trypsin digests/CFPYFP/1 CFPYFPbeforetrypsin.fig
- Supplementary Material Erismann et al/3D spectra of trypsin digests/CFPYFP/2 CFP_YFP 3 h after Trypsin.xls
- __MACOSX/Supplementary Material Erismann et al/3D spectra of trypsin digests/CFPYFP/._2 CFP_YFP 3 h after Trypsin.xls
- Supplementary Material Erismann et al/3D spectra of trypsin digests/CFPYFP/2 CFPYFPaftertrypsin3h.fig
- Supplementary Material Erismann et al/3D spectra of trypsin digests/CFPYFP/3 CFP_YFP 6 h after Trypsin repeat.xlsx
- __MACOSX/Supplementary Material Erismann et al/3D spectra of trypsin digests/CFPYFP/._3 CFP_YFP 6 h after Trypsin repeat.xlsx
- Supplementary Material Erismann et al/3D spectra of trypsin digests/CFPYFP/3 CFPYFPaftertrypsin6h.fig
- Supplementary Material Erismann et al/3D spectra of trypsin digests/CFPYFP/4 CFP.fig
- Supplementary Material Erismann et al/3D spectra of trypsin digests/CFPYFP/4 CFP.xlsx
- __MACOSX/Supplementary Material Erismann et al/3D spectra of trypsin digests/CFPYFP/._4 CFP.xlsx
- Supplementary Material Erismann et al/3D spectra of trypsin digests/CFPYFP/5 CFP repeat after 3 h.xlsx
- __MACOSX/Supplementary Material Erismann et al/3D spectra of trypsin digests/CFPYFP/._5 CFP repeat after 3 h.xlsx
- Supplementary Material Erismann et al/3D spectra of trypsin digests/CFPYFP/6 YFP.fig
- Supplementary Material Erismann et al/3D spectra of trypsin digests/CFPYFP/6 YFP.xlsx
- __MACOSX/Supplementary Material Erismann et al/3D spectra of trypsin digests/CFPYFP/._6 YFP.xlsx
- Supplementary Material Erismann et al/3D spectra of trypsin digests/CFPYFP/7 YFP repeat after 3 h.xlsx
- __MACOSX/Supplementary Material Erismann et al/3D spectra of trypsin digests/CFPYFP/._7 YFP repeat after 3 h.xlsx
- Supplementary Material Erismann et al/3D spectra of trypsin digests/CFPYFP/Create3Dfigurefrommatrix.m
- __MACOSX/Supplementary Material Erismann et al/3D spectra of trypsin digests/CFPYFP/._Create3Dfigurefrommatrix.m
- Supplementary Material Erismann et al/3D spectra of trypsin digests/CFPYFP/Create3Dfigurefromtable.m
- __MACOSX/Supplementary Material Erismann et al/3D spectra of trypsin digests/CFPYFP/._Create3Dfigurefromtable.m
- Supplementary Material Erismann et al/3D spectra of trypsin digests/CFPYFP/Spectrumsubtraction.m
- __MACOSX/Supplementary Material Erismann et al/3D spectra of trypsin digests/CFPYFP/._Spectrumsubtraction.m
- Supplementary Material Erismann et al/3D spectra of trypsin digests/CloverRuby/
- Supplementary Material Erismann et al/3D spectra of trypsin digests/CloverRuby/.DS_Store
- __MACOSX/Supplementary Material Erismann et al/3D spectra of trypsin digests/CloverRuby/
- __MACOSX/Supplementary Material Erismann et al/3D spectra of trypsin digests/CloverRuby/._.DS_Store
- Supplementary Material Erismann et al/3D spectra of trypsin digests/CloverRuby/1 Clover_Ruby before Trypsin.xlsx
- __MACOSX/Supplementary Material Erismann et al/3D spectra of trypsin digests/CloverRuby/._1 Clover_Ruby before Trypsin.xlsx
- Supplementary Material Erismann et al/3D spectra of trypsin digests/CloverRuby/1 CloverRubybeforeTrypsin.fig
- Supplementary Material Erismann et al/3D spectra of trypsin digests/CloverRuby/2 Clover_Ruby 1 h after Trypsin.xlsx
- __MACOSX/Supplementary Material Erismann et al/3D spectra of trypsin digests/CloverRuby/._2 Clover_Ruby 1 h after Trypsin.xlsx
- Supplementary Material Erismann et al/3D spectra of trypsin digests/CloverRuby/2 CloverRubyafterTrypsin1h.fig
- Supplementary Material Erismann et al/3D spectra of trypsin digests/CloverRuby/3 Clover_Ruby 3 h after Trypsin.xlsx
- __MACOSX/Supplementary Material Erismann et al/3D spectra of trypsin digests/CloverRuby/._3 Clover_Ruby 3 h after Trypsin.xlsx
- Supplementary Material Erismann et al/3D spectra of trypsin digests/CloverRuby/3 CloverRubyafterTrypsin3h.fig
- Supplementary Material Erismann et al/3D spectra of trypsin digests/CloverRuby/4 Clover.fig
- Supplementary Material Erismann et al/3D spectra of trypsin digests/CloverRuby/4 Clover.xlsx
- __MACOSX/Supplementary Material Erismann et al/3D spectra of trypsin digests/CloverRuby/._4 Clover.xlsx
- Supplementary Material Erismann et al/3D spectra of trypsin digests/CloverRuby/5 Clover repeat after 3 h.xlsx
- __MACOSX/Supplementary Material Erismann et al/3D spectra of trypsin digests/CloverRuby/._5 Clover repeat after 3 h.xlsx
- Supplementary Material Erismann et al/3D spectra of trypsin digests/CloverRuby/6 Ruby.fig
- Supplementary Material Erismann et al/3D spectra of trypsin digests/CloverRuby/6 Ruby.xlsx
- __MACOSX/Supplementary Material Erismann et al/3D spectra of trypsin digests/CloverRuby/._6 Ruby.xlsx
- Supplementary Material Erismann et al/3D spectra of trypsin digests/CloverRuby/7 Ruby repeat after 2 h.xlsx
- __MACOSX/Supplementary Material Erismann et al/3D spectra of trypsin digests/CloverRuby/._7 Ruby repeat after 2 h.xlsx
- Supplementary Material Erismann et al/3D spectra of trypsin digests/CloverRuby/Create3Dfigurefrommatrix.m
- __MACOSX/Supplementary Material Erismann et al/3D spectra of trypsin digests/CloverRuby/._Create3Dfigurefrommatrix.m
- Supplementary Material Erismann et al/3D spectra of trypsin digests/CloverRuby/Create3Dfigurefromtable.m
- __MACOSX/Supplementary Material Erismann et al/3D spectra of trypsin digests/CloverRuby/._Create3Dfigurefromtable.m
- Supplementary Material Erismann et al/3D spectra of trypsin digests/CloverRuby/Spectrumsubtraction.m
- __MACOSX/Supplementary Material Erismann et al/3D spectra of trypsin digests/CloverRuby/._Spectrumsubtraction.m
- Supplementary Material Erismann et al/3D spectra of trypsin digests/CloverRuby/~$1 Clover_Ruby before Trypsin.xlsx
- __MACOSX/Supplementary Material Erismann et al/3D spectra of trypsin digests/CloverRuby/._~$1 Clover_Ruby before Trypsin.xlsx
- Supplementary Material Erismann et al/genebank files Erismann et al/
- Supplementary Material Erismann et al/genebank files Erismann et al/.DS_Store
- __MACOSX/Supplementary Material Erismann et al/genebank files Erismann et al/
- __MACOSX/Supplementary Material Erismann et al/genebank files Erismann et al/._.DS_Store
- Supplementary Material Erismann et al/genebank files Erismann et al/1 pNCS_His.gbk
- Supplementary Material Erismann et al/genebank files Erismann et al/10 pNCS_CFP_YFP_His.gbk
- Supplementary Material Erismann et al/genebank files Erismann et al/11 pNCS_Cerulean_sl_mRuby3_His.gbk
- Supplementary Material Erismann et al/genebank files Erismann et al/2 pNCS_CFP_His.gbk
- Supplementary Material Erismann et al/genebank files Erismann et al/3 pNCS_YFP_His.gbk
- Supplementary Material Erismann et al/genebank files Erismann et al/4 pNCS_mVenus_His.gbk
- Supplementary Material Erismann et al/genebank files Erismann et al/5 pNCS_mClover3_His.gbk
- Supplementary Material Erismann et al/genebank files Erismann et al/6 pNCS_mCerulean3_His.gbk
- Supplementary Material Erismann et al/genebank files Erismann et al/7 pNCS_mRuby3_His.gbk
- Supplementary Material Erismann et al/genebank files Erismann et al/8 pNCS_Clover_mRuby3_His.gbk
- Supplementary Material Erismann et al/genebank files Erismann et al/9 pNCS_Cerulean_mRuby3_His.gbk
- Supplementary Material Erismann et al/~$ FP UV_VIS absorption scans.xlsx
- __MACOSX/Supplementary Material Erismann et al/._~$ FP UV_VIS absorption scans.xlsx
