# Supplementary material for: In-Vitro Characterization of mCerulean3_mRuby3 as a Novel FRET Pair with Favorable Bleed-Through Characteristics
Source: Biosensors (Basel). 2019 Feb 28;9(1):33. doi: 10.3390/bios9010033 (PMC6468510; doi:10.3390/bios9010033)
Supplement: Supplementary file 1 [file biosensors-09-00033-s001.zip › Supplementary Material Erismann et al/3D spectra of trypsin digests/CeruRuby/1 Ceru_Ruby before trypsin.xlsx]

## Sheet: 570-600
Application: Tecan i-control				Tecan i-control , 2.0.10.0
Device: infinite 200Pro				Serial number: 1501008512				Serial number of connected stacker:
Firmware: V_3.40_01/15_Infinite (Dec 23 2014/12.45.11)				MAI, V_3.40_01/15_Infinite (Dec 23 2014/12.45.11)
Date:	19.09.2018
Time:	12:18:09
System				PHARPC-HPED01
User				UZH\marand
Plate				Greiner 96 Flat Bottom Transparent Polystyrene Cat. No.: 655101/655161/655192 [GRE96ft.pdfx]
Plate-ID (Stacker)
Label: Label1
Mode				Fluorescence Top Reading
Emission Wavelength Start				605	nm
Emission Wavelength End				670	nm
Emission Wavelength Step Size				5	nm
Emission Scan Number				14
Excitation Wavelength				570	nm
Bandwidth (Em)				280...850: 20 nm
Bandwidth (Ex) (Range 1)				230...315: 5 nm
Bandwidth (Ex) (Range 2)				316...850: 10 nm
Gain				80	Manual
Number of Flashes				25
Integration Time				20	µs
Lag Time				0	µs
Settle Time				0	ms
Z-Position (Manual)				20000	µm
Part of Plate				C2-C2
Start Time:	19.09.2018 12:18:11
	Temperature: 29.9 °C
Wavel.	605	610	615	620	625	630	635	640	645	650	655	660	665	670
C2	4043	3863	3548	3210	2886	2600	2315	2019	1759	1545	1364	1155	1004	860
End Time:	19.09.2018 12:18:28
Label: Label1_Copy1
Mode				Fluorescence Top Reading
Emission Wavelength Start				610	nm
Emission Wavelength End				670	nm
Emission Wavelength Step Size				5	nm
Emission Scan Number				13
Excitation Wavelength				575	nm
Bandwidth (Em)				280...850: 20 nm
Bandwidth (Ex) (Range 1)				230...315: 5 nm
Bandwidth (Ex) (Range 2)				316...850: 10 nm
Gain				80	Manual
Number of Flashes				25
Integration Time				20	µs
Lag Time				0	µs
Settle Time				0	ms
Z-Position (Manual)				20000	µm
Part of Plate				C2-C2
Start Time:	19.09.2018 12:18:37
	Temperature: 30.1 °C
Wavel.	610	615	620	625	630	635	640	645	650	655	660	665	670
C2	2455	2341	2104	1874	1693	1484	1302	1149	1008	887	746	641	566
End Time:	19.09.2018 12:18:53
Label: Label1_Copy2
Mode				Fluorescence Top Reading
Emission Wavelength Start				615	nm
Emission Wavelength End				670	nm
Emission Wavelength Step Size				5	nm
Emission Scan Number				12
Excitation Wavelength				580	nm
Bandwidth (Em)				280...850: 20 nm
Bandwidth (Ex) (Range 1)				230...315: 5 nm
Bandwidth (Ex) (Range 2)				316...850: 10 nm
Gain				80	Manual
Number of Flashes				25
Integration Time				20	µs
Lag Time				0	µs
Settle Time				0	ms
Z-Position (Manual)				20000	µm
Part of Plate				C2-C2
Start Time:	19.09.2018 12:19:02
	Temperature: 30.1 °C
Wavel.	615	620	625	630	635	640	645	650	655	660	665	670
C2	1185	1114	1003	882	787	698	595	530	465	399	348	298
End Time:	19.09.2018 12:19:18
Label: Label1_Copy3
Mode				Fluorescence Top Reading
Emission Wavelength Start				620	nm
Emission Wavelength End				670	nm
Emission Wavelength Step Size				5	nm
Emission Scan Number				11
Excitation Wavelength				585	nm
Bandwidth (Em)				280...850: 20 nm
Bandwidth (Ex) (Range 1)				230...315: 5 nm
Bandwidth (Ex) (Range 2)				316...850: 10 nm
Gain				80	Manual
Number of Flashes				25
Integration Time				20	µs
Lag Time				0	µs
Settle Time				0	ms
Z-Position (Manual)				20000	µm
Part of Plate				C2-C2
Start Time:	19.09.2018 12:19:27
	Temperature: 30 °C
Wavel.	620	625	630	635	640	645	650	655	660	665	670
C2	510	477	421	363	331	284	247	222	184	165	146
End Time:	19.09.2018 12:19:42
Label: Label1_Copy4
Mode				Fluorescence Top Reading
Emission Wavelength Start				625	nm
Emission Wavelength End				670	nm
Emission Wavelength Step Size				5	nm
Emission Scan Number				10
Excitation Wavelength				590	nm
Bandwidth (Em)				280...850: 20 nm
Bandwidth (Ex) (Range 1)				230...315: 5 nm
Bandwidth (Ex) (Range 2)				316...850: 10 nm
Gain				80	Manual
Number of Flashes				25
Integration Time				20	µs
Lag Time				0	µs
Settle Time				0	ms
Z-Position (Manual)				20000	µm
Part of Plate				C2-C2
Start Time:	19.09.2018 12:19:51
	Temperature: 30.3 °C
Wavel.	625	630	635	640	645	650	655	660	665	670
C2	262	243	213	189	157	141	125	109	95	82
End Time:	19.09.2018 12:20:05
Label: Label1_Copy5
Mode				Fluorescence Top Reading
Emission Wavelength Start				630	nm
Emission Wavelength End				670	nm
Emission Wavelength Step Size				5	nm
Emission Scan Number				9
Excitation Wavelength				595	nm
Bandwidth (Em)				280...850: 20 nm
Bandwidth (Ex) (Range 1)				230...315: 5 nm
Bandwidth (Ex) (Range 2)				316...850: 10 nm
Gain				80	Manual
Number of Flashes				25
Integration Time				20	µs
Lag Time				0	µs
Settle Time				0	ms
Z-Position (Manual)				20000	µm
Part of Plate				C2-C2
Start Time:	19.09.2018 12:20:14
	Temperature: 30.3 °C
Wavel.	630	635	640	645	650	655	660	665	670
C2	138	124	108	94	80	71	64	59	50
End Time:	19.09.2018 12:20:27
Label: Label1_Copy6
Mode				Fluorescence Top Reading
Emission Wavelength Start				635	nm
Emission Wavelength End				670	nm
Emission Wavelength Step Size				5	nm
Emission Scan Number				8
Excitation Wavelength				600	nm
Bandwidth (Em)				280...850: 20 nm
Bandwidth (Ex) (Range 1)				230...315: 5 nm
Bandwidth (Ex) (Range 2)				316...850: 10 nm
Gain				80	Manual
Number of Flashes				25
Integration Time				20	µs
Lag Time				0	µs
Settle Time				0	ms
Z-Position (Manual)				20000	µm
Part of Plate				C2-C2
Start Time:	19.09.2018 12:20:36
	Temperature: 30.1 °C
Wavel.	635	640	645	650	655	660	665	670
C2	66	63	56	48	43	37	32	29
End Time:	19.09.2018 12:20:49

## Sheet: 520-565
Application: Tecan i-control				Tecan i-control , 2.0.10.0
Device: infinite 200Pro				Serial number: 1501008512				Serial number of connected stacker:
Firmware: V_3.40_01/15_Infinite (Dec 23 2014/12.45.11)				MAI, V_3.40_01/15_Infinite (Dec 23 2014/12.45.11)
Date:	19.09.2018
Time:	12:12:36
System				PHARPC-HPED01
User				UZH\marand
Plate				Greiner 96 Flat Bottom Transparent Polystyrene Cat. No.: 655101/655161/655192 [GRE96ft.pdfx]
Plate-ID (Stacker)
Label: Label1
Mode				Fluorescence Top Reading
Emission Wavelength Start				555	nm
Emission Wavelength End				670	nm
Emission Wavelength Step Size				5	nm
Emission Scan Number				24
Excitation Wavelength				520	nm
Bandwidth (Em)				280...850: 20 nm
Bandwidth (Ex) (Range 1)				230...315: 5 nm
Bandwidth (Ex) (Range 2)				316...850: 10 nm
Gain				80	Manual
Number of Flashes				25
Integration Time				20	µs
Lag Time				0	µs
Settle Time				0	ms
Z-Position (Manual)				20000	µm
Part of Plate				C2-C2
Start Time:	19.09.2018 12:12:38
	Temperature: 29.9 °C
Wavel.	555	560	565	570	575	580	585	590	595	600	605	610	615	620	625	630	635	640	645	650	655	660	665	670
C2	1047	1677	2411	3239	3879	4324	4594	4722	4674	4516	4310	3917	3702	3414	3058	2751	2433	2167	1851	1634	1427	1220	1057	895
End Time:	19.09.2018 12:13:01
Label: Label1_Copy1
Mode				Fluorescence Top Reading
Emission Wavelength Start				560	nm
Emission Wavelength End				670	nm
Emission Wavelength Step Size				5	nm
Emission Scan Number				23
Excitation Wavelength				525	nm
Bandwidth (Em)				280...850: 20 nm
Bandwidth (Ex) (Range 1)				230...315: 5 nm
Bandwidth (Ex) (Range 2)				316...850: 10 nm
Gain				80	Manual
Number of Flashes				25
Integration Time				20	µs
Lag Time				0	µs
Settle Time				0	ms
Z-Position (Manual)				20000	µm
Part of Plate				C2-C2
Start Time:	19.09.2018 12:13:10
	Temperature: 29.9 °C
Wavel.	560	565	570	575	580	585	590	595	600	605	610	615	620	625	630	635	640	645	650	655	660	665	670
C2	2284	3203	4263	5141	5792	6122	6284	6176	5943	5700	5285	4886	4512	4047	3644	3218	2873	2461	2148	1898	1622	1394	1200
End Time:	19.09.2018 12:13:33
Label: Label1_Copy2
Mode				Fluorescence Top Reading
Emission Wavelength Start				565	nm
Emission Wavelength End				670	nm
Emission Wavelength Step Size				5	nm
Emission Scan Number				22
Excitation Wavelength				530	nm
Bandwidth (Em)				280...850: 20 nm
Bandwidth (Ex) (Range 1)				230...315: 5 nm
Bandwidth (Ex) (Range 2)				316...850: 10 nm
Gain				80	Manual
Number of Flashes				25
Integration Time				20	µs
Lag Time				0	µs
Settle Time				0	ms
Z-Position (Manual)				20000	µm
Part of Plate				C2-C2
Start Time:	19.09.2018 12:13:42
	Temperature: 30.1 °C
Wavel.	565	570	575	580	585	590	595	600	605	610	615	620	625	630	635	640	645	650	655	660	665	670
C2	3922	5139	6169	6867	7322	7478	7403	7130	6823	6293	5842	5366	4888	4348	3850	3426	2923	2577	2267	1927	1675	1439
End Time:	19.09.2018 12:14:04
Label: Label1_Copy3
Mode				Fluorescence Top Reading
Emission Wavelength Start				570	nm
Emission Wavelength End				670	nm
Emission Wavelength Step Size				5	nm
Emission Scan Number				21
Excitation Wavelength				535	nm
Bandwidth (Em)				280...850: 20 nm
Bandwidth (Ex) (Range 1)				230...315: 5 nm
Bandwidth (Ex) (Range 2)				316...850: 10 nm
Gain				80	Manual
Number of Flashes				25
Integration Time				20	µs
Lag Time				0	µs
Settle Time				0	ms
Z-Position (Manual)				20000	µm
Part of Plate				C2-C2
Start Time:	19.09.2018 12:14:13
	Temperature: 30.1 °C
Wavel.	570	575	580	585	590	595	600	605	610	615	620	625	630	635	640	645	650	655	660	665	670
C2	5543	6448	7223	7752	7952	7782	7564	7273	6703	6258	5686	5172	4604	4057	3613	3134	2745	2403	2049	1761	1509
End Time:	19.09.2018 12:14:35
Label: Label1_Copy4
Mode				Fluorescence Top Reading
Emission Wavelength Start				575	nm
Emission Wavelength End				670	nm
Emission Wavelength Step Size				5	nm
Emission Scan Number				20
Excitation Wavelength				540	nm
Bandwidth (Em)				280...850: 20 nm
Bandwidth (Ex) (Range 1)				230...315: 5 nm
Bandwidth (Ex) (Range 2)				316...850: 10 nm
Gain				80	Manual
Number of Flashes				25
Integration Time				20	µs
Lag Time				0	µs
Settle Time				0	ms
Z-Position (Manual)				20000	µm
Part of Plate				C2-C2
Start Time:	19.09.2018 12:14:44
	Temperature: 29.9 °C
Wavel.	575	580	585	590	595	600	605	610	615	620	625	630	635	640	645	650	655	660	665	670
C2	7069	7762	8278	8467	8360	7998	7704	7108	6620	6094	5448	4917	4345	3857	3328	2906	2553	2182	1893	1644
End Time:	19.09.2018 12:15:05
Label: Label1_Copy5
Mode				Fluorescence Top Reading
Emission Wavelength Start				580	nm
Emission Wavelength End				670	nm
Emission Wavelength Step Size				5	nm
Emission Scan Number				19
Excitation Wavelength				545	nm
Bandwidth (Em)				280...850: 20 nm
Bandwidth (Ex) (Range 1)				230...315: 5 nm
Bandwidth (Ex) (Range 2)				316...850: 10 nm
Gain				80	Manual
Number of Flashes				25
Integration Time				20	µs
Lag Time				0	µs
Settle Time				0	ms
Z-Position (Manual)				20000	µm
Part of Plate				C2-C2
Start Time:	19.09.2018 12:15:14
	Temperature: 29.9 °C
Wavel.	580	585	590	595	600	605	610	615	620	625	630	635	640	645	650	655	660	665	670
C2	8506	9003	9205	9051	8717	8406	7641	7179	6632	5911	5326	4693	4196	3586	3156	2780	2367	2057	1767
End Time:	19.09.2018 12:15:34
Label: Label1_Copy6
Mode				Fluorescence Top Reading
Emission Wavelength Start				585	nm
Emission Wavelength End				670	nm
Emission Wavelength Step Size				5	nm
Emission Scan Number				18
Excitation Wavelength				550	nm
Bandwidth (Em)				280...850: 20 nm
Bandwidth (Ex) (Range 1)				230...315: 5 nm
Bandwidth (Ex) (Range 2)				316...850: 10 nm
Gain				80	Manual
Number of Flashes				25
Integration Time				20	µs
Lag Time				0	µs
Settle Time				0	ms
Z-Position (Manual)				20000	µm
Part of Plate				C2-C2
Start Time:	19.09.2018 12:15:43
	Temperature: 30 °C
Wavel.	585	590	595	600	605	610	615	620	625	630	635	640	645	650	655	660	665	670
C2	8468	8635	8556	8216	7906	7238	6725	6209	5566	5002	4431	3863	3386	2973	2609	2222	1935	1656
End Time:	19.09.2018 12:16:03
Label: Label1_Copy7
Mode				Fluorescence Top Reading
Emission Wavelength Start				590	nm
Emission Wavelength End				670	nm
Emission Wavelength Step Size				5	nm
Emission Scan Number				17
Excitation Wavelength				555	nm
Bandwidth (Em)				280...850: 20 nm
Bandwidth (Ex) (Range 1)				230...315: 5 nm
Bandwidth (Ex) (Range 2)				316...850: 10 nm
Gain				80	Manual
Number of Flashes				25
Integration Time				20	µs
Lag Time				0	µs
Settle Time				0	ms
Z-Position (Manual)				20000	µm
Part of Plate				C2-C2
Start Time:	19.09.2018 12:16:11
	Temperature: 30 °C
Wavel.	590	595	600	605	610	615	620	625	630	635	640	645	650	655	660	665	670
C2	8085	8067	7752	7420	6741	6329	5832	5225	4704	4165	3647	3225	2801	2465	2033	1820	1566
End Time:	19.09.2018 12:16:31
Label: Label1_Copy8
Mode				Fluorescence Top Reading
Emission Wavelength Start				595	nm
Emission Wavelength End				670	nm
Emission Wavelength Step Size				5	nm
Emission Scan Number				16
Excitation Wavelength				560	nm
Bandwidth (Em)				280...850: 20 nm
Bandwidth (Ex) (Range 1)				230...315: 5 nm
Bandwidth (Ex) (Range 2)				316...850: 10 nm
Gain				80	Manual
Number of Flashes				25
Integration Time				20	µs
Lag Time				0	µs
Settle Time				0	ms
Z-Position (Manual)				20000	µm
Part of Plate				C2-C2
Start Time:	19.09.2018 12:16:40
	Temperature: 30.1 °C
Wavel.	595	600	605	610	615	620	625	630	635	640	645	650	655	660	665	670
C2	7329	7172	6823	6293	5809	5348	4793	4320	3820	3405	2932	2567	2253	1936	1660	1413
End Time:	19.09.2018 12:16:58
Label: Label1_Copy9
Mode				Fluorescence Top Reading
Emission Wavelength Start				600	nm
Emission Wavelength End				670	nm
Emission Wavelength Step Size				5	nm
Emission Scan Number				15
Excitation Wavelength				565	nm
Bandwidth (Em)				280...850: 20 nm
Bandwidth (Ex) (Range 1)				230...315: 5 nm
Bandwidth (Ex) (Range 2)				316...850: 10 nm
Gain				80	Manual
Number of Flashes				25
Integration Time				20	µs
Lag Time				0	µs
Settle Time				0	ms
Z-Position (Manual)				20000	µm
Part of Plate				C2-C2
Start Time:	19.09.2018 12:17:07
	Temperature: 30 °C
Wavel.	600	605	610	615	620	625	630	635	640	645	650	655	660	665	670
C2	5537	5377	4913	4564	4161	3813	3418	2971	2663	2288	2003	1740	1509	1309	1123
End Time:	19.09.2018 12:17:25

## Sheet: 470-515
Application: Tecan i-control				Tecan i-control , 2.0.10.0
Device: infinite 200Pro				Serial number: 1501008512				Serial number of connected stacker:
Firmware: V_3.40_01/15_Infinite (Dec 23 2014/12.45.11)				MAI, V_3.40_01/15_Infinite (Dec 23 2014/12.45.11)
Date:	19.09.2018
Time:	12:06:06
System				PHARPC-HPED01
User				UZH\marand
Plate				Greiner 96 Flat Bottom Transparent Polystyrene Cat. No.: 655101/655161/655192 [GRE96ft.pdfx]
Plate-ID (Stacker)
Label: Label1
Mode				Fluorescence Top Reading
Emission Wavelength Start				505	nm
Emission Wavelength End				670	nm
Emission Wavelength Step Size				5	nm
Emission Scan Number				34
Excitation Wavelength				470	nm
Bandwidth (Em)				280...850: 20 nm
Bandwidth (Ex) (Range 1)				230...315: 5 nm
Bandwidth (Ex) (Range 2)				316...850: 10 nm
Gain				80	Manual
Number of Flashes				25
Integration Time				20	µs
Lag Time				0	µs
Settle Time				0	ms
Z-Position (Manual)				20000	µm
Part of Plate				C2-C2
Start Time:	19.09.2018 12:06:08
	Temperature: 29.9 °C
Wavel.	505	510	515	520	525	530	535	540	545	550	555	560	565	570	575	580	585	590	595	600	605	610	615	620	625	630	635	640	645	650	655	660	665	670
C2	2038	1896	1737	1442	1256	1096	968	872	804	794	812	893	1016	1140	1254	1327	1358	1351	1317	1240	1184	1080	1000	915	817	728	645	558	498	430	377	322	284	234
End Time:	19.09.2018 12:06:38
Label: Label1_Copy1
Mode				Fluorescence Top Reading
Emission Wavelength Start				510	nm
Emission Wavelength End				670	nm
Emission Wavelength Step Size				5	nm
Emission Scan Number				33
Excitation Wavelength				475	nm
Bandwidth (Em)				280...850: 20 nm
Bandwidth (Ex) (Range 1)				230...315: 5 nm
Bandwidth (Ex) (Range 2)				316...850: 10 nm
Gain				80	Manual
Number of Flashes				25
Integration Time				20	µs
Lag Time				0	µs
Settle Time				0	ms
Z-Position (Manual)				20000	µm
Part of Plate				C2-C2
Start Time:	19.09.2018 12:06:47
	Temperature: 29.9 °C
Wavel.	510	515	520	525	530	535	540	545	550	555	560	565	570	575	580	585	590	595	600	605	610	615	620	625	630	635	640	645	650	655	660	665	670
C2	826	740	648	565	493	441	402	386	406	458	559	687	824	933	999	1032	1041	1017	974	939	859	792	721	656	579	507	456	386	343	303	259	219	191
End Time:	19.09.2018 12:07:16
Label: Label1_Copy2
Mode				Fluorescence Top Reading
Emission Wavelength Start				515	nm
Emission Wavelength End				670	nm
Emission Wavelength Step Size				5	nm
Emission Scan Number				32
Excitation Wavelength				480	nm
Bandwidth (Em)				280...850: 20 nm
Bandwidth (Ex) (Range 1)				230...315: 5 nm
Bandwidth (Ex) (Range 2)				316...850: 10 nm
Gain				80	Manual
Number of Flashes				25
Integration Time				20	µs
Lag Time				0	µs
Settle Time				0	ms
Z-Position (Manual)				20000	µm
Part of Plate				C2-C2
Start Time:	19.09.2018 12:07:25
	Temperature: 29.9 °C
Wavel.	515	520	525	530	535	540	545	550	555	560	565	570	575	580	585	590	595	600	605	610	615	620	625	630	635	640	645	650	655	660	665	670
C2	310	281	242	213	191	189	204	255	364	504	704	888	1041	1132	1202	1222	1191	1141	1102	995	940	867	768	691	614	548	472	410	361	304	267	235
End Time:	19.09.2018 12:07:54
Label: Label1_Copy3
Mode				Fluorescence Top Reading
Emission Wavelength Start				520	nm
Emission Wavelength End				670	nm
Emission Wavelength Step Size				5	nm
Emission Scan Number				31
Excitation Wavelength				485	nm
Bandwidth (Em)				280...850: 20 nm
Bandwidth (Ex) (Range 1)				230...315: 5 nm
Bandwidth (Ex) (Range 2)				316...850: 10 nm
Gain				80	Manual
Number of Flashes				25
Integration Time				20	µs
Lag Time				0	µs
Settle Time				0	ms
Z-Position (Manual)				20000	µm
Part of Plate				C2-C2
Start Time:	19.09.2018 12:08:03
	Temperature: 29.9 °C
Wavel.	520	525	530	535	540	545	550	555	560	565	570	575	580	585	590	595	600	605	610	615	620	625	630	635	640	645	650	655	660	665	670
C2	198	181	161	149	155	198	285	463	682	994	1287	1515	1690	1780	1813	1763	1713	1618	1496	1400	1291	1146	1030	907	796	684	609	538	463	395	334
End Time:	19.09.2018 12:08:31
Label: Label1_Copy4
Mode				Fluorescence Top Reading
Emission Wavelength Start				525	nm
Emission Wavelength End				670	nm
Emission Wavelength Step Size				5	nm
Emission Scan Number				30
Excitation Wavelength				490	nm
Bandwidth (Em)				280...850: 20 nm
Bandwidth (Ex) (Range 1)				230...315: 5 nm
Bandwidth (Ex) (Range 2)				316...850: 10 nm
Gain				80	Manual
Number of Flashes				25
Integration Time				20	µs
Lag Time				0	µs
Settle Time				0	ms
Z-Position (Manual)				20000	µm
Part of Plate				C2-C2
Start Time:	19.09.2018 12:08:40
	Temperature: 29.9 °C
Wavel.	525	530	535	540	545	550	555	560	565	570	575	580	585	590	595	600	605	610	615	620	625	630	635	640	645	650	655	660	665	670
C2	131	126	120	131	196	315	524	815	1170	1555	1858	2057	2177	2226	2172	2085	2012	1843	1722	1559	1422	1257	1117	994	842	746	663	560	481	416
End Time:	19.09.2018 12:09:07
Label: Label1_Copy5
Mode				Fluorescence Top Reading
Emission Wavelength Start				530	nm
Emission Wavelength End				670	nm
Emission Wavelength Step Size				5	nm
Emission Scan Number				29
Excitation Wavelength				495	nm
Bandwidth (Em)				280...850: 20 nm
Bandwidth (Ex) (Range 1)				230...315: 5 nm
Bandwidth (Ex) (Range 2)				316...850: 10 nm
Gain				80	Manual
Number of Flashes				25
Integration Time				20	µs
Lag Time				0	µs
Settle Time				0	ms
Z-Position (Manual)				20000	µm
Part of Plate				C2-C2
Start Time:	19.09.2018 12:09:16
	Temperature: 30 °C
Wavel.	530	535	540	545	550	555	560	565	570	575	580	585	590	595	600	605	610	615	620	625	630	635	640	645	650	655	660	665	670
C2	87	89	101	155	269	470	736	1049	1399	1668	1838	1966	1995	1971	1898	1836	1677	1547	1414	1287	1143	1008	909	769	677	594	513	440	372
End Time:	19.09.2018 12:09:43
Label: Label1_Copy6
Mode				Fluorescence Top Reading
Emission Wavelength Start				535	nm
Emission Wavelength End				670	nm
Emission Wavelength Step Size				5	nm
Emission Scan Number				28
Excitation Wavelength				500	nm
Bandwidth (Em)				280...850: 20 nm
Bandwidth (Ex) (Range 1)				230...315: 5 nm
Bandwidth (Ex) (Range 2)				316...850: 10 nm
Gain				80	Manual
Number of Flashes				25
Integration Time				20	µs
Lag Time				0	µs
Settle Time				0	ms
Z-Position (Manual)				20000	µm
Part of Plate				C2-C2
Start Time:	19.09.2018 12:09:52
	Temperature: 29.9 °C
Wavel.	535	540	545	550	555	560	565	570	575	580	585	590	595	600	605	610	615	620	625	630	635	640	645	650	655	660	665	670
C2	77	95	146	267	452	710	1057	1381	1651	1828	1939	1990	1963	1883	1802	1652	1552	1420	1278	1144	1008	901	768	680	598	511	440	380
End Time:	19.09.2018 12:10:18
Label: Label1_Copy7
Mode				Fluorescence Top Reading
Emission Wavelength Start				540	nm
Emission Wavelength End				670	nm
Emission Wavelength Step Size				5	nm
Emission Scan Number				27
Excitation Wavelength				505	nm
Bandwidth (Em)				280...850: 20 nm
Bandwidth (Ex) (Range 1)				230...315: 5 nm
Bandwidth (Ex) (Range 2)				316...850: 10 nm
Gain				80	Manual
Number of Flashes				25
Integration Time				20	µs
Lag Time				0	µs
Settle Time				0	ms
Z-Position (Manual)				20000	µm
Part of Plate				C2-C2
Start Time:	19.09.2018 12:10:27
	Temperature: 29.9 °C
Wavel.	540	545	550	555	560	565	570	575	580	585	590	595	600	605	610	615	620	625	630	635	640	645	650	655	660	665	670
C2	97	167	280	506	885	1200	1582	1890	2093	2237	2287	2251	2164	2082	1914	1790	1636	1468	1312	1171	1041	900	782	681	593	505	436
End Time:	19.09.2018 12:10:53
Label: Label1_Copy8
Mode				Fluorescence Top Reading
Emission Wavelength Start				545	nm
Emission Wavelength End				670	nm
Emission Wavelength Step Size				5	nm
Emission Scan Number				26
Excitation Wavelength				510	nm
Bandwidth (Em)				280...850: 20 nm
Bandwidth (Ex) (Range 1)				230...315: 5 nm
Bandwidth (Ex) (Range 2)				316...850: 10 nm
Gain				80	Manual
Number of Flashes				25
Integration Time				20	µs
Lag Time				0	µs
Settle Time				0	ms
Z-Position (Manual)				20000	µm
Part of Plate				C2-C2
Start Time:	19.09.2018 12:11:02
	Temperature: 30.1 °C
Wavel.	545	550	555	560	565	570	575	580	585	590	595	600	605	610	615	620	625	630	635	640	645	650	655	660	665	670
C2	208	318	624	1003	1482	1982	2411	2646	2835	2888	2837	2741	2656	2388	2251	2070	1852	1669	1468	1286	1113	989	862	746	643	546
End Time:	19.09.2018 12:11:27
Label: Label1_Copy9
Mode				Fluorescence Top Reading
Emission Wavelength Start				550	nm
Emission Wavelength End				670	nm
Emission Wavelength Step Size				5	nm
Emission Scan Number				25
Excitation Wavelength				515	nm
Bandwidth (Em)				280...850: 20 nm
Bandwidth (Ex) (Range 1)				230...315: 5 nm
Bandwidth (Ex) (Range 2)				316...850: 10 nm
Gain				80	Manual
Number of Flashes				25
Integration Time				20	µs
Lag Time				0	µs
Settle Time				0	ms
Z-Position (Manual)				20000	µm
Part of Plate				C2-C2
Start Time:	19.09.2018 12:11:36
	Temperature: 30.1 °C
Wavel.	550	555	560	565	570	575	580	585	590	595	600	605	610	615	620	625	630	635	640	645	650	655	660	665	670
C2	459	836	1375	1941	2603	3128	3455	3689	3747	3708	3557	3472	3194	2989	2705	2479	2183	1936	1719	1485	1307	1133	969	839	732
End Time:	19.09.2018 12:12:00

## Sheet: 420-465
Application: Tecan i-control				Tecan i-control , 2.0.10.0
Device: infinite 200Pro				Serial number: 1501008512				Serial number of connected stacker:
Firmware: V_3.40_01/15_Infinite (Dec 23 2014/12.45.11)				MAI, V_3.40_01/15_Infinite (Dec 23 2014/12.45.11)
Date:	19.09.2018
Time:	11:58:45
System				PHARPC-HPED01
User				UZH\marand
Plate				Greiner 96 Flat Bottom Transparent Polystyrene Cat. No.: 655101/655161/655192 [GRE96ft.pdfx]
Plate-ID (Stacker)
Label: Label1
Mode				Fluorescence Top Reading
Emission Wavelength Start				455	nm
Emission Wavelength End				670	nm
Emission Wavelength Step Size				5	nm
Emission Scan Number				44
Excitation Wavelength				420	nm
Bandwidth (Em)				280...850: 20 nm
Bandwidth (Ex) (Range 1)				230...315: 5 nm
Bandwidth (Ex) (Range 2)				316...850: 10 nm
Gain				80	Manual
Number of Flashes				25
Integration Time				20	µs
Lag Time				0	µs
Settle Time				0	ms
Z-Position (Manual)				20000	µm
Part of Plate				C2-C2
Start Time:	19.09.2018 11:58:47
	Temperature: 29.6 °C
Wavel.	455	460	465	470	475	480	485	490	495	500	505	510	515	520	525	530	535	540	545	550	555	560	565	570	575	580	585	590	595	600	605	610	615	620	625	630	635	640	645	650	655	660	665	670
C2	1676	2840	4372	5490	6438	6733	6617	6417	6175	5897	5654	5330	4694	3953	3449	3035	2652	2358	2119	1990	1901	1941	2039	2198	2331	2406	2437	2404	2306	2183	2072	1878	1717	1541	1390	1243	1099	956	827	736	628	545	463	398
End Time:	19.09.2018 11:59:23
Label: Label1_Copy1
Mode				Fluorescence Top Reading
Emission Wavelength Start				460	nm
Emission Wavelength End				670	nm
Emission Wavelength Step Size				5	nm
Emission Scan Number				43
Excitation Wavelength				425	nm
Bandwidth (Em)				280...850: 20 nm
Bandwidth (Ex) (Range 1)				230...315: 5 nm
Bandwidth (Ex) (Range 2)				316...850: 10 nm
Gain				80	Manual
Number of Flashes				25
Integration Time				20	µs
Lag Time				0	µs
Settle Time				0	ms
Z-Position (Manual)				20000	µm
Part of Plate				C2-C2
Start Time:	19.09.2018 11:59:32
	Temperature: 29.5 °C
Wavel.	460	465	470	475	480	485	490	495	500	505	510	515	520	525	530	535	540	545	550	555	560	565	570	575	580	585	590	595	600	605	610	615	620	625	630	635	640	645	650	655	660	665	670
C2	3596	5174	6665	7867	8196	8052	7804	7467	7224	6916	6466	5713	4822	4203	3687	3229	2874	2591	2393	2318	2358	2486	2670	2847	2927	2946	2896	2806	2626	2491	2249	2056	1895	1695	1490	1308	1172	1004	879	765	658	560	487
End Time:	19.09.2018 12:00:08
Label: Label1_Copy2
Mode				Fluorescence Top Reading
Emission Wavelength Start				465	nm
Emission Wavelength End				670	nm
Emission Wavelength Step Size				5	nm
Emission Scan Number				42
Excitation Wavelength				430	nm
Bandwidth (Em)				280...850: 20 nm
Bandwidth (Ex) (Range 1)				230...315: 5 nm
Bandwidth (Ex) (Range 2)				316...850: 10 nm
Gain				80	Manual
Number of Flashes				25
Integration Time				20	µs
Lag Time				0	µs
Settle Time				0	ms
Z-Position (Manual)				20000	µm
Part of Plate				C2-C2
Start Time:	19.09.2018 12:00:17
	Temperature: 29.6 °C
Wavel.	465	470	475	480	485	490	495	500	505	510	515	520	525	530	535	540	545	550	555	560	565	570	575	580	585	590	595	600	605	610	615	620	625	630	635	640	645	650	655	660	665	670
C2	5139	6155	7400	7772	7612	7384	7111	6879	6595	6192	5451	4582	4023	3500	3076	2731	2477	2299	2215	2250	2382	2577	2704	2812	2845	2785	2684	2534	2372	2149	1979	1794	1628	1456	1268	1132	959	836	741	625	541	469
End Time:	19.09.2018 12:00:53
Label: Label1_Copy3
Mode				Fluorescence Top Reading
Emission Wavelength Start				470	nm
Emission Wavelength End				670	nm
Emission Wavelength Step Size				5	nm
Emission Scan Number				41
Excitation Wavelength				435	nm
Bandwidth (Em)				280...850: 20 nm
Bandwidth (Ex) (Range 1)				230...315: 5 nm
Bandwidth (Ex) (Range 2)				316...850: 10 nm
Gain				80	Manual
Number of Flashes				25
Integration Time				20	µs
Lag Time				0	µs
Settle Time				0	ms
Z-Position (Manual)				20000	µm
Part of Plate				C2-C2
Start Time:	19.09.2018 12:01:02
	Temperature: 29.9 °C
Wavel.	470	475	480	485	490	495	500	505	510	515	520	525	530	535	540	545	550	555	560	565	570	575	580	585	590	595	600	605	610	615	620	625	630	635	640	645	650	655	660	665	670
C2	6153	6895	7362	7239	6963	6701	6482	6252	5883	5180	4359	3823	3327	2924	2616	2346	2189	2108	2144	2271	2433	2603	2676	2725	2669	2559	2412	2309	2076	1924	1728	1564	1386	1214	1079	927	810	709	603	526	458
End Time:	19.09.2018 12:01:36
Label: Label1_Copy4
Mode				Fluorescence Top Reading
Emission Wavelength Start				475	nm
Emission Wavelength End				670	nm
Emission Wavelength Step Size				5	nm
Emission Scan Number				40
Excitation Wavelength				440	nm
Bandwidth (Em)				280...850: 20 nm
Bandwidth (Ex) (Range 1)				230...315: 5 nm
Bandwidth (Ex) (Range 2)				316...850: 10 nm
Gain				80	Manual
Number of Flashes				25
Integration Time				20	µs
Lag Time				0	µs
Settle Time				0	ms
Z-Position (Manual)				20000	µm
Part of Plate				C2-C2
Start Time:	19.09.2018 12:01:45
	Temperature: 29.5 °C
Wavel.	475	480	485	490	495	500	505	510	515	520	525	530	535	540	545	550	555	560	565	570	575	580	585	590	595	600	605	610	615	620	625	630	635	640	645	650	655	660	665	670
C2	7300	7563	7452	7172	6896	6649	6391	6000	5298	4571	3940	3441	3009	2673	2414	2267	2162	2216	2336	2533	2705	2776	2819	2773	2678	2508	2400	2132	1984	1824	1621	1450	1274	1114	955	857	752	635	550	461
End Time:	19.09.2018 12:02:19
Label: Label1_Copy5
Mode				Fluorescence Top Reading
Emission Wavelength Start				480	nm
Emission Wavelength End				670	nm
Emission Wavelength Step Size				5	nm
Emission Scan Number				39
Excitation Wavelength				445	nm
Bandwidth (Em)				280...850: 20 nm
Bandwidth (Ex) (Range 1)				230...315: 5 nm
Bandwidth (Ex) (Range 2)				316...850: 10 nm
Gain				80	Manual
Number of Flashes				25
Integration Time				20	µs
Lag Time				0	µs
Settle Time				0	ms
Z-Position (Manual)				20000	µm
Part of Plate				C2-C2
Start Time:	19.09.2018 12:02:28
	Temperature: 29.7 °C
Wavel.	480	485	490	495	500	505	510	515	520	525	530	535	540	545	550	555	560	565	570	575	580	585	590	595	600	605	610	615	620	625	630	635	640	645	650	655	660	665	670
C2	7862	7714	7422	7174	6907	6632	6282	5545	4697	4126	3590	3165	2810	2527	2353	2287	2317	2475	2670	2844	2962	2973	2939	2824	2654	2537	2256	2105	1912	1697	1538	1345	1177	1014	894	785	669	586	503
End Time:	19.09.2018 12:03:02
Label: Label1_Copy6
Mode				Fluorescence Top Reading
Emission Wavelength Start				485	nm
Emission Wavelength End				670	nm
Emission Wavelength Step Size				5	nm
Emission Scan Number				38
Excitation Wavelength				450	nm
Bandwidth (Em)				280...850: 20 nm
Bandwidth (Ex) (Range 1)				230...315: 5 nm
Bandwidth (Ex) (Range 2)				316...850: 10 nm
Gain				80	Manual
Number of Flashes				25
Integration Time				20	µs
Lag Time				0	µs
Settle Time				0	ms
Z-Position (Manual)				20000	µm
Part of Plate				C2-C2
Start Time:	19.09.2018 12:03:11
	Temperature: 29.7 °C
Wavel.	485	490	495	500	505	510	515	520	525	530	535	540	545	550	555	560	565	570	575	580	585	590	595	600	605	610	615	620	625	630	635	640	645	650	655	660	665	670
C2	7808	7544	7268	7034	6722	6326	5578	4749	4140	3635	3193	2845	2575	2401	2324	2386	2550	2751	2935	3042	3096	3014	2908	2781	2622	2367	2199	1966	1800	1583	1394	1239	1061	924	806	701	597	518
End Time:	19.09.2018 12:03:44
Label: Label1_Copy7
Mode				Fluorescence Top Reading
Emission Wavelength Start				490	nm
Emission Wavelength End				670	nm
Emission Wavelength Step Size				5	nm
Emission Scan Number				37
Excitation Wavelength				455	nm
Bandwidth (Em)				280...850: 20 nm
Bandwidth (Ex) (Range 1)				230...315: 5 nm
Bandwidth (Ex) (Range 2)				316...850: 10 nm
Gain				80	Manual
Number of Flashes				25
Integration Time				20	µs
Lag Time				0	µs
Settle Time				0	ms
Z-Position (Manual)				20000	µm
Part of Plate				C2-C2
Start Time:	19.09.2018 12:03:52
	Temperature: 29.7 °C
Wavel.	490	495	500	505	510	515	520	525	530	535	540	545	550	555	560	565	570	575	580	585	590	595	600	605	610	615	620	625	630	635	640	645	650	655	660	665	670
C2	7076	6878	6644	6324	5947	5269	4479	3911	3445	3033	2705	2453	2283	2212	2275	2431	2638	2835	2926	2967	2937	2813	2680	2545	2302	2121	1916	1753	1529	1352	1206	1031	904	793	671	588	500
End Time:	19.09.2018 12:04:25
Label: Label1_Copy8
Mode				Fluorescence Top Reading
Emission Wavelength Start				495	nm
Emission Wavelength End				670	nm
Emission Wavelength Step Size				5	nm
Emission Scan Number				36
Excitation Wavelength				460	nm
Bandwidth (Em)				280...850: 20 nm
Bandwidth (Ex) (Range 1)				230...315: 5 nm
Bandwidth (Ex) (Range 2)				316...850: 10 nm
Gain				80	Manual
Number of Flashes				25
Integration Time				20	µs
Lag Time				0	µs
Settle Time				0	ms
Z-Position (Manual)				20000	µm
Part of Plate				C2-C2
Start Time:	19.09.2018 12:04:34
	Temperature: 29.7 °C
Wavel.	495	500	505	510	515	520	525	530	535	540	545	550	555	560	565	570	575	580	585	590	595	600	605	610	615	620	625	630	635	640	645	650	655	660	665	670
C2	6050	5877	5641	5271	4661	4061	3453	3033	2682	2413	2177	2046	2001	2070	2208	2432	2617	2728	2744	2704	2630	2470	2348	2087	1959	1786	1590	1416	1243	1120	954	850	741	616	546	464
End Time:	19.09.2018 12:05:05
Label: Label1_Copy9
Mode				Fluorescence Top Reading
Emission Wavelength Start				500	nm
Emission Wavelength End				670	nm
Emission Wavelength Step Size				5	nm
Emission Scan Number				35
Excitation Wavelength				465	nm
Bandwidth (Em)				280...850: 20 nm
Bandwidth (Ex) (Range 1)				230...315: 5 nm
Bandwidth (Ex) (Range 2)				316...850: 10 nm
Gain				80	Manual
Number of Flashes				25
Integration Time				20	µs
Lag Time				0	µs
Settle Time				0	ms
Z-Position (Manual)				20000	µm
Part of Plate				C2-C2
Start Time:	19.09.2018 12:05:14
	Temperature: 30 °C
Wavel.	500	505	510	515	520	525	530	535	540	545	550	555	560	565	570	575	580	585	590	595	600	605	610	615	620	625	630	635	640	645	650	655	660	665	670
C2	3872	3761	3457	3103	2648	2284	2024	1766	1590	1441	1399	1384	1447	1577	1746	1875	1970	1998	1976	1902	1798	1731	1544	1427	1311	1171	1043	924	823	708	615	549	462	399	340
End Time:	19.09.2018 12:05:45

## Sheet: 370-415
Application: Tecan i-control				Tecan i-control , 2.0.10.0
Device: infinite 200Pro				Serial number: 1501008512				Serial number of connected stacker:
Firmware: V_3.40_01/15_Infinite (Dec 23 2014/12.45.11)				MAI, V_3.40_01/15_Infinite (Dec 23 2014/12.45.11)
Date:	19.09.2018
Time:	11:49:52
System				PHARPC-HPED01
User				UZH\marand
Plate				Greiner 96 Flat Bottom Transparent Polystyrene Cat. No.: 655101/655161/655192 [GRE96ft.pdfx]
Plate-ID (Stacker)
Label: Label1
Mode				Fluorescence Top Reading
Emission Wavelength Start				405	nm
Emission Wavelength End				670	nm
Emission Wavelength Step Size				5	nm
Emission Scan Number				54
Excitation Wavelength				370	nm
Bandwidth (Em)				280...850: 20 nm
Bandwidth (Ex) (Range 1)				230...315: 5 nm
Bandwidth (Ex) (Range 2)				316...850: 10 nm
Gain				80	Manual
Number of Flashes				25
Integration Time				20	µs
Lag Time				0	µs
Settle Time				0	ms
Z-Position (Manual)				20000	µm
Part of Plate				C2-C2
Start Time:	19.09.2018 11:49:54
	Temperature: 29.5 °C
Wavel.	405	410	415	420	425	430	435	440	445	450	455	460	465	470	475	480	485	490	495	500	505	510	515	520	525	530	535	540	545	550	555	560	565	570	575	580	585	590	595	600	605	610	615	620	625	630	635	640	645
C2	74	89	118	157	159	146	123	107	117	167	255	383	527	692	777	795	788	750	713	686	661	606	535	463	401	344	305	278	266	272	292	351	416	490	563	607	621	626	606	578	554	498	463	424	379	342	301	273	231
End Time:	19.09.2018 11:50:37
Label: Label1_Copy1
Mode				Fluorescence Top Reading
Emission Wavelength Start				410	nm
Emission Wavelength End				670	nm
Emission Wavelength Step Size				5	nm
Emission Scan Number				53
Excitation Wavelength				375	nm
Bandwidth (Em)				280...850: 20 nm
Bandwidth (Ex) (Range 1)				230...315: 5 nm
Bandwidth (Ex) (Range 2)				316...850: 10 nm
Gain				80	Manual
Number of Flashes				25
Integration Time				20	µs
Lag Time				0	µs
Settle Time				0	ms
Z-Position (Manual)				20000	µm
Part of Plate				C2-C2
Start Time:	19.09.2018 11:50:47
	Temperature: 29.5 °C
Wavel.	410	415	420	425	430	435	440	445	450	455	460	465	470	475	480	485	490	495	500	505	510	515	520	525	530	535	540	545	550	555	560	565	570	575	580	585	590	595	600	605	610	615	620	625	630	635	640	645	650
C2	59	68	105	135	154	140	134	140	193	300	453	625	815	931	954	938	895	860	814	784	731	637	554	479	413	371	329	306	306	330	383	449	530	590	619	647	650	642	602	571	528	490	445	404	358	317	278	241	209
End Time:	19.09.2018 11:51:29
Label: Label1_Copy2
Mode				Fluorescence Top Reading
Emission Wavelength Start				415	nm
Emission Wavelength End				670	nm
Emission Wavelength Step Size				5	nm
Emission Scan Number				52
Excitation Wavelength				380	nm
Bandwidth (Em)				280...850: 20 nm
Bandwidth (Ex) (Range 1)				230...315: 5 nm
Bandwidth (Ex) (Range 2)				316...850: 10 nm
Gain				80	Manual
Number of Flashes				25
Integration Time				20	µs
Lag Time				0	µs
Settle Time				0	ms
Z-Position (Manual)				20000	µm
Part of Plate				C2-C2
Start Time:	19.09.2018 11:51:38
	Temperature: 29.6 °C
Wavel.	415	420	425	430	435	440	445	450	455	460	465	470	475	480	485	490	495	500	505	510	515	520	525	530	535	540	545	550	555	560	565	570	575	580	585	590	595	600	605	610	615	620	625	630	635	640	645	650	655
C2	58	69	97	128	147	161	181	254	392	603	840	1109	1252	1282	1267	1209	1157	1120	1064	991	871	755	651	571	502	446	419	410	429	470	537	631	695	739	751	753	726	700	661	611	562	500	462	408	357	309	278	237	209
End Time:	19.09.2018 11:52:21
Label: Label1_Copy3
Mode				Fluorescence Top Reading
Emission Wavelength Start				420	nm
Emission Wavelength End				670	nm
Emission Wavelength Step Size				5	nm
Emission Scan Number				51
Excitation Wavelength				385	nm
Bandwidth (Em)				280...850: 20 nm
Bandwidth (Ex) (Range 1)				230...315: 5 nm
Bandwidth (Ex) (Range 2)				316...850: 10 nm
Gain				80	Manual
Number of Flashes				25
Integration Time				20	µs
Lag Time				0	µs
Settle Time				0	ms
Z-Position (Manual)				20000	µm
Part of Plate				C2-C2
Start Time:	19.09.2018 11:52:30
	Temperature: 29.4 °C
Wavel.	420	425	430	435	440	445	450	455	460	465	470	475	480	485	490	495	500	505	510	515	520	525	530	535	540	545	550	555	560	565	570	575	580	585	590	595	600	605	610	615	620	625	630	635	640	645	650	655	660
C2	54	59	85	124	165	221	338	514	780	1074	1426	1611	1667	1635	1569	1507	1461	1380	1295	1136	983	845	740	647	583	527	499	512	543	603	689	742	780	800	785	772	727	698	620	582	533	472	424	370	324	276	250	217	183
End Time:	19.09.2018 11:53:11
Label: Label1_Copy4
Mode				Fluorescence Top Reading
Emission Wavelength Start				425	nm
Emission Wavelength End				670	nm
Emission Wavelength Step Size				5	nm
Emission Scan Number				50
Excitation Wavelength				390	nm
Bandwidth (Em)				280...850: 20 nm
Bandwidth (Ex) (Range 1)				230...315: 5 nm
Bandwidth (Ex) (Range 2)				316...850: 10 nm
Gain				80	Manual
Number of Flashes				25
Integration Time				20	µs
Lag Time				0	µs
Settle Time				0	ms
Z-Position (Manual)				20000	µm
Part of Plate				C2-C2
Start Time:	19.09.2018 11:53:20
	Temperature: 29.5 °C
Wavel.	425	430	435	440	445	450	455	460	465	470	475	480	485	490	495	500	505	510	515	520	525	530	535	540	545	550	555	560	565	570	575	580	585	590	595	600	605	610	615	620	625	630	635	640	645	650	655	660	665
C2	48	51	80	133	207	375	607	909	1289	1658	1895	1956	1939	1857	1782	1706	1640	1536	1348	1138	998	871	763	680	625	582	569	600	644	700	765	793	804	795	770	724	693	633	577	526	473	413	365	324	283	249	214	183	160
End Time:	19.09.2018 11:54:01
Label: Label1_Copy5
Mode				Fluorescence Top Reading
Emission Wavelength Start				430	nm
Emission Wavelength End				670	nm
Emission Wavelength Step Size				5	nm
Emission Scan Number				49
Excitation Wavelength				395	nm
Bandwidth (Em)				280...850: 20 nm
Bandwidth (Ex) (Range 1)				230...315: 5 nm
Bandwidth (Ex) (Range 2)				316...850: 10 nm
Gain				80	Manual
Number of Flashes				25
Integration Time				20	µs
Lag Time				0	µs
Settle Time				0	ms
Z-Position (Manual)				20000	µm
Part of Plate				C2-C2
Start Time:	19.09.2018 11:54:10
	Temperature: 29.4 °C
Wavel.	430	435	440	445	450	455	460	465	470	475	480	485	490	495	500	505	510	515	520	525	530	535	540	545	550	555	560	565	570	575	580	585	590	595	600	605	610	615	620	625	630	635	640	645	650	655	660	665	670
C2	48	63	103	201	423	717	1114	1594	2052	2347	2395	2344	2262	2169	2094	1997	1887	1651	1388	1221	1061	930	834	749	690	685	690	744	807	854	898	900	885	854	814	769	701	636	581	516	459	412	366	311	275	235	207	182	153
End Time:	19.09.2018 11:54:50
Label: Label1_Copy6
Mode				Fluorescence Top Reading
Emission Wavelength Start				435	nm
Emission Wavelength End				670	nm
Emission Wavelength Step Size				5	nm
Emission Scan Number				48
Excitation Wavelength				400	nm
Bandwidth (Em)				280...850: 20 nm
Bandwidth (Ex) (Range 1)				230...315: 5 nm
Bandwidth (Ex) (Range 2)				316...850: 10 nm
Gain				80	Manual
Number of Flashes				25
Integration Time				20	µs
Lag Time				0	µs
Settle Time				0	ms
Z-Position (Manual)				20000	µm
Part of Plate				C2-C2
Start Time:	19.09.2018 11:54:59
	Temperature: 29.6 °C
Wavel.	435	440	445	450	455	460	465	470	475	480	485	490	495	500	505	510	515	520	525	530	535	540	545	550	555	560	565	570	575	580	585	590	595	600	605	610	615	620	625	630	635	640	645	650	655	660	665	670
C2	58	86	180	396	778	1265	1821	2395	2721	2803	2736	2620	2521	2443	2326	2172	1911	1660	1414	1251	1086	979	875	799	777	796	840	909	967	995	1005	986	950	892	851	755	705	651	568	504	448	399	346	295	258	228	193	170
End Time:	19.09.2018 11:55:39
Label: Label1_Copy7
Mode				Fluorescence Top Reading
Emission Wavelength Start				440	nm
Emission Wavelength End				670	nm
Emission Wavelength Step Size				5	nm
Emission Scan Number				47
Excitation Wavelength				405	nm
Bandwidth (Em)				280...850: 20 nm
Bandwidth (Ex) (Range 1)				230...315: 5 nm
Bandwidth (Ex) (Range 2)				316...850: 10 nm
Gain				80	Manual
Number of Flashes				25
Integration Time				20	µs
Lag Time				0	µs
Settle Time				0	ms
Z-Position (Manual)				20000	µm
Part of Plate				C2-C2
Start Time:	19.09.2018 11:55:48
	Temperature: 29.5 °C
Wavel.	440	445	450	455	460	465	470	475	480	485	490	495	500	505	510	515	520	525	530	535	540	545	550	555	560	565	570	575	580	585	590	595	600	605	610	615	620	625	630	635	640	645	650	655	660	665	670
C2	104	209	432	851	1482	2125	2840	3225	3332	3237	3109	2996	2893	2759	2590	2284	1960	1690	1468	1286	1157	1035	944	909	936	990	1058	1123	1159	1166	1146	1100	1029	984	877	808	740	668	588	524	461	389	342	301	267	223	190
End Time:	19.09.2018 11:56:26
Label: Label1_Copy8
Mode				Fluorescence Top Reading
Emission Wavelength Start				445	nm
Emission Wavelength End				670	nm
Emission Wavelength Step Size				5	nm
Emission Scan Number				46
Excitation Wavelength				410	nm
Bandwidth (Em)				280...850: 20 nm
Bandwidth (Ex) (Range 1)				230...315: 5 nm
Bandwidth (Ex) (Range 2)				316...850: 10 nm
Gain				80	Manual
Number of Flashes				25
Integration Time				20	µs
Lag Time				0	µs
Settle Time				0	ms
Z-Position (Manual)				20000	µm
Part of Plate				C2-C2
Start Time:	19.09.2018 11:56:35
	Temperature: 29.4 °C
Wavel.	445	450	455	460	465	470	475	480	485	490	495	500	505	510	515	520	525	530	535	540	545	550	555	560	565	570	575	580	585	590	595	600	605	610	615	620	625	630	635	640	645	650	655	660	665	670
C2	238	453	938	1656	2432	3286	3785	3910	3811	3670	3510	3408	3249	3065	2693	2254	1977	1732	1518	1352	1220	1128	1086	1089	1170	1247	1324	1368	1379	1352	1294	1222	1153	1047	977	880	789	691	619	546	466	410	359	304	264	225
End Time:	19.09.2018 11:57:13
Label: Label1_Copy9
Mode				Fluorescence Top Reading
Emission Wavelength Start				450	nm
Emission Wavelength End				670	nm
Emission Wavelength Step Size				5	nm
Emission Scan Number				45
Excitation Wavelength				415	nm
Bandwidth (Em)				280...850: 20 nm
Bandwidth (Ex) (Range 1)				230...315: 5 nm
Bandwidth (Ex) (Range 2)				316...850: 10 nm
Gain				80	Manual
Number of Flashes				25
Integration Time				20	µs
Lag Time				0	µs
Settle Time				0	ms
Z-Position (Manual)				20000	µm
Part of Plate				C2-C2
Start Time:	19.09.2018 11:57:22
	Temperature: 29.6 °C
Wavel.	450	455	460	465	470	475	480	485	490	495	500	505	510	515	520	525	530	535	540	545	550	555	560	565	570	575	580	585	590	595	600	605	610	615	620	625	630	635	640	645	650	655	660	665	670
C2	645	1210	1974	3175	4042	4673	4867	4780	4632	4423	4283	4074	3806	3377	2837	2490	2165	1908	1703	1531	1430	1358	1380	1455	1577	1667	1713	1740	1697	1624	1544	1471	1343	1227	1104	992	881	766	689	593	516	453	378	329	285
End Time:	19.09.2018 11:58:00
[truncated: 5 more columns]

## Sheet: Spectrum matrix raw data
Wavel.	405	410	415	420	425	430	435	440	445	450	455	460	465	470	475	480	485	490	495	500	505	510	515	520	525	530	535	540	545	550	555	560	565	570	575	580	585	590	595	600	605	610	615	620	625	630	635	640	645
370	74	89	118	157	159	146	123	107	117	167	255	383	527	692	777	795	788	750	713	686	661	606	535	463	401	344	305	278	266	272	292	351	416	490	563	607	621	626	606	578	554	498	463	424	379	342	301	273	231
375		59	68	105	135	154	140	134	140	193	300	453	625	815	931	954	938	895	860	814	784	731	637	554	479	413	371	329	306	306	330	383	449	530	590	619	647	650	642	602	571	528	490	445	404	358	317	278	241
380			58	69	97	128	147	161	181	254	392	603	840	1109	1252	1282	1267	1209	1157	1120	1064	991	871	755	651	571	502	446	419	410	429	470	537	631	695	739	751	753	726	700	661	611	562	500	462	408	357	309	278
385				54	59	85	124	165	221	338	514	780	1074	1426	1611	1667	1635	1569	1507	1461	1380	1295	1136	983	845	740	647	583	527	499	512	543	603	689	742	780	800	785	772	727	698	620	582	533	472	424	370	324	276
390					48	51	80	133	207	375	607	909	1289	1658	1895	1956	1939	1857	1782	1706	1640	1536	1348	1138	998	871	763	680	625	582	569	600	644	700	765	793	804	795	770	724	693	633	577	526	473	413	365	324	283
395						48	63	103	201	423	717	1114	1594	2052	2347	2395	2344	2262	2169	2094	1997	1887	1651	1388	1221	1061	930	834	749	690	685	690	744	807	854	898	900	885	854	814	769	701	636	581	516	459	412	366	311
400							58	86	180	396	778	1265	1821	2395	2721	2803	2736	2620	2521	2443	2326	2172	1911	1660	1414	1251	1086	979	875	799	777	796	840	909	967	995	1005	986	950	892	851	755	705	651	568	504	448	399	346
405								104	209	432	851	1482	2125	2840	3225	3332	3237	3109	2996	2893	2759	2590	2284	1960	1690	1468	1286	1157	1035	944	909	936	990	1058	1123	1159	1166	1146	1100	1029	984	877	808	740	668	588	524	461	389
410									238	453	938	1656	2432	3286	3785	3910	3811	3670	3510	3408	3249	3065	2693	2254	1977	1732	1518	1352	1220	1128	1086	1089	1170	1247	1324	1368	1379	1352	1294	1222	1153	1047	977	880	789	691	619	546	466
415										645	1210	1974	3175	4042	4673	4867	4780	4632	4423	4283	4074	3806	3377	2837	2490	2165	1908	1703	1531	1430	1358	1380	1455	1577	1667	1713	1740	1697	1624	1544	1471	1343	1227	1104	992	881	766	689	593
420											1676	2840	4372	5490	6438	6733	6617	6417	6175	5897	5654	5330	4694	3953	3449	3035	2652	2358	2119	1990	1901	1941	2039	2198	2331	2406	2437	2404	2306	2183	2072	1878	1717	1541	1390	1243	1099	956	827
425												3596	5174	6665	7867	8196	8052	7804	7467	7224	6916	6466	5713	4822	4203	3687	3229	2874	2591	2393	2318	2358	2486	2670	2847	2927	2946	2896	2806	2626	2491	2249	2056	1895	1695	1490	1308	1172	1004
430													5139	6155	7400	7772	7612	7384	7111	6879	6595	6192	5451	4582	4023	3500	3076	2731	2477	2299	2215	2250	2382	2577	2704	2812	2845	2785	2684	2534	2372	2149	1979	1794	1628	1456	1268	1132	959
435														6153	6895	7362	7239	6963	6701	6482	6252	5883	5180	4359	3823	3327	2924	2616	2346	2189	2108	2144	2271	2433	2603	2676	2725	2669	2559	2412	2309	2076	1924	1728	1564	1386	1214	1079	927
440															7300	7563	7452	7172	6896	6649	6391	6000	5298	4571	3940	3441	3009	2673	2414	2267	2162	2216	2336	2533	2705	2776	2819	2773	2678	2508	2400	2132	1984	1824	1621	1450	1274	1114	955
445																7862	7714	7422	7174	6907	6632	6282	5545	4697	4126	3590	3165	2810	2527	2353	2287	2317	2475	2670	2844	2962	2973	2939	2824	2654	2537	2256	2105	1912	1697	1538	1345	1177	1014
450																	7808	7544	7268	7034	6722	6326	5578	4749	4140	3635	3193	2845	2575	2401	2324	2386	2550	2751	2935	3042	3096	3014	2908	2781	2622	2367	2199	1966	1800	1583	1394	1239	1061
455																		7076	6878	6644	6324	5947	5269	4479	3911	3445	3033	2705	2453	2283	2212	2275	2431	2638	2835	2926	2967	2937	2813	2680	2545	2302	2121	1916	1753	1529	1352	1206	1031
460																			6050	5877	5641	5271	4661	4061	3453	3033	2682	2413	2177	2046	2001	2070	2208	2432	2617	2728	2744	2704	2630	2470	2348	2087	1959	1786	1590	1416	1243	1120	954
465																				3872	3761	3457	3103	2648	2284	2024	1766	1590	1441	1399	1384	1447	1577	1746	1875	1970	1998	1976	1902	1798	1731	1544	1427	1311	1171	1043	924	823	708
470																					2038	1896	1737	1442	1256	1096	968	872	804	794	812	893	1016	1140	1254	1327	1358	1351	1317	1240	1184	1080	1000	915	817	728	645	558	498
475																						826	740	648	565	493	441	402	386	406	458	559	687	824	933	999	1032	1041	1017	974	939	859	792	721	656	579	507	456	386
480																							310	281	242	213	191	189	204	255	364	504	704	888	1041	1132	1202	1222	1191	1141	1102	995	940	867	768	691	614	548	472
485																								198	181	161	149	155	198	285	463	682	994	1287	1515	1690	1780	1813	1763	1713	1618	1496	1400	1291	1146	1030	907	796	684
490																									131	126	120	131	196	315	524	815	1170	1555	1858	2057	2177	2226	2172	2085	2012	1843	1722	1559	1422	1257	1117	994	842
495																										87	89	101	155	269	470	736	1049	1399	1668	1838	1966	1995	1971	1898	1836	1677	1547	1414	1287	1143	1008	909	769
500																											77	95	146	267	452	710	1057	1381	1651	1828	1939	1990	1963	1883	1802	1652	1552	1420	1278	1144	1008	901	768
505																												97	167	280	506	885	1200	1582	1890	2093	2237	2287	2251	2164	2082	1914	1790	1636	1468	1312	1171	1041	900
510																													208	318	624	1003	1482	1982	2411	2646	2835	2888	2837	2741	2656	2388	2251	2070	1852	1669	1468	1286	1113
515																														459	836	1375	1941	2603	3128	3455	3689	3747	3708	3557	3472	3194	2989	2705	2479	2183	1936	1719	1485
520																															1047	1677	2411	3239	3879	4324	4594	4722	4674	4516	4310	3917	3702	3414	3058	2751	2433	2167	1851
525																																2284	3203	4263	5141	5792	6122	6284	6176	5943	5700	5285	4886	4512	4047	3644	3218	2873	2461
530																																	3922	5139	6169	6867	7322	7478	7403	7130	6823	6293	5842	5366	4888	4348	3850	3426	2923
535																																		5543	6448	7223	7752	7952	7782	7564	7273	6703	6258	5686	5172	4604	4057	3613	3134
540																																			7069	7762	8278	8467	8360	7998	7704	7108	6620	6094	5448	4917	4345	3857	3328
545																																				8506	9003	9205	9051	8717	8406	7641	7179	6632	5911	5326	4693	4196	3586
550																																					8468	8635	8556	8216	7906	7238	6725	6209	5566	5002	4431	3863	3386
555																																						8085	8067	7752	7420	6741	6329	5832	5225	4704	4165	3647	3225
560																																							7329	7172	6823	6293	5809	5348	4793	4320	3820	3405	2932
565																																								5537	5377	4913	4564	4161	3813	3418	2971	2663	2288
570																																									4043	3863	3548	3210	2886	2600	2315	2019	1759
575																																										2455	2341	2104	1874	1693	1484	1302	1149
580																																											1185	1114	1003	882	787	698	595
585																																												510	477	421	363	331	284
590																																													262	243	213	189	157
595																																														138	124	108	94
600																																															66	63	56
		Ceru_Ruby SE3 (0.78 mg/ml) 2 µl
[truncated: 5 more columns]
