# Supplementary material for: In-Vitro Characterization of mCerulean3_mRuby3 as a Novel FRET Pair with Favorable Bleed-Through Characteristics
Source: Biosensors (Basel). 2019 Feb 28;9(1):33. doi: 10.3390/bios9010033 (PMC6468510; doi:10.3390/bios9010033)
Supplement: Supplementary file 1 [file biosensors-09-00033-s001.zip › Supplementary Material Erismann et al/3D spectra of trypsin digests/CeruRuby/2 Ceru_Ruby 2 h after trypsin.xlsx]

## Sheet: 570-600
570-600				Tecan i-control , 2.0.10.0
Device: infinite 200Pro				Serial number: 1501008512				Serial number of connected stacker:
Firmware: V_3.40_01/15_Infinite (Dec 23 2014/12.45.11)				MAI, V_3.40_01/15_Infinite (Dec 23 2014/12.45.11)
Date:	19.09.2018
Time:	15:00:59
System				PHARPC-HPED01
User				UZH\marand
Plate				Greiner 96 Flat Bottom Transparent Polystyrene Cat. No.: 655101/655161/655192 [GRE96ft.pdfx]
Plate-ID (Stacker)
Label: Label1
Mode				Fluorescence Top Reading
Emission Wavelength Start				605	nm
Emission Wavelength End				670	nm
Emission Wavelength Step Size				5	nm
Emission Scan Number				14
Excitation Wavelength				570	nm
Bandwidth (Em)				280...850: 20 nm
Bandwidth (Ex) (Range 1)				230...315: 5 nm
Bandwidth (Ex) (Range 2)				316...850: 10 nm
Gain				80	Manual
Number of Flashes				25
Integration Time				20	µs
Lag Time				0	µs
Settle Time				0	ms
Z-Position (Manual)				20000	µm
Part of Plate				C2-C2
Start Time:	19.09.2018 15:01:01
	Temperature: 31.3 °C
Wavel.	605	610	615	620	625	630	635	640	645	650	655	660	665	670
C2	3510	3366	3048	2791	2547	2275	2027	1764	1548	1355	1194	1031	872	767
End Time:	19.09.2018 15:01:18
Label: Label1_Copy1
Mode				Fluorescence Top Reading
Emission Wavelength Start				610	nm
Emission Wavelength End				670	nm
Emission Wavelength Step Size				5	nm
Emission Scan Number				13
Excitation Wavelength				575	nm
Bandwidth (Em)				280...850: 20 nm
Bandwidth (Ex) (Range 1)				230...315: 5 nm
Bandwidth (Ex) (Range 2)				316...850: 10 nm
Gain				80	Manual
Number of Flashes				25
Integration Time				20	µs
Lag Time				0	µs
Settle Time				0	ms
Z-Position (Manual)				20000	µm
Part of Plate				C2-C2
Start Time:	19.09.2018 15:01:27
	Temperature: 31.3 °C
Wavel.	610	615	620	625	630	635	640	645	650	655	660	665	670
C2	2124	2016	1825	1637	1469	1294	1125	1004	882	779	643	567	499
End Time:	19.09.2018 15:01:43
Label: Label1_Copy2
Mode				Fluorescence Top Reading
Emission Wavelength Start				615	nm
Emission Wavelength End				670	nm
Emission Wavelength Step Size				5	nm
Emission Scan Number				12
Excitation Wavelength				580	nm
Bandwidth (Em)				280...850: 20 nm
Bandwidth (Ex) (Range 1)				230...315: 5 nm
Bandwidth (Ex) (Range 2)				316...850: 10 nm
Gain				80	Manual
Number of Flashes				25
Integration Time				20	µs
Lag Time				0	µs
Settle Time				0	ms
Z-Position (Manual)				20000	µm
Part of Plate				C2-C2
Start Time:	19.09.2018 15:01:52
	Temperature: 31.5 °C
Wavel.	615	620	625	630	635	640	645	650	655	660	665	670
C2	1030	959	860	774	674	605	521	460	394	342	301	253
End Time:	19.09.2018 15:02:08
Label: Label1_Copy3
Mode				Fluorescence Top Reading
Emission Wavelength Start				620	nm
Emission Wavelength End				670	nm
Emission Wavelength Step Size				5	nm
Emission Scan Number				11
Excitation Wavelength				585	nm
Bandwidth (Em)				280...850: 20 nm
Bandwidth (Ex) (Range 1)				230...315: 5 nm
Bandwidth (Ex) (Range 2)				316...850: 10 nm
Gain				80	Manual
Number of Flashes				25
Integration Time				20	µs
Lag Time				0	µs
Settle Time				0	ms
Z-Position (Manual)				20000	µm
Part of Plate				C2-C2
Start Time:	19.09.2018 15:02:17
	Temperature: 31.3 °C
Wavel.	620	625	630	635	640	645	650	655	660	665	670
C2	450	402	367	320	286	250	216	192	164	149	122
End Time:	19.09.2018 15:02:32
Label: Label1_Copy4
Mode				Fluorescence Top Reading
Emission Wavelength Start				625	nm
Emission Wavelength End				670	nm
Emission Wavelength Step Size				5	nm
Emission Scan Number				10
Excitation Wavelength				590	nm
Bandwidth (Em)				280...850: 20 nm
Bandwidth (Ex) (Range 1)				230...315: 5 nm
Bandwidth (Ex) (Range 2)				316...850: 10 nm
Gain				80	Manual
Number of Flashes				25
Integration Time				20	µs
Lag Time				0	µs
Settle Time				0	ms
Z-Position (Manual)				20000	µm
Part of Plate				C2-C2
Start Time:	19.09.2018 15:02:41
	Temperature: 31.3 °C
Wavel.	625	630	635	640	645	650	655	660	665	670
C2	228	214	184	164	143	128	111	96	86	72
End Time:	19.09.2018 15:02:55
Label: Label1_Copy5
Mode				Fluorescence Top Reading
Emission Wavelength Start				630	nm
Emission Wavelength End				670	nm
Emission Wavelength Step Size				5	nm
Emission Scan Number				9
Excitation Wavelength				595	nm
Bandwidth (Em)				280...850: 20 nm
Bandwidth (Ex) (Range 1)				230...315: 5 nm
Bandwidth (Ex) (Range 2)				316...850: 10 nm
Gain				80	Manual
Number of Flashes				25
Integration Time				20	µs
Lag Time				0	µs
Settle Time				0	ms
Z-Position (Manual)				20000	µm
Part of Plate				C2-C2
Start Time:	19.09.2018 15:03:04
	Temperature: 31.5 °C
Wavel.	630	635	640	645	650	655	660	665	670
C2	114	103	89	83	69	64	52	47	42
End Time:	19.09.2018 15:03:17
Label: Label1_Copy6
Mode				Fluorescence Top Reading
Emission Wavelength Start				635	nm
Emission Wavelength End				670	nm
Emission Wavelength Step Size				5	nm
Emission Scan Number				8
Excitation Wavelength				600	nm
Bandwidth (Em)				280...850: 20 nm
Bandwidth (Ex) (Range 1)				230...315: 5 nm
Bandwidth (Ex) (Range 2)				316...850: 10 nm
Gain				80	Manual
Number of Flashes				25
Integration Time				20	µs
Lag Time				0	µs
Settle Time				0	ms
Z-Position (Manual)				20000	µm
Part of Plate				C2-C2
Start Time:	19.09.2018 15:03:26
	Temperature: 31.5 °C
Wavel.	635	640	645	650	655	660	665	670
C2	58	56	49	42	35	32	30	25
End Time:	19.09.2018 15:03:39

## Sheet: 520-565
Application: Tecan i-control				Tecan i-control , 2.0.10.0
Device: infinite 200Pro				Serial number: 1501008512				Serial number of connected stacker:
Firmware: V_3.40_01/15_Infinite (Dec 23 2014/12.45.11)				MAI, V_3.40_01/15_Infinite (Dec 23 2014/12.45.11)
Date:	19.09.2018
Time:	14:52:03
System				PHARPC-HPED01
User				UZH\marand
Plate				Greiner 96 Flat Bottom Transparent Polystyrene Cat. No.: 655101/655161/655192 [GRE96ft.pdfx]
Plate-ID (Stacker)
Label: Label1
Mode				Fluorescence Top Reading
Emission Wavelength Start				555	nm
Emission Wavelength End				670	nm
Emission Wavelength Step Size				5	nm
Emission Scan Number				24
Excitation Wavelength				520	nm
Bandwidth (Em)				280...850: 20 nm
Bandwidth (Ex) (Range 1)				230...315: 5 nm
Bandwidth (Ex) (Range 2)				316...850: 10 nm
Gain				80	Manual
Number of Flashes				25
Integration Time				20	µs
Lag Time				0	µs
Settle Time				0	ms
Z-Position (Manual)				20000	µm
Part of Plate				C2-C2
Start Time:	19.09.2018 14:52:05
	Temperature: 31.3 °C
Wavel.	555	560	565	570	575	580	585	590	595	600	605	610	615	620	625	630	635	640	645	650	655	660	665	670
C2	900	1443	2076	2776	3333	3712	3966	4037	3967	3848	3693	3410	3192	2909	2654	2340	2088	1862	1599	1410	1242	1045	901	775
End Time:	19.09.2018 14:52:28
Label: Label1_Copy1
Mode				Fluorescence Top Reading
Emission Wavelength Start				560	nm
Emission Wavelength End				670	nm
Emission Wavelength Step Size				5	nm
Emission Scan Number				23
Excitation Wavelength				525	nm
Bandwidth (Em)				280...850: 20 nm
Bandwidth (Ex) (Range 1)				230...315: 5 nm
Bandwidth (Ex) (Range 2)				316...850: 10 nm
Gain				80	Manual
Number of Flashes				25
Integration Time				20	µs
Lag Time				0	µs
Settle Time				0	ms
Z-Position (Manual)				20000	µm
Part of Plate				C2-C2
Start Time:	19.09.2018 14:52:37
	Temperature: 31.5 °C
Wavel.	560	565	570	575	580	585	590	595	600	605	610	615	620	625	630	635	640	645	650	655	660	665	670
C2	1945	2722	3611	4358	4909	5205	5337	5277	5041	4860	4497	4165	3848	3429	3094	2745	2444	2089	1837	1612	1378	1197	1037
End Time:	19.09.2018 14:53:00
Label: Label1_Copy2
Mode				Fluorescence Top Reading
Emission Wavelength Start				565	nm
Emission Wavelength End				670	nm
Emission Wavelength Step Size				5	nm
Emission Scan Number				22
Excitation Wavelength				530	nm
Bandwidth (Em)				280...850: 20 nm
Bandwidth (Ex) (Range 1)				230...315: 5 nm
Bandwidth (Ex) (Range 2)				316...850: 10 nm
Gain				80	Manual
Number of Flashes				25
Integration Time				20	µs
Lag Time				0	µs
Settle Time				0	ms
Z-Position (Manual)				20000	µm
Part of Plate				C2-C2
Start Time:	19.09.2018 14:53:09
	Temperature: 31.3 °C
Wavel.	565	570	575	580	585	590	595	600	605	610	615	620	625	630	635	640	645	650	655	660	665	670
C2	3347	4403	5275	5847	6286	6378	6332	6086	5835	5374	4983	4585	4203	3718	3290	2930	2507	2217	1953	1661	1432	1227
End Time:	19.09.2018 14:53:31
Label: Label1_Copy3
Mode				Fluorescence Top Reading
Emission Wavelength Start				570	nm
Emission Wavelength End				670	nm
Emission Wavelength Step Size				5	nm
Emission Scan Number				21
Excitation Wavelength				535	nm
Bandwidth (Em)				280...850: 20 nm
Bandwidth (Ex) (Range 1)				230...315: 5 nm
Bandwidth (Ex) (Range 2)				316...850: 10 nm
Gain				80	Manual
Number of Flashes				25
Integration Time				20	µs
Lag Time				0	µs
Settle Time				0	ms
Z-Position (Manual)				20000	µm
Part of Plate				C2-C2
Start Time:	19.09.2018 14:53:40
	Temperature: 31.4 °C
Wavel.	570	575	580	585	590	595	600	605	610	615	620	625	630	635	640	645	650	655	660	665	670
C2	4733	5669	6213	6644	6762	6697	6436	6192	5717	5268	4856	4436	3963	3494	3099	2689	2366	2064	1760	1532	1303
End Time:	19.09.2018 14:54:02
Label: Label1_Copy4
Mode				Fluorescence Top Reading
Emission Wavelength Start				575	nm
Emission Wavelength End				670	nm
Emission Wavelength Step Size				5	nm
Emission Scan Number				20
Excitation Wavelength				540	nm
Bandwidth (Em)				280...850: 20 nm
Bandwidth (Ex) (Range 1)				230...315: 5 nm
Bandwidth (Ex) (Range 2)				316...850: 10 nm
Gain				80	Manual
Number of Flashes				25
Integration Time				20	µs
Lag Time				0	µs
Settle Time				0	ms
Z-Position (Manual)				20000	µm
Part of Plate				C2-C2
Start Time:	19.09.2018 14:54:11
	Temperature: 31.3 °C
Wavel.	575	580	585	590	595	600	605	610	615	620	625	630	635	640	645	650	655	660	665	670
C2	6000	6636	7084	7219	7104	6869	6635	6112	5671	5201	4727	4198	3674	3314	2859	2505	2192	1863	1627	1402
End Time:	19.09.2018 14:54:32
Label: Label1_Copy5
Mode				Fluorescence Top Reading
Emission Wavelength Start				580	nm
Emission Wavelength End				670	nm
Emission Wavelength Step Size				5	nm
Emission Scan Number				19
Excitation Wavelength				545	nm
Bandwidth (Em)				280...850: 20 nm
Bandwidth (Ex) (Range 1)				230...315: 5 nm
Bandwidth (Ex) (Range 2)				316...850: 10 nm
Gain				80	Manual
Number of Flashes				25
Integration Time				20	µs
Lag Time				0	µs
Settle Time				0	ms
Z-Position (Manual)				20000	µm
Part of Plate				C2-C2
Start Time:	19.09.2018 14:54:40
	Temperature: 31.3 °C
Wavel.	580	585	590	595	600	605	610	615	620	625	630	635	640	645	650	655	660	665	670
C2	7242	7681	7835	7721	7481	7157	6560	6115	5606	5106	4541	4026	3590	3099	2713	2369	2002	1737	1516
End Time:	19.09.2018 14:55:01
Label: Label1_Copy6
Mode				Fluorescence Top Reading
Emission Wavelength Start				585	nm
Emission Wavelength End				670	nm
Emission Wavelength Step Size				5	nm
Emission Scan Number				18
Excitation Wavelength				550	nm
Bandwidth (Em)				280...850: 20 nm
Bandwidth (Ex) (Range 1)				230...315: 5 nm
Bandwidth (Ex) (Range 2)				316...850: 10 nm
Gain				80	Manual
Number of Flashes				25
Integration Time				20	µs
Lag Time				0	µs
Settle Time				0	ms
Z-Position (Manual)				20000	µm
Part of Plate				C2-C2
Start Time:	19.09.2018 14:55:10
	Temperature: 31.4 °C
Wavel.	585	590	595	600	605	610	615	620	625	630	635	640	645	650	655	660	665	670
C2	7225	7380	7334	7051	6718	6196	5765	5308	4760	4255	3784	3377	2924	2569	2215	1907	1647	1412
End Time:	19.09.2018 14:55:29
Label: Label1_Copy7
Mode				Fluorescence Top Reading
Emission Wavelength Start				590	nm
Emission Wavelength End				670	nm
Emission Wavelength Step Size				5	nm
Emission Scan Number				17
Excitation Wavelength				555	nm
Bandwidth (Em)				280...850: 20 nm
Bandwidth (Ex) (Range 1)				230...315: 5 nm
Bandwidth (Ex) (Range 2)				316...850: 10 nm
Gain				80	Manual
Number of Flashes				25
Integration Time				20	µs
Lag Time				0	µs
Settle Time				0	ms
Z-Position (Manual)				20000	µm
Part of Plate				C2-C2
Start Time:	19.09.2018 14:55:38
	Temperature: 31.3 °C
Wavel.	590	595	600	605	610	615	620	625	630	635	640	645	650	655	660	665	670
C2	6964	6944	6682	6387	5851	5444	5019	4498	4045	3561	3179	2759	2424	2117	1813	1579	1359
End Time:	19.09.2018 14:55:57
Label: Label1_Copy8
Mode				Fluorescence Top Reading
Emission Wavelength Start				595	nm
Emission Wavelength End				670	nm
Emission Wavelength Step Size				5	nm
Emission Scan Number				16
Excitation Wavelength				560	nm
Bandwidth (Em)				280...850: 20 nm
Bandwidth (Ex) (Range 1)				230...315: 5 nm
Bandwidth (Ex) (Range 2)				316...850: 10 nm
Gain				80	Manual
Number of Flashes				25
Integration Time				20	µs
Lag Time				0	µs
Settle Time				0	ms
Z-Position (Manual)				20000	µm
Part of Plate				C2-C2
Start Time:	19.09.2018 14:56:06
	Temperature: 31.4 °C
Wavel.	595	600	605	610	615	620	625	630	635	640	645	650	655	660	665	670
C2	6363	6181	5862	5420	5002	4624	4131	3723	3296	2943	2541	2226	1934	1651	1437	1224
End Time:	19.09.2018 14:56:25
Label: Label1_Copy9
Mode				Fluorescence Top Reading
Emission Wavelength Start				600	nm
Emission Wavelength End				670	nm
Emission Wavelength Step Size				5	nm
Emission Scan Number				15
Excitation Wavelength				565	nm
Bandwidth (Em)				280...850: 20 nm
Bandwidth (Ex) (Range 1)				230...315: 5 nm
Bandwidth (Ex) (Range 2)				316...850: 10 nm
Gain				80	Manual
Number of Flashes				25
Integration Time				20	µs
Lag Time				0	µs
Settle Time				0	ms
Z-Position (Manual)				20000	µm
Part of Plate				C2-C2
Start Time:	19.09.2018 14:56:34
	Temperature: 31.5 °C
Wavel.	600	605	610	615	620	625	630	635	640	645	650	655	660	665	670
C2	4809	4622	4239	3950	3596	3300	2919	2574	2300	1983	1748	1535	1292	1120	970
End Time:	19.09.2018 14:56:51

## Sheet: 470-515
Application: Tecan i-control				Tecan i-control , 2.0.10.0
Device: infinite 200Pro				Serial number: 1501008512				Serial number of connected stacker:
Firmware: V_3.40_01/15_Infinite (Dec 23 2014/12.45.11)				MAI, V_3.40_01/15_Infinite (Dec 23 2014/12.45.11)
Date:	19.09.2018
Time:	14:45:19
System				PHARPC-HPED01
User				UZH\marand
Plate				Greiner 96 Flat Bottom Transparent Polystyrene Cat. No.: 655101/655161/655192 [GRE96ft.pdfx]
Plate-ID (Stacker)
Label: Label1
Mode				Fluorescence Top Reading
Emission Wavelength Start				505	nm
Emission Wavelength End				670	nm
Emission Wavelength Step Size				5	nm
Emission Scan Number				34
Excitation Wavelength				470	nm
Bandwidth (Em)				280...850: 20 nm
Bandwidth (Ex) (Range 1)				230...315: 5 nm
Bandwidth (Ex) (Range 2)				316...850: 10 nm
Gain				80	Manual
Number of Flashes				25
Integration Time				20	µs
Lag Time				0	µs
Settle Time				0	ms
Z-Position (Manual)				20000	µm
Part of Plate				C2-C2
Start Time:	19.09.2018 14:45:21
	Temperature: 31.4 °C
Wavel.	505	510	515	520	525	530	535	540	545	550	555	560	565	570	575	580	585	590	595	600	605	610	615	620	625	630	635	640	645	650	655	660	665	670
C2	3361	3157	2899	2421	2114	1835	1604	1421	1246	1143	1005	952	878	857	828	805	750	724	675	620	582	513	465	418	370	329	287	254	221	189	172	144	124	110
End Time:	19.09.2018 14:45:51
Label: Label1_Copy1
Mode				Fluorescence Top Reading
Emission Wavelength Start				510	nm
Emission Wavelength End				670	nm
Emission Wavelength Step Size				5	nm
Emission Scan Number				33
Excitation Wavelength				475	nm
Bandwidth (Em)				280...850: 20 nm
Bandwidth (Ex) (Range 1)				230...315: 5 nm
Bandwidth (Ex) (Range 2)				316...850: 10 nm
Gain				80	Manual
Number of Flashes				25
Integration Time				20	µs
Lag Time				0	µs
Settle Time				0	ms
Z-Position (Manual)				20000	µm
Part of Plate				C2-C2
Start Time:	19.09.2018 14:46:00
	Temperature: 31.5 °C
Wavel.	510	515	520	525	530	535	540	545	550	555	560	565	570	575	580	585	590	595	600	605	610	615	620	625	630	635	640	645	650	655	660	665	670
C2	1312	1192	1069	906	803	696	618	561	524	516	543	583	632	676	699	708	694	667	629	599	528	497	456	404	363	323	283	245	214	190	159	138	123
End Time:	19.09.2018 14:46:30
Label: Label1_Copy2
Mode				Fluorescence Top Reading
Emission Wavelength Start				515	nm
Emission Wavelength End				670	nm
Emission Wavelength Step Size				5	nm
Emission Scan Number				32
Excitation Wavelength				480	nm
Bandwidth (Em)				280...850: 20 nm
Bandwidth (Ex) (Range 1)				230...315: 5 nm
Bandwidth (Ex) (Range 2)				316...850: 10 nm
Gain				80	Manual
Number of Flashes				25
Integration Time				20	µs
Lag Time				0	µs
Settle Time				0	ms
Z-Position (Manual)				20000	µm
Part of Plate				C2-C2
Start Time:	19.09.2018 14:46:39
	Temperature: 31.3 °C
Wavel.	515	520	525	530	535	540	545	550	555	560	565	570	575	580	585	590	595	600	605	610	615	620	625	630	635	640	645	650	655	660	665	670
C2	506	457	398	347	302	280	276	301	367	458	592	726	837	910	943	943	939	889	846	773	721	667	596	530	465	411	355	316	282	234	203	172
End Time:	19.09.2018 14:47:07
Label: Label1_Copy3
Mode				Fluorescence Top Reading
Emission Wavelength Start				520	nm
Emission Wavelength End				670	nm
Emission Wavelength Step Size				5	nm
Emission Scan Number				31
Excitation Wavelength				485	nm
Bandwidth (Em)				280...850: 20 nm
Bandwidth (Ex) (Range 1)				230...315: 5 nm
Bandwidth (Ex) (Range 2)				316...850: 10 nm
Gain				80	Manual
Number of Flashes				25
Integration Time				20	µs
Lag Time				0	µs
Settle Time				0	ms
Z-Position (Manual)				20000	µm
Part of Plate				C2-C2
Start Time:	19.09.2018 14:47:16
	Temperature: 31.4 °C
Wavel.	520	525	530	535	540	545	550	555	560	565	570	575	580	585	590	595	600	605	610	615	620	625	630	635	640	645	650	655	660	665	670
C2	324	294	257	233	218	242	303	432	599	834	1071	1258	1385	1469	1478	1451	1388	1322	1215	1143	1041	928	830	736	660	569	495	439	378	324	273
End Time:	19.09.2018 14:47:44
Label: Label1_Copy4
Mode				Fluorescence Top Reading
Emission Wavelength Start				525	nm
Emission Wavelength End				670	nm
Emission Wavelength Step Size				5	nm
Emission Scan Number				30
Excitation Wavelength				490	nm
Bandwidth (Em)				280...850: 20 nm
Bandwidth (Ex) (Range 1)				230...315: 5 nm
Bandwidth (Ex) (Range 2)				316...850: 10 nm
Gain				80	Manual
Number of Flashes				25
Integration Time				20	µs
Lag Time				0	µs
Settle Time				0	ms
Z-Position (Manual)				20000	µm
Part of Plate				C2-C2
Start Time:	19.09.2018 14:47:53
	Temperature: 31.4 °C
Wavel.	525	530	535	540	545	550	555	560	565	570	575	580	585	590	595	600	605	610	615	620	625	630	635	640	645	650	655	660	665	670
C2	219	201	178	179	222	307	476	712	1007	1319	1558	1722	1803	1840	1810	1730	1674	1535	1432	1291	1185	1046	921	823	712	621	538	469	398	344
End Time:	19.09.2018 14:48:21
Label: Label1_Copy5
Mode				Fluorescence Top Reading
Emission Wavelength Start				530	nm
Emission Wavelength End				670	nm
Emission Wavelength Step Size				5	nm
Emission Scan Number				29
Excitation Wavelength				495	nm
Bandwidth (Em)				280...850: 20 nm
Bandwidth (Ex) (Range 1)				230...315: 5 nm
Bandwidth (Ex) (Range 2)				316...850: 10 nm
Gain				80	Manual
Number of Flashes				25
Integration Time				20	µs
Lag Time				0	µs
Settle Time				0	ms
Z-Position (Manual)				20000	µm
Part of Plate				C2-C2
Start Time:	19.09.2018 14:48:30
	Temperature: 31.4 °C
Wavel.	530	535	540	545	550	555	560	565	570	575	580	585	590	595	600	605	610	615	620	625	630	635	640	645	650	655	660	665	670
C2	140	127	134	170	271	429	633	918	1194	1407	1557	1652	1686	1659	1602	1520	1391	1290	1197	1073	967	853	758	662	578	507	431	379	322
End Time:	19.09.2018 14:48:57
Label: Label1_Copy6
Mode				Fluorescence Top Reading
Emission Wavelength Start				535	nm
Emission Wavelength End				670	nm
Emission Wavelength Step Size				5	nm
Emission Scan Number				28
Excitation Wavelength				500	nm
Bandwidth (Em)				280...850: 20 nm
Bandwidth (Ex) (Range 1)				230...315: 5 nm
Bandwidth (Ex) (Range 2)				316...850: 10 nm
Gain				80	Manual
Number of Flashes				25
Integration Time				20	µs
Lag Time				0	µs
Settle Time				0	ms
Z-Position (Manual)				20000	µm
Part of Plate				C2-C2
Start Time:	19.09.2018 14:49:06
	Temperature: 31.4 °C
Wavel.	535	540	545	550	555	560	565	570	575	580	585	590	595	600	605	610	615	620	625	630	635	640	645	650	655	660	665	670
C2	112	117	158	250	408	605	893	1199	1405	1554	1647	1668	1658	1595	1533	1395	1300	1196	1080	965	849	758	651	562	505	437	369	317
End Time:	19.09.2018 14:49:32
Label: Label1_Copy7
Mode				Fluorescence Top Reading
Emission Wavelength Start				540	nm
Emission Wavelength End				670	nm
Emission Wavelength Step Size				5	nm
Emission Scan Number				27
Excitation Wavelength				505	nm
Bandwidth (Em)				280...850: 20 nm
Bandwidth (Ex) (Range 1)				230...315: 5 nm
Bandwidth (Ex) (Range 2)				316...850: 10 nm
Gain				80	Manual
Number of Flashes				25
Integration Time				20	µs
Lag Time				0	µs
Settle Time				0	ms
Z-Position (Manual)				20000	µm
Part of Plate				C2-C2
Start Time:	19.09.2018 14:49:41
	Temperature: 31.3 °C
Wavel.	540	545	550	555	560	565	570	575	580	585	590	595	600	605	610	615	620	625	630	635	640	645	650	655	660	665	670
C2	126	162	274	461	706	1049	1359	1609	1790	1893	1937	1908	1825	1750	1626	1509	1376	1233	1110	984	885	761	662	581	503	424	367
End Time:	19.09.2018 14:50:07
Label: Label1_Copy8
Mode				Fluorescence Top Reading
Emission Wavelength Start				545	nm
Emission Wavelength End				670	nm
Emission Wavelength Step Size				5	nm
Emission Scan Number				26
Excitation Wavelength				510	nm
Bandwidth (Em)				280...850: 20 nm
Bandwidth (Ex) (Range 1)				230...315: 5 nm
Bandwidth (Ex) (Range 2)				316...850: 10 nm
Gain				80	Manual
Number of Flashes				25
Integration Time				20	µs
Lag Time				0	µs
Settle Time				0	ms
Z-Position (Manual)				20000	µm
Part of Plate				C2-C2
Start Time:	19.09.2018 14:50:15
	Temperature: 31.3 °C
Wavel.	545	550	555	560	565	570	575	580	585	590	595	600	605	610	615	620	625	630	635	640	645	650	655	660	665	670
C2	207	291	557	949	1297	1699	2049	2247	2412	2461	2401	2340	2246	2065	1929	1752	1602	1426	1260	1135	961	854	740	633	540	465
End Time:	19.09.2018 14:50:40
Label: Label1_Copy9
Mode				Fluorescence Top Reading
Emission Wavelength Start				550	nm
Emission Wavelength End				670	nm
Emission Wavelength Step Size				5	nm
Emission Scan Number				25
Excitation Wavelength				515	nm
Bandwidth (Em)				280...850: 20 nm
Bandwidth (Ex) (Range 1)				230...315: 5 nm
Bandwidth (Ex) (Range 2)				316...850: 10 nm
Gain				80	Manual
Number of Flashes				25
Integration Time				20	µs
Lag Time				0	µs
Settle Time				0	ms
Z-Position (Manual)				20000	µm
Part of Plate				C2-C2
Start Time:	19.09.2018 14:50:49
	Temperature: 31.3 °C
Wavel.	550	555	560	565	570	575	580	585	590	595	600	605	610	615	620	625	630	635	640	645	650	655	660	665	670
C2	417	664	1184	1635	2205	2635	2936	3134	3201	3144	3033	2900	2695	2511	2299	2059	1866	1645	1473	1256	1112	965	822	718	615
End Time:	19.09.2018 14:51:14

## Sheet: 420-465
Application: Tecan i-control				Tecan i-control , 2.0.10.0
Device: infinite 200Pro				Serial number: 1501008512				Serial number of connected stacker:
Firmware: V_3.40_01/15_Infinite (Dec 23 2014/12.45.11)				MAI, V_3.40_01/15_Infinite (Dec 23 2014/12.45.11)
Date:	19.09.2018
Time:	14:33:13
System				PHARPC-HPED01
User				UZH\marand
Plate				Greiner 96 Flat Bottom Transparent Polystyrene Cat. No.: 655101/655161/655192 [GRE96ft.pdfx]
Plate-ID (Stacker)
Label: Label1
Mode				Fluorescence Top Reading
Emission Wavelength Start				455	nm
Emission Wavelength End				670	nm
Emission Wavelength Step Size				5	nm
Emission Scan Number				44
Excitation Wavelength				420	nm
Bandwidth (Em)				280...850: 20 nm
Bandwidth (Ex) (Range 1)				230...315: 5 nm
Bandwidth (Ex) (Range 2)				316...850: 10 nm
Gain				80	Manual
Number of Flashes				25
Integration Time				20	µs
Lag Time				0	µs
Settle Time				0	ms
Z-Position (Manual)				20000	µm
Part of Plate				C2-C2
Start Time:	19.09.2018 14:33:15
	Temperature: 31.4 °C
Wavel.	455	460	465	470	475	480	485	490	495	500	505	510	515	520	525	530	535	540	545	550	555	560	565	570	575	580	585	590	595	600	605	610	615	620	625	630	635	640	645	650	655	660	665	670
C2	2670	3923	6897	8602	10121	10580	10425	10038	9692	9364	8971	8420	7469	6317	5508	4819	4213	3696	3210	2821	2362	2003	1689	1407	1187	1051	894	760	649	553	485	399	339	292	245	208	180	154	130	115	92	83	67	58
End Time:	19.09.2018 14:33:52
Label: Label1_Copy1
Mode				Fluorescence Top Reading
Emission Wavelength Start				460	nm
Emission Wavelength End				670	nm
Emission Wavelength Step Size				5	nm
Emission Scan Number				43
Excitation Wavelength				425	nm
Bandwidth (Em)				280...850: 20 nm
Bandwidth (Ex) (Range 1)				230...315: 5 nm
Bandwidth (Ex) (Range 2)				316...850: 10 nm
Gain				80	Manual
Number of Flashes				25
Integration Time				20	µs
Lag Time				0	µs
Settle Time				0	ms
Z-Position (Manual)				20000	µm
Part of Plate				C2-C2
Start Time:	19.09.2018 14:34:01
	Temperature: 31.3 °C
Wavel.	460	465	470	475	480	485	490	495	500	505	510	515	520	525	530	535	540	545	550	555	560	565	570	575	580	585	590	595	600	605	610	615	620	625	630	635	640	645	650	655	660	665	670
C2	5240	7880	10152	11702	12274	12117	11691	11238	10931	10448	9779	8589	7460	6391	5584	4883	4271	3744	3269	2731	2334	1967	1649	1377	1207	1029	889	770	638	566	450	393	331	289	248	212	184	157	134	117	96	81	76
End Time:	19.09.2018 14:34:37
Label: Label1_Copy2
Mode				Fluorescence Top Reading
Emission Wavelength Start				465	nm
Emission Wavelength End				670	nm
Emission Wavelength Step Size				5	nm
Emission Scan Number				42
Excitation Wavelength				430	nm
Bandwidth (Em)				280...850: 20 nm
Bandwidth (Ex) (Range 1)				230...315: 5 nm
Bandwidth (Ex) (Range 2)				316...850: 10 nm
Gain				80	Manual
Number of Flashes				25
Integration Time				20	µs
Lag Time				0	µs
Settle Time				0	ms
Z-Position (Manual)				20000	µm
Part of Plate				C2-C2
Start Time:	19.09.2018 14:34:46
	Temperature: 31.3 °C
Wavel.	465	470	475	480	485	490	495	500	505	510	515	520	525	530	535	540	545	550	555	560	565	570	575	580	585	590	595	600	605	610	615	620	625	630	635	640	645	650	655	660	665	670
C2	7748	9838	11271	11943	11720	11333	10901	10580	10128	9567	8418	7127	6228	5421	4739	4169	3628	3179	2648	2273	1900	1594	1344	1188	1008	865	748	630	554	446	383	331	286	242	204	182	152	131	120	95	82	65
End Time:	19.09.2018 14:35:21
Label: Label1_Copy3
Mode				Fluorescence Top Reading
Emission Wavelength Start				470	nm
Emission Wavelength End				670	nm
Emission Wavelength Step Size				5	nm
Emission Scan Number				41
Excitation Wavelength				435	nm
Bandwidth (Em)				280...850: 20 nm
Bandwidth (Ex) (Range 1)				230...315: 5 nm
Bandwidth (Ex) (Range 2)				316...850: 10 nm
Gain				80	Manual
Number of Flashes				25
Integration Time				20	µs
Lag Time				0	µs
Settle Time				0	ms
Z-Position (Manual)				20000	µm
Part of Plate				C2-C2
Start Time:	19.09.2018 14:35:30
	Temperature: 31.3 °C
Wavel.	470	475	480	485	490	495	500	505	510	515	520	525	530	535	540	545	550	555	560	565	570	575	580	585	590	595	600	605	610	615	620	625	630	635	640	645	650	655	660	665	670
C2	9374	10872	11251	11188	10749	10368	10018	9642	9042	7985	6886	5946	5177	4519	3976	3466	3039	2525	2167	1830	1525	1286	1140	980	842	710	622	536	444	386	323	276	238	199	175	150	132	112	98	79	69
End Time:	19.09.2018 14:36:05
Label: Label1_Copy4
Mode				Fluorescence Top Reading
Emission Wavelength Start				475	nm
Emission Wavelength End				670	nm
Emission Wavelength Step Size				5	nm
Emission Scan Number				40
Excitation Wavelength				440	nm
Bandwidth (Em)				280...850: 20 nm
Bandwidth (Ex) (Range 1)				230...315: 5 nm
Bandwidth (Ex) (Range 2)				316...850: 10 nm
Gain				80	Manual
Number of Flashes				25
Integration Time				20	µs
Lag Time				0	µs
Settle Time				0	ms
Z-Position (Manual)				20000	µm
Part of Plate				C2-C2
Start Time:	19.09.2018 14:36:14
	Temperature: 31.4 °C
Wavel.	475	480	485	490	495	500	505	510	515	520	525	530	535	540	545	550	555	560	565	570	575	580	585	590	595	600	605	610	615	620	625	630	635	640	645	650	655	660	665	670
C2	11379	11771	11701	11239	10834	10480	10074	9445	8361	7236	6236	5436	4739	4156	3648	3179	2664	2283	1930	1595	1379	1225	1060	912	786	669	599	486	416	357	313	265	227	196	164	149	123	108	91	76
End Time:	19.09.2018 14:36:48
Label: Label1_Copy5
Mode				Fluorescence Top Reading
Emission Wavelength Start				480	nm
Emission Wavelength End				670	nm
Emission Wavelength Step Size				5	nm
Emission Scan Number				39
Excitation Wavelength				445	nm
Bandwidth (Em)				280...850: 20 nm
Bandwidth (Ex) (Range 1)				230...315: 5 nm
Bandwidth (Ex) (Range 2)				316...850: 10 nm
Gain				80	Manual
Number of Flashes				25
Integration Time				20	µs
Lag Time				0	µs
Settle Time				0	ms
Z-Position (Manual)				20000	µm
Part of Plate				C2-C2
Start Time:	19.09.2018 14:36:57
	Temperature: 31.4 °C
Wavel.	480	485	490	495	500	505	510	515	520	525	530	535	540	545	550	555	560	565	570	575	580	585	590	595	600	605	610	615	620	625	630	635	640	645	650	655	660	665	670
C2	12383	12172	11796	11363	10961	10516	9921	8796	7435	6520	5694	4959	4351	3799	3333	2833	2415	2027	1714	1464	1299	1142	982	850	730	647	538	460	400	344	292	254	228	187	157	139	117	100	86
End Time:	19.09.2018 14:37:30
Label: Label1_Copy6
Mode				Fluorescence Top Reading
Emission Wavelength Start				485	nm
Emission Wavelength End				670	nm
Emission Wavelength Step Size				5	nm
Emission Scan Number				38
Excitation Wavelength				450	nm
Bandwidth (Em)				280...850: 20 nm
Bandwidth (Ex) (Range 1)				230...315: 5 nm
Bandwidth (Ex) (Range 2)				316...850: 10 nm
Gain				80	Manual
Number of Flashes				25
Integration Time				20	µs
Lag Time				0	µs
Settle Time				0	ms
Z-Position (Manual)				20000	µm
Part of Plate				C2-C2
Start Time:	19.09.2018 14:37:39
	Temperature: 31.3 °C
Wavel.	485	490	495	500	505	510	515	520	525	530	535	540	545	550	555	560	565	570	575	580	585	590	595	600	605	610	615	620	625	630	635	640	645	650	655	660	665	670
C2	12514	12083	11647	11259	10774	10153	9021	7634	6658	5828	5119	4481	3917	3416	2880	2492	2130	1802	1541	1373	1207	1057	915	783	706	587	505	439	373	326	285	247	207	187	158	135	114	95
End Time:	19.09.2018 14:38:12
Label: Label1_Copy7
Mode				Fluorescence Top Reading
Emission Wavelength Start				490	nm
Emission Wavelength End				670	nm
Emission Wavelength Step Size				5	nm
Emission Scan Number				37
Excitation Wavelength				455	nm
Bandwidth (Em)				280...850: 20 nm
Bandwidth (Ex) (Range 1)				230...315: 5 nm
Bandwidth (Ex) (Range 2)				316...850: 10 nm
Gain				80	Manual
Number of Flashes				25
Integration Time				20	µs
Lag Time				0	µs
Settle Time				0	ms
Z-Position (Manual)				20000	µm
Part of Plate				C2-C2
Start Time:	19.09.2018 14:38:21
	Temperature: 31.2 °C
Wavel.	490	495	500	505	510	515	520	525	530	535	540	545	550	555	560	565	570	575	580	585	590	595	600	605	610	615	620	625	630	635	640	645	650	655	660	665	670
C2	11377	11015	10683	10161	9582	8494	7198	6310	5536	4847	4251	3713	3252	2750	2376	2020	1715	1509	1373	1213	1062	928	804	726	609	539	463	405	346	296	260	229	194	166	140	123	106
End Time:	19.09.2018 14:38:53
Label: Label1_Copy8
Mode				Fluorescence Top Reading
Emission Wavelength Start				495	nm
Emission Wavelength End				670	nm
Emission Wavelength Step Size				5	nm
Emission Scan Number				36
Excitation Wavelength				460	nm
Bandwidth (Em)				280...850: 20 nm
Bandwidth (Ex) (Range 1)				230...315: 5 nm
Bandwidth (Ex) (Range 2)				316...850: 10 nm
Gain				80	Manual
Number of Flashes				25
Integration Time				20	µs
Lag Time				0	µs
Settle Time				0	ms
Z-Position (Manual)				20000	µm
Part of Plate				C2-C2
Start Time:	19.09.2018 14:39:02
	Temperature: 31.4 °C
Wavel.	495	500	505	510	515	520	525	530	535	540	545	550	555	560	565	570	575	580	585	590	595	600	605	610	615	620	625	630	635	640	645	650	655	660	665	670
C2	9753	9524	9130	8508	7545	6567	5650	4933	4328	3814	3304	2929	2490	2191	1834	1614	1445	1306	1182	1044	925	814	732	628	557	488	422	369	317	281	234	212	185	156	130	116
End Time:	19.09.2018 14:39:33
Label: Label1_Copy9
Mode				Fluorescence Top Reading
Emission Wavelength Start				500	nm
Emission Wavelength End				670	nm
Emission Wavelength Step Size				5	nm
Emission Scan Number				35
Excitation Wavelength				465	nm
Bandwidth (Em)				280...850: 20 nm
Bandwidth (Ex) (Range 1)				230...315: 5 nm
Bandwidth (Ex) (Range 2)				316...850: 10 nm
Gain				80	Manual
Number of Flashes				25
Integration Time				20	µs
Lag Time				0	µs
Settle Time				0	ms
Z-Position (Manual)				20000	µm
Part of Plate				C2-C2
Start Time:	19.09.2018 14:39:42
	Temperature: 31.6 °C
Wavel.	500	505	510	515	520	525	530	535	540	545	550	555	560	565	570	575	580	585	590	595	600	605	610	615	620	625	630	635	640	645	650	655	660	665	670
C2	6234	6053	5612	5032	4314	3735	3276	2867	2496	2194	1956	1687	1493	1317	1179	1087	1019	936	855	776	691	635	554	493	430	391	342	295	257	222	200	168	144	123	107
End Time:	19.09.2018 14:40:13

## Sheet: 370-415
Application: Tecan i-control				Tecan i-control , 2.0.10.0
Device: infinite 200Pro				Serial number: 1501008512				Serial number of connected stacker:
Firmware: V_3.40_01/15_Infinite (Dec 23 2014/12.45.11)				MAI, V_3.40_01/15_Infinite (Dec 23 2014/12.45.11)
Date:	19.09.2018
Time:	14:18:59
System				PHARPC-HPED01
User				UZH\marand
Plate				Greiner 96 Flat Bottom Transparent Polystyrene Cat. No.: 655101/655161/655192 [GRE96ft.pdfx]
Plate-ID (Stacker)
Label: Label1
Mode				Fluorescence Top Reading
Emission Wavelength Start				405	nm
Emission Wavelength End				670	nm
Emission Wavelength Step Size				5	nm
Emission Scan Number				54
Excitation Wavelength				370	nm
Bandwidth (Em)				280...850: 20 nm
Bandwidth (Ex) (Range 1)				230...315: 5 nm
Bandwidth (Ex) (Range 2)				316...850: 10 nm
Gain				80	Manual
Number of Flashes				25
Integration Time				20	µs
Lag Time				0	µs
Settle Time				0	ms
Z-Position (Manual)				20000	µm
Part of Plate				C2-C2
Start Time:	19.09.2018 14:19:00
	Temperature: 31.2 °C
Wavel.	405	410	415	420	425	430	435	440	445	450	455	460	465	470	475	480	485	490	495	500	505	510	515	520	525	530	535	540	545	550	555	560	565	570	575	580	585	590	595	600	605	610	615	620	625	630	635	640	645
C2	53	69	88	116	116	108	94	91	108	173	270	428	593	782	896	937	917	866	848	806	774	723	635	553	473	409	358	327	285	267	255	262	275	293	307	316	317	310	303	286	263	241	224	201	182	156	143	127	112
End Time:	19.09.2018 14:19:44
Label: Label1_Copy1
Mode				Fluorescence Top Reading
Emission Wavelength Start				410	nm
Emission Wavelength End				670	nm
Emission Wavelength Step Size				5	nm
Emission Scan Number				53
Excitation Wavelength				375	nm
Bandwidth (Em)				280...850: 20 nm
Bandwidth (Ex) (Range 1)				230...315: 5 nm
Bandwidth (Ex) (Range 2)				316...850: 10 nm
Gain				80	Manual
Number of Flashes				25
Integration Time				20	µs
Lag Time				0	µs
Settle Time				0	ms
Z-Position (Manual)				20000	µm
Part of Plate				C2-C2
Start Time:	19.09.2018 14:19:53
	Temperature: 31.5 °C
Wavel.	410	415	420	425	430	435	440	445	450	455	460	465	470	475	480	485	490	495	500	505	510	515	520	525	530	535	540	545	550	555	560	565	570	575	580	585	590	595	600	605	610	615	620	625	630	635	640	645	650
C2	49	56	82	101	112	112	114	132	210	352	548	773	1032	1177	1226	1211	1162	1113	1064	1023	960	844	728	621	549	478	421	379	347	323	314	314	324	339	344	337	328	315	291	273	250	228	203	186	164	140	127	111	93
End Time:	19.09.2018 14:20:36
Label: Label1_Copy2
Mode				Fluorescence Top Reading
Emission Wavelength Start				415	nm
Emission Wavelength End				670	nm
Emission Wavelength Step Size				5	nm
Emission Scan Number				52
Excitation Wavelength				380	nm
Bandwidth (Em)				280...850: 20 nm
Bandwidth (Ex) (Range 1)				230...315: 5 nm
Bandwidth (Ex) (Range 2)				316...850: 10 nm
Gain				80	Manual
Number of Flashes				25
Integration Time				20	µs
Lag Time				0	µs
Settle Time				0	ms
Z-Position (Manual)				20000	µm
Part of Plate				C2-C2
Start Time:	19.09.2018 14:20:45
	Temperature: 31.5 °C
Wavel.	415	420	425	430	435	440	445	450	455	460	465	470	475	480	485	490	495	500	505	510	515	520	525	530	535	540	545	550	555	560	565	570	575	580	585	590	595	600	605	610	615	620	625	630	635	640	645	650	655
C2	50	55	79	100	124	139	179	286	463	720	1050	1384	1580	1639	1621	1548	1498	1437	1375	1286	1135	976	838	734	640	563	502	455	403	385	369	368	373	369	357	348	326	295	287	256	232	209	191	159	143	127	110	97	86
End Time:	19.09.2018 14:21:27
Label: Label1_Copy3
Mode				Fluorescence Top Reading
Emission Wavelength Start				420	nm
Emission Wavelength End				670	nm
Emission Wavelength Step Size				5	nm
Emission Scan Number				51
Excitation Wavelength				385	nm
Bandwidth (Em)				280...850: 20 nm
Bandwidth (Ex) (Range 1)				230...315: 5 nm
Bandwidth (Ex) (Range 2)				316...850: 10 nm
Gain				80	Manual
Number of Flashes				25
Integration Time				20	µs
Lag Time				0	µs
Settle Time				0	ms
Z-Position (Manual)				20000	µm
Part of Plate				C2-C2
Start Time:	19.09.2018 14:21:36
	Temperature: 31.2 °C
Wavel.	420	425	430	435	440	445	450	455	460	465	470	475	480	485	490	495	500	505	510	515	520	525	530	535	540	545	550	555	560	565	570	575	580	585	590	595	600	605	610	615	620	625	630	635	640	645	650	655	660
C2	43	50	73	103	147	210	370	612	961	1359	1820	2092	2179	2142	2058	1992	1908	1833	1708	1505	1312	1112	982	846	745	661	583	517	471	430	401	383	371	352	323	302	282	259	228	204	187	161	142	126	110	96	82	74	63
End Time:	19.09.2018 14:22:18
Label: Label1_Copy4
Mode				Fluorescence Top Reading
Emission Wavelength Start				425	nm
Emission Wavelength End				670	nm
Emission Wavelength Step Size				5	nm
Emission Scan Number				50
Excitation Wavelength				390	nm
Bandwidth (Em)				280...850: 20 nm
Bandwidth (Ex) (Range 1)				230...315: 5 nm
Bandwidth (Ex) (Range 2)				316...850: 10 nm
Gain				80	Manual
Number of Flashes				25
Integration Time				20	µs
Lag Time				0	µs
Settle Time				0	ms
Z-Position (Manual)				20000	µm
Part of Plate				C2-C2
Start Time:	19.09.2018 14:22:27
	Temperature: 31.4 °C
Wavel.	425	430	435	440	445	450	455	460	465	470	475	480	485	490	495	500	505	510	515	520	525	530	535	540	545	550	555	560	565	570	575	580	585	590	595	600	605	610	615	620	625	630	635	640	645	650	655	660	665
C2	37	43	76	124	209	430	739	1145	1671	2176	2526	2609	2582	2494	2397	2314	2185	2062	1822	1543	1350	1180	1024	900	787	698	590	527	457	406	367	340	314	282	260	229	206	181	161	138	125	110	92	85	71	64	54	44	36
End Time:	19.09.2018 14:23:07
Label: Label1_Copy5
Mode				Fluorescence Top Reading
Emission Wavelength Start				430	nm
Emission Wavelength End				670	nm
Emission Wavelength Step Size				5	nm
Emission Scan Number				49
Excitation Wavelength				395	nm
Bandwidth (Em)				280...850: 20 nm
Bandwidth (Ex) (Range 1)				230...315: 5 nm
Bandwidth (Ex) (Range 2)				316...850: 10 nm
Gain				80	Manual
Number of Flashes				25
Integration Time				20	µs
Lag Time				0	µs
Settle Time				0	ms
Z-Position (Manual)				20000	µm
Part of Plate				C2-C2
Start Time:	19.09.2018 14:23:16
	Temperature: 31.4 °C
Wavel.	430	435	440	445	450	455	460	465	470	475	480	485	490	495	500	505	510	515	520	525	530	535	540	545	550	555	560	565	570	575	580	585	590	595	600	605	610	615	620	625	630	635	640	645	650	655	660	665	670
C2	46	58	102	227	482	922	1471	2067	2703	3107	3230	3182	3068	2949	2844	2723	2548	2215	1925	1673	1463	1259	1115	974	860	726	624	530	455	402	360	317	284	255	218	193	162	145	124	108	94	82	74	64	54	50	41	35	27
End Time:	19.09.2018 14:23:57
Label: Label1_Copy6
Mode				Fluorescence Top Reading
Emission Wavelength Start				435	nm
Emission Wavelength End				670	nm
Emission Wavelength Step Size				5	nm
Emission Scan Number				48
Excitation Wavelength				400	nm
Bandwidth (Em)				280...850: 20 nm
Bandwidth (Ex) (Range 1)				230...315: 5 nm
Bandwidth (Ex) (Range 2)				316...850: 10 nm
Gain				80	Manual
Number of Flashes				25
Integration Time				20	µs
Lag Time				0	µs
Settle Time				0	ms
Z-Position (Manual)				20000	µm
Part of Plate				C2-C2
Start Time:	19.09.2018 14:24:05
	Temperature: 31.3 °C
Wavel.	435	440	445	450	455	460	465	470	475	480	485	490	495	500	505	510	515	520	525	530	535	540	545	550	555	560	565	570	575	580	585	590	595	600	605	610	615	620	625	630	635	640	645	650	655	660	665	670
C2	59	95	215	501	1001	1664	2410	3245	3733	3879	3809	3655	3518	3389	3239	3014	2672	2315	1982	1731	1516	1322	1160	1010	852	729	615	520	442	395	339	292	252	218	190	155	138	118	100	90	77	66	55	50	42	33	30	25
End Time:	19.09.2018 14:24:45
Label: Label1_Copy7
Mode				Fluorescence Top Reading
Emission Wavelength Start				440	nm
Emission Wavelength End				670	nm
Emission Wavelength Step Size				5	nm
Emission Scan Number				47
Excitation Wavelength				405	nm
Bandwidth (Em)				280...850: 20 nm
Bandwidth (Ex) (Range 1)				230...315: 5 nm
Bandwidth (Ex) (Range 2)				316...850: 10 nm
Gain				80	Manual
Number of Flashes				25
Integration Time				20	µs
Lag Time				0	µs
Settle Time				0	ms
Z-Position (Manual)				20000	µm
Part of Plate				C2-C2
Start Time:	19.09.2018 14:24:54
	Temperature: 31.6 °C
Wavel.	440	445	450	455	460	465	470	475	480	485	490	495	500	505	510	515	520	525	530	535	540	545	550	555	560	565	570	575	580	585	590	595	600	605	610	615	620	625	630	635	640	645	650	655	660	665	670
C2	121	260	565	1218	1975	2818	3860	4476	4639	4556	4412	4213	4065	3913	3657	3230	2728	2406	2096	1819	1592	1399	1202	1043	876	731	610	515	458	393	336	290	247	213	177	154	131	113	98	85	72	59	54	47	39	34	31
End Time:	19.09.2018 14:25:33
Label: Label1_Copy8
Mode				Fluorescence Top Reading
Emission Wavelength Start				445	nm
Emission Wavelength End				670	nm
Emission Wavelength Step Size				5	nm
Emission Scan Number				46
Excitation Wavelength				410	nm
Bandwidth (Em)				280...850: 20 nm
Bandwidth (Ex) (Range 1)				230...315: 5 nm
Bandwidth (Ex) (Range 2)				316...850: 10 nm
Gain				80	Manual
Number of Flashes				25
Integration Time				20	µs
Lag Time				0	µs
Settle Time				0	ms
Z-Position (Manual)				20000	µm
Part of Plate				C2-C2
Start Time:	19.09.2018 14:25:42
	Temperature: 31.3 °C
Wavel.	445	450	455	460	465	470	475	480	485	490	495	500	505	510	515	520	525	530	535	540	545	550	555	560	565	570	575	580	585	590	595	600	605	610	615	620	625	630	635	640	645	650	655	660	665	670
C2	310	616	1295	2303	3420	4652	5363	5599	5483	5297	5096	4909	4700	4417	3903	3310	2890	2524	2213	1931	1672	1440	1250	1051	881	735	615	537	465	398	341	288	250	208	175	145	134	114	94	82	72	62	52	45	41	33
End Time:	19.09.2018 14:26:20
Label: Label1_Copy9
Mode				Fluorescence Top Reading
Emission Wavelength Start				450	nm
Emission Wavelength End				670	nm
Emission Wavelength Step Size				5	nm
Emission Scan Number				45
Excitation Wavelength				415	nm
Bandwidth (Em)				280...850: 20 nm
Bandwidth (Ex) (Range 1)				230...315: 5 nm
Bandwidth (Ex) (Range 2)				316...850: 10 nm
Gain				80	Manual
Number of Flashes				25
Integration Time				20	µs
Lag Time				0	µs
Settle Time				0	ms
Z-Position (Manual)				20000	µm
Part of Plate				C2-C2
Start Time:	19.09.2018 14:26:29
	Temperature: 31.2 °C
Wavel.	450	455	460	465	470	475	480	485	490	495	500	505	510	515	520	525	530	535	540	545	550	555	560	565	570	575	580	585	590	595	600	605	610	615	620	625	630	635	640	645	650	655	660	665	670
C2	929	1525	2798	4574	5813	6747	7076	6977	6770	6464	6232	5977	5638	4973	4190	3679	3201	2799	2467	2135	1875	1573	1341	1119	933	790	688	594	510	430	366	322	257	232	191	166	139	117	104	89	77	67	56	50	43
End Time:	19.09.2018 14:27:06
[truncated: 5 more columns]

## Sheet: Spectrum matrix raw data
Wavel.	405	410	415	420	425	430	435	440	445	450	455	460	465	470	475	480	485	490	495	500	505	510	515	520	525	530	535	540	545	550	555	560	565	570	575	580	585	590	595	600	605	610	615	620	625	630	635	640	645
370	53	69	88	116	116	108	94	91	108	173	270	428	593	782	896	937	917	866	848	806	774	723	635	553	473	409	358	327	285	267	255	262	275	293	307	316	317	310	303	286	263	241	224	201	182	156	143	127	112
375		49	56	82	101	112	112	114	132	210	352	548	773	1032	1177	1226	1211	1162	1113	1064	1023	960	844	728	621	549	478	421	379	347	323	314	314	324	339	344	337	328	315	291	273	250	228	203	186	164	140	127	111
380			50	55	79	100	124	139	179	286	463	720	1050	1384	1580	1639	1621	1548	1498	1437	1375	1286	1135	976	838	734	640	563	502	455	403	385	369	368	373	369	357	348	326	295	287	256	232	209	191	159	143	127	110
385				43	50	73	103	147	210	370	612	961	1359	1820	2092	2179	2142	2058	1992	1908	1833	1708	1505	1312	1112	982	846	745	661	583	517	471	430	401	383	371	352	323	302	282	259	228	204	187	161	142	126	110	96
390					37	43	76	124	209	430	739	1145	1671	2176	2526	2609	2582	2494	2397	2314	2185	2062	1822	1543	1350	1180	1024	900	787	698	590	527	457	406	367	340	314	282	260	229	206	181	161	138	125	110	92	85	71
395						46	58	102	227	482	922	1471	2067	2703	3107	3230	3182	3068	2949	2844	2723	2548	2215	1925	1673	1463	1259	1115	974	860	726	624	530	455	402	360	317	284	255	218	193	162	145	124	108	94	82	74	64
400							59	95	215	501	1001	1664	2410	3245	3733	3879	3809	3655	3518	3389	3239	3014	2672	2315	1982	1731	1516	1322	1160	1010	852	729	615	520	442	395	339	292	252	218	190	155	138	118	100	90	77	66	55
405								121	260	565	1218	1975	2818	3860	4476	4639	4556	4412	4213	4065	3913	3657	3230	2728	2406	2096	1819	1592	1399	1202	1043	876	731	610	515	458	393	336	290	247	213	177	154	131	113	98	85	72	59
410									310	616	1295	2303	3420	4652	5363	5599	5483	5297	5096	4909	4700	4417	3903	3310	2890	2524	2213	1931	1672	1440	1250	1051	881	735	615	537	465	398	341	288	250	208	175	145	134	114	94	82	72
415										929	1525	2798	4574	5813	6747	7076	6977	6770	6464	6232	5977	5638	4973	4190	3679	3201	2799	2467	2135	1875	1573	1341	1119	933	790	688	594	510	430	366	322	257	232	191	166	139	117	104	89
420											2670	3923	6897	8602	10121	10580	10425	10038	9692	9364	8971	8420	7469	6317	5508	4819	4213	3696	3210	2821	2362	2003	1689	1407	1187	1051	894	760	649	553	485	399	339	292	245	208	180	154	130
425												5240	7880	10152	11702	12274	12117	11691	11238	10931	10448	9779	8589	7460	6391	5584	4883	4271	3744	3269	2731	2334	1967	1649	1377	1207	1029	889	770	638	566	450	393	331	289	248	212	184	157
430													7748	9838	11271	11943	11720	11333	10901	10580	10128	9567	8418	7127	6228	5421	4739	4169	3628	3179	2648	2273	1900	1594	1344	1188	1008	865	748	630	554	446	383	331	286	242	204	182	152
435														9374	10872	11251	11188	10749	10368	10018	9642	9042	7985	6886	5946	5177	4519	3976	3466	3039	2525	2167	1830	1525	1286	1140	980	842	710	622	536	444	386	323	276	238	199	175	150
440															11379	11771	11701	11239	10834	10480	10074	9445	8361	7236	6236	5436	4739	4156	3648	3179	2664	2283	1930	1595	1379	1225	1060	912	786	669	599	486	416	357	313	265	227	196	164
445																12383	12172	11796	11363	10961	10516	9921	8796	7435	6520	5694	4959	4351	3799	3333	2833	2415	2027	1714	1464	1299	1142	982	850	730	647	538	460	400	344	292	254	228	187
450																	12514	12083	11647	11259	10774	10153	9021	7634	6658	5828	5119	4481	3917	3416	2880	2492	2130	1802	1541	1373	1207	1057	915	783	706	587	505	439	373	326	285	247	207
455																		11377	11015	10683	10161	9582	8494	7198	6310	5536	4847	4251	3713	3252	2750	2376	2020	1715	1509	1373	1213	1062	928	804	726	609	539	463	405	346	296	260	229
460																			9753	9524	9130	8508	7545	6567	5650	4933	4328	3814	3304	2929	2490	2191	1834	1614	1445	1306	1182	1044	925	814	732	628	557	488	422	369	317	281	234
465																				6234	6053	5612	5032	4314	3735	3276	2867	2496	2194	1956	1687	1493	1317	1179	1087	1019	936	855	776	691	635	554	493	430	391	342	295	257	222
470																					3361	3157	2899	2421	2114	1835	1604	1421	1246	1143	1005	952	878	857	828	805	750	724	675	620	582	513	465	418	370	329	287	254	221
475																						1312	1192	1069	906	803	696	618	561	524	516	543	583	632	676	699	708	694	667	629	599	528	497	456	404	363	323	283	245
480																							506	457	398	347	302	280	276	301	367	458	592	726	837	910	943	943	939	889	846	773	721	667	596	530	465	411	355
485																								324	294	257	233	218	242	303	432	599	834	1071	1258	1385	1469	1478	1451	1388	1322	1215	1143	1041	928	830	736	660	569
490																									219	201	178	179	222	307	476	712	1007	1319	1558	1722	1803	1840	1810	1730	1674	1535	1432	1291	1185	1046	921	823	712
495																										140	127	134	170	271	429	633	918	1194	1407	1557	1652	1686	1659	1602	1520	1391	1290	1197	1073	967	853	758	662
500																											112	117	158	250	408	605	893	1199	1405	1554	1647	1668	1658	1595	1533	1395	1300	1196	1080	965	849	758	651
505																												126	162	274	461	706	1049	1359	1609	1790	1893	1937	1908	1825	1750	1626	1509	1376	1233	1110	984	885	761
510																													207	291	557	949	1297	1699	2049	2247	2412	2461	2401	2340	2246	2065	1929	1752	1602	1426	1260	1135	961
515																														417	664	1184	1635	2205	2635	2936	3134	3201	3144	3033	2900	2695	2511	2299	2059	1866	1645	1473	1256
520																															900	1443	2076	2776	3333	3712	3966	4037	3967	3848	3693	3410	3192	2909	2654	2340	2088	1862	1599
525																																1945	2722	3611	4358	4909	5205	5337	5277	5041	4860	4497	4165	3848	3429	3094	2745	2444	2089
530																																	3347	4403	5275	5847	6286	6378	6332	6086	5835	5374	4983	4585	4203	3718	3290	2930	2507
535																																		4733	5669	6213	6644	6762	6697	6436	6192	5717	5268	4856	4436	3963	3494	3099	2689
540																																			6000	6636	7084	7219	7104	6869	6635	6112	5671	5201	4727	4198	3674	3314	2859
545																																				7242	7681	7835	7721	7481	7157	6560	6115	5606	5106	4541	4026	3590	3099
550																																					7225	7380	7334	7051	6718	6196	5765	5308	4760	4255	3784	3377	2924
555																																						6964	6944	6682	6387	5851	5444	5019	4498	4045	3561	3179	2759
560																																							6363	6181	5862	5420	5002	4624	4131	3723	3296	2943	2541
565																																								4809	4622	4239	3950	3596	3300	2919	2574	2300	1983
570																																									3510	3366	3048	2791	2547	2275	2027	1764	1548
575																																										2124	2016	1825	1637	1469	1294	1125	1004
580																																											1030	959	860	774	674	605	521
585																																												450	402	367	320	286	250
590																																													228	214	184	164	143
595																																														114	103	89	83
600																																															58	56	49
		Ceru_Ruby SE3 (0.78 mg/ml) 2 µl + Trypsin (0.2 mg/ml) 1 µl ??? RT, spectrum recorded after (almost) 2 hours
[truncated: 5 more columns]

## Sheet: Ruby subtraction
Wavel.	405	410	415	420	425	430	435	440	445	450	455	460	465	470	475	480	485	490	495	500	505	510	515	520	525	530	535	540	545	550	555	560	565	570	575	580	585	590	595	600	605	610	615	620	625	630	635	640	645
370	7.19175	12.5032	9.3625	17.5123	15.2218	17.147	19.9433	29.9223	58.3744	130.246	230.3	389.826	557.88	749.934	867.752	908.752	891.805	843.096	827.386	786.913	757.967	707.731	622.021	541.548	461.548	399.075	347.311	313.258	262.859	231.88	192.395	166.566	137.575	110.53	93.2282	76.2701	60.4738	51.9468	46.4738	41.6893	25.5606	24.1743	19.3898	22.3478	14.7999	8.65012	11.683	7.13507	12.7488
375	0	10.063	8.6648	11.7607	13.2008	11.9853	21.147	37.6529	68.6319	161.138	310.009	509.063	737.88	999.934	1147.22	1197.75	1185.04	1138.33	1092.39	1046.44	1006.2	945.494	832.548	716.548	609.548	538.311	468.075	408.021	359.15	312.644	261.159	218.566	179.629	146.111	124.465	106.561	82.7642	75.2911	67.6354	50.5067	43.1953	36.9916	31.0245	21.2939	21.0903	15.8866	10.9734	11.7159	11.7488
380	0	0	9.53604	6.90133	14.8684	16.0182	27.0392	46.62	98.8356	221.868	411.847	677.246	1013.35	1350.41	1549.46	1608.46	1594.28	1524.33	1476.62	1418.68	1358.2	1271.49	1122.02	965.311	828.075	724.075	630.075	550.021	482.913	422.171	345.74	294.91	241.5	200.8	168.39	149.884	119.561	110.561	93.1414	69.0126	66.3569	55.2072	44.1862	36.4556	37.5424	19.2848	22.3716	15.5333	16.8566
385	0	0	0	6.3534	10.2995	14.9762	28.9433	56.147	116.857	290.599	547.105	907.557	1317.01	1785.64	2059.93	2149.99	2113.75	2034.33	1969.86	1888.91	1816.2	1691.97	1492.02	1300.55	1100.55	972.075	835.311	734.311	644.967	554.752	471.955	400.761	330.749	271.21	228.015	197.692	166.477	135.186	120.294	105.638	86.4556	76.0693	54.3597	54.9195	40.3716	33.5871	28.2757	25.2547	20.4164
390	0	0	0	0	5.69769	7.88034	30.9552	59.8684	132.653	346.782	663.416	1080.87	1620.61	2137.83	2495.46	2582.28	2557.57	2469.57	2376.39	2296.44	2168.2	2047.49	1809.78	1533.84	1340.84	1171.6	1015.6	890.075	775.548	680.44	563.279	486.536	398.213	329.653	276.91	239.985	207.114	176.641	153.114	129.749	110.566	92.4374	75.4913	61.6529	54.7607	48.1589	35.5032	35.3744	28.2456
395	0	0	0	0	0	16.2246	22.1169	60.0091	168.213	407.18	842.599	1393.89	2002.87	2655.66	3071.12	3200.99	3156.81	3045.1	2929.15	2827.2	2707.73	2534.26	2203.55	1915.07	1663.07	1453.84	1251.37	1107.37	964.075	847.021	708.44	599.569	494.117	409.955	347.794	301.213	255.922	221.395	193.159	158.449	134.213	107.794	93.8475	78.1917	66.0091	58.1169	49.9342	44.2246	39.5689
400	0	0	0	0	0	0	29.9881	64.4612	175.3	448.321	937.632	1594.52	2342.81	3186.98	3686.43	3843.12	3782.28	3632.86	3498.91	3372.97	3225.26	3000.26	2660.55	2305.07	1973.6	1722.6	1509.13	1315.13	1153.13	1000.84	840.548	714.494	597.44	496.332	415.279	364.461	308.461	261.461	220.698	188.225	160.225	128.279	113.569	95.8593	80.1498	70.9132	59.4402	51.4941	41.2575
405	0	0	0	0	0	0	0	93.515	230.225	529.117	1172.96	1920.79	2757.69	3797.4	4421.03	4595.48	4522.41	4385.28	4193.15	4049.73	3899.26	3644.78	3219.31	2718.84	2396.84	2088.37	1812.13	1585.89	1392.89	1195.89	1035.37	866.075	719.548	594.731	498.967	441.967	374.677	316.913	272.44	230.204	196.204	161.731	139.494	118.784	100.021	86.5479	75.8383	62.8383	51.3653
410	0	0	0	0	0	0	0	0	283.279	588.515	1263.7	2264.83	3374.19	4598.56	5306.5	5545.56	5441.01	5262.64	5072.33	4891.44	4687.02	4404.78	3892.31	3300.07	2882.37	2516.37	2206.13	1924.89	1666.66	1434.66	1243.13	1043.37	870.311	723.548	602.021	523.258	450.494	383.494	327.258	274.258	237.021	195.784	163.548	135.075	124.075	104.838	87.1288	74.3653	65.1288
415	0	0	0	0	0	0	0	0	0	903.805	1502.1	2772.04	4544.22	5777.12	6702.72	7024.08	6925.85	6721.9	6431.17	6210.62	5959.44	5625.78	4962.31	4181.6	3671.37	3194.13	2792.13	2460.89	2128.89	1868.89	1565.37	1332.6	1107.55	919.258	775.494	671.967	577.967	494.731	413.204	349.967	308.258	244.021	218.258	178.784	156.075	129.075	108.602	95.6018	82.1288
420	0	0	0	0	0	0	0	0	0	0	2642.52	3898.57	6871.81	8572.99	10085.9	10533.4	10370.8	9981.5	9638.56	9324.3	8942.75	8400.91	7456.78	6307.07	5499.6	4810.6	4205.37	3689.89	3203.13	2811.84	2352.07	1990.02	1673.73	1388.68	1164.1	1027.33	868.805	735.569	625.332	527.805	462.096	376.859	319.15	274.44	228.967	193.494	167.784	141.784	120.075
425	0	0	0	0	0	0	0	0	0	0	0	5214.81	7857.1	10129.1	11676.8	12241.9	12074.2	11639.8	11183	10880.6	10407.5	9749.99	8572.2	7448.55	6381.84	5575.6	4874.6	4264.13	3735.6	3259.07	2718.02	2317.2	1946.39	1621.52	1347.22	1174.17	995.407	853.88	737.171	605.171	535.461	422.515	367.042	307.332	267.623	228.913	195.204	167.967	143.258
430	0	0	0	0	0	0	0	0	0	0	0	0	7729.68	9821.97	11255	11925.4	11697.1	11303.2	10864.4	10537.2	10085.2	9531.88	8392.81	7111.73	6217.31	5413.37	4732.89	4162.13	3621.13	3169.84	2635.02	2254.68	1876.33	1562.7	1308.12	1149.83	966.773	823.773	706.773	590.3	515.826	411.644	351.698	302.752	257.752	219.096	184.913	161.386	136.731
435	0	0	0	0	0	0	0	0	0	0	0	0	0	9359.49	10861.3	11240.3	11176.5	10734.5	10348.1	9991.28	9609.17	9008.41	7955.22	6864.62	5929.97	5166.31	4512.13	3969.13	3458.37	3029.07	2509.73	2146.39	1801.75	1486.83	1240.96	1090.37	928.084	789.321	655.794	569.321	487.138	398.955	344.009	284.826	240.117	208.225	171.515	151.332	128.623
440	0	0	0	0	0	0	0	0	0	0	0	0	0	0	11366.8	11761.8	11692.6	11229.1	10823.3	10467	10054.1	9419.81	8329.7	7205.46	6210.04	5416.91	4726.02	4146.07	3638.07	3165.26	2642.62	2251.7	1885.72	1539.27	1310.29	1150.18	979.072	828.018	708.126	591.889	525.707	416.524	349.578	298.213	259.557	219.955	185.773	158.59	131.934
445	0	0	0	0	0	0	0	0	0	0	0	0	0	0	0	12372.3	12163.6	11788.4	11355.4	10952.6	10504.5	9904.97	8773.1	7404.46	6487.93	5668.04	4937.62	4335.73	3784.49	3313.15	2802.46	2369.96	1964.4	1632.31	1368.57	1191.35	1029.01	865.189	735.479	618.533	539.351	438.749	371.437	316.782	268.416	221.761	195.213	173.794	141.192
450	0	0	0	0	0	0	0	0	0	0	0	0	0	0	0	0	12500.3	12075.4	11640.1	11252.9	10767.1	10143.1	9005.73	7611.1	6629.75	5798.22	5090.75	4455.81	3894.1	3387.75	2838.77	2430.92	2043.73	1685.19	1403.58	1224.12	1049.72	895.908	756.198	630.306	560.177	449.575	377.5	322.952	265.351	232.857	204.836	172.18	142.868
455	0	0	0	0	0	0	0	0	0	0	0	0	0	0	0	0	0	11364	11008.1	10677.7	10155.7	9575.89	8484.84	7185.78	6290.91	5511.57	4817.99	4218.93	3678.64	3210.77	2688.92	2293.55	1900.14	1560.78	1325	1169.92	999.228	842.884	715.755	598.626	525.971	427.294	370.273	308.015	262.994	222.318	185.297	162.276	141.964
460	0	0	0	0	0	0	0	0	0	0	0	0	0	0	0	0	0	0	9740.78	9517.13	9123.89	8501.89	7538.89	6558.6	5638.55	4916.2	4303.57	3781.17	3260.48	2871.74	2406.78	2074.95	1671.38	1406.34	1201.45	1034.2	893.408	747.773	634.881	533.043	463.258	382.926	326.432	271.938	234.186	201.036	163.542	151.21	121.77
465	0	0	0	0	0	0	0	0	0	0	0	0	0	0	0	0	0	0	0	6208.81	6043.84	5604.37	5024.37	4307.13	3725.07	3264.55	2850.2	2470.04	2151.25	1890.34	1583.93	1345.65	1118.5	923.237	783.902	683.836	584.803	495.405	422.513	342.857	302.89	244.794	207.462	175.764	158.905	133.572	111.767	89.7999	81.5214
470	0	0	0	0	0	0	0	0	0	0	0	0	0	0	0	0	0	0	0	0	3338.1	3147.84	2891.37	2411.84	2104.84	1825.07	1591.02	1398.86	1205.54	1072	885.135	771.821	629.108	541.687	450.082	386.618	302.606	275.843	236.004	194.747	169.726	135.845	113.04	100.396	82.1715	74.7642	61.0126	55.4976	48.4556
475	0	0	0	0	0	0	0	0	0	0	0	0	0	0	0	0	0	0	0	0	0	1299.78	1182.07	1059.07	896.075	791.548	681.494	595.859	519.009	446.126	375.521	331.519	263.869	220.489	190.433	158.463	136.16	119.106	101.268	87.6991	76.0224	47.7768	51.133	45.2527	37.534	28.5998	31.3541	31.8181	22.83
480	0	0	0	0	0	0	0	0	0	0	0	0	0	0	0	0	0	0	0	0	0	0	493.021	446.311	386.548	334.021	284.44	250.225	215.686	191.824	159.336	135.052	106.433	90.7922	68.1848	64.8377	55.0834	35.9966	48.0295	27.8048	20.688	6.47523	14.026	27.2114	3.54659	9.31285	3.86358	-0.51081	3.03992
485	0	0	0	0	0	0	0	0	0	0	0	0	0	0	0	0	0	0	0	0	0	0	0	308.731	279.494	240.204	207.042	172.192	144.276	122.821	89.965	67.6243	32.3556	13.5928	-5.54432	-19.7864	-20.5317	-29.0915	-44.6395	-33.5828	-42.3225	-38.6192	-34.2721	-40.8383	-39.3176	-44.9376	-34.3421	-11.0909	-20.3995
490	0	0	0	0	0	0	0	0	0	0	0	0	0	0	0	0	0	0	0	0	0	0	0	0	202.967	184.204	151.279	127.847	105.952	90.1743	75.1778	55.415	61.823	51.6383	41.7468	30.912	16.4781	19.8854	19.6608	0.738435	6.57958	7.29475	7.36332	1.49767	17.653	1.57182	6.36187	4.55921	13.4241
495	0	0	0	0	0	0	0	0	0	0	0	0	0	0	0	0	0	0	0	0	0	0	0	0	0	123.204	101.805	88.9552	71.5123	70.2072	61.7705	40.5466	47.6432	25.8895	12.1387	22.4235	12.828	12.4718	4.55858	11.6901	-9.23219	-24.475	-20.8795	13.6201	-5.0209	4.26321	10.1281	-0.126594	9.99586
500	0	0	0	0	0	0	0	0	0	0	0	0	0	0	0	0	0	0	0	0	0	0	0	0	0	0	87.5689	78.063	61.8027	56.8419	38.4801	32.3968	31.0414	35.4704	10.9022	35.4564	11.6454	10.5047	17.3011	16.1422	6.82169	8.53686	8.97073	8.80277	-5.65561	1.49974	11.4724	-0.126594	7.39404
505	0	0	0	0	0	0	0	0	0	0	0	0	0	0	0	0	0	0	0	0	0	0	0	0	0	0	0	72.557	61.9853	45.7222	46.4353	47.1246	48.8531	35.9049	4.94766	14.9302	17.152	18.3977	19.173	2.59499	5.46902	-2.48341	-8.01666	1.7524	-25.9635	-5.43097	-0.877448	17.6971	14.3255
510	0	0	0	0	0	0	0	0	0	0	0	0	0	0	0	0	0	0	0	0	0	0	0	0	0	0	0	0	58.1232	42.1085	47.0014	31.308	25.0575	30.8161	25.0387	14.6111	26.9169	33.1626	9.0457	31.264	19.7189	47.1464	20.3228	0.597779	46.8098	23.504	25.4676	37.1289	11.2422
515	0	0	0	0	0	0	0	0	0	0	0	0	0	0	0	0	0	0	0	0	0	0	0	0	0	0	0	0	0	42.8993	-33.0489	21.9973	4.22618	19.9463	-22.6422	14.1969	26.6735	43.2844	24.4579	24.1612	-1.18938	24.3788	8.34242	25.3837	-6.95223	32.1429	19.5705	20.8784	19.9406
520	0	0	0	0	0	0	0	0	0	0	0	0	0	0	0	0	0	0	0	0	0	0	0	0	0	0	0	0	0	0	15.1372	6.91126	12.3382	1.54679	14.9555	-9.15712	10.4573	11.9815	-20.6085	1.63366	-0.672165	53.782	14.4342	23.8435	58.9624	-8.43646	18.2304	19.7447	5.63625
525	0	0	0	0	0	0	0	0	0	0	0	0	0	0	0	0	0	0	0	0	0	0	0	0	0	0	0	0	0	0	0	7.31088	-14.2797	-7.85202	-5.23613	22.0228	17.9788	38.512	47.9879	6.67295	30.2832	58.1802	11.7184	28.3551	17.0486	34.7721	29.334	11.5817	17.7035
530	0	0	0	0	0	0	0	0	0	0	0	0	0	0	0	0	0	0	0	0	0	0	0	0	0	0	0	0	0	0	0	0	9.86874	13.8059	8.5778	-17.9834	35.4638	-16.8322	28.0209	20.2238	4.37282	19.0152	27.3105	23.2614	35.2124	36.5434	13.1829	22.7029	-8.63658
535	0	0	0	0	0	0	0	0	0	0	0	0	0	0	0	0	0	0	0	0	0	0	0	0	0	0	0	0	0	0	0	0	0	29.2558	45.2734	40.3379	35.396	3.75568	54.0398	5.2847	32.3169	26.088	-40.4131	27.8101	23.9017	32.6519	37.0038	22.2123	50.4446
540	0	0	0	0	0	0	0	0	0	0	0	0	0	0	0	0	0	0	0	0	0	0	0	0	0	0	0	0	0	0	0	0	0	0	-0.117722	10.5996	46.3253	21.7599	14.4093	38.9894	19.5247	22.5562	0.701702	47.5715	15.6211	24.8681	10.8667	18.0962	23.4691
545	0	0	0	0	0	0	0	0	0	0	0	0	0	0	0	0	0	0	0	0	0	0	0	0	0	0	0	0	0	0	0	0	0	0	0	34.0713	-4.86145	18.585	-13.7236	72.2785	13.2029	-44.0232	-3.45571	36.4799	12.8857	7.50986	36.8646	42.9142	32.9009
550	0	0	0	0	0	0	0	0	0	0	0	0	0	0	0	0	0	0	0	0	0	0	0	0	0	0	0	0	0	0	0	0	0	0	0	0	58.2988	68.2393	107.748	48.445	-6.6516	65.3288	22.9354	38.5239	39.4595	15.4461	9.39992	101.71	57.9303
555	0	0	0	0	0	0	0	0	0	0	0	0	0	0	0	0	0	0	0	0	0	0	0	0	0	0	0	0	0	0	0	0	0	0	0	0	0	104.214	87.2679	78.7403	17.3624	119.624	58.4763	54.9123	30.9318	43.6491	2.46218	108.32	12.0317
560	0	0	0	0	0	0	0	0	0	0	0	0	0	0	0	0	0	0	0	0	0	0	0	0	0	0	0	0	0	0	0	0	0	0	0	0	0	0	116.281	87.7388	84.0523	75.7038	79.1397	94.3272	67.8079	59.8667	53.5391	44.8645	36.052
565	0	0	0	0	0	0	0	0	0	0	0	0	0	0	0	0	0	0	0	0	0	0	0	0	0	0	0	0	0	0	0	0	0	0	0	0	0	0	0	50.2859	40.4112	42.964	63.9332	62.6567	39.2158	20.101	40.0401	46.9974	26.9876
570	0	0	0	0	0	0	0	0	0	0	0	0	0	0	0	0	0	0	0	0	0	0	0	0	0	0	0	0	0	0	0	0	0	0	0	0	0	0	0	0	43.0787	49.4825	0.224208	26.4719	63.4292	46.4285	54.1912	30.1576	64.5761
575	0	0	0	0	0	0	0	0	0	0	0	0	0	0	0	0	0	0	0	0	0	0	0	0	0	0	0	0	0	0	0	0	0	0	0	0	0	0	0	0	0	8.42216	14.1793	29.3165	35.2381	16.8784	9.07849	4.9882	14.5417
580	0	0	0	0	0	0	0	0	0	0	0	0	0	0	0	0	0	0	0	0	0	0	0	0	0	0	0	0	0	0	0	0	0	0	0	0	0	0	0	0	0	0	11.5298	6.18833	11.0204	12.8195	4.43603	14.0735	-7.32186
585	0	0	0	0	0	0	0	0	0	0	0	0	0	0	0	0	0	0	0	0	0	0	0	0	0	0	0	0	0	0	0	0	0	0	0	0	0	0	0	0	0	0	0	12.5312	-1.8761	8.93215	1.63264	5.04271	4.92584
590	0	0	0	0	0	0	0	0	0	0	0	0	0	0	0	0	0	0	0	0	0	0	0	0	0	0	0	0	0	0	0	0	0	0	0	0	0	0	0	0	0	0	0	0	3.53956	9.3898	0.00351557	3.67111	4.0483
595	0	0	0	0	0	0	0	0	0	0	0	0	0	0	0	0	0	0	0	0	0	0	0	0	0	0	0	0	0	0	0	0	0	0	0	0	0	0	0	0	0	0	0	0	0	2.53325	-3.12245	-2.61651	2.83556
600	0	0	0	0	0	0	0	0	0	0	0	0	0	0	0	0	0	0	0	0	0	0	0	0	0	0	0	0	0	0	0	0	0	0	0	0	0	0	0	0	0	0	0	0	0	0	3.0301	7.13786	3.95522
	2 h digest
Wavel.	405	410	415	420	425	430	435	440	445	450	455	460	465	470	475	480	485	490	495	500	505	510	515	520	525	530	535	540	545	550	555	560	565	570	575	580	585	590	595	600	605	610	615	620	625	630	635	640	645
370	53	69	88	116	116	108	94	91	108	173	270	428	593	782	896	937	917	866	848	806	774	723	635	553	473	409	358	327	285	267	255	262	275	293	307	316	317	310	303	286	263	241	224	201	182	156	143	127	112
375		49	56	82	101	112	112	114	132	210	352	548	773	1032	1177	1226	1211	1162	1113	1064	1023	960	844	728	621	549	478	421	379	347	323	314	314	324	339	344	337	328	315	291	273	250	228	203	186	164	140	127	111
380			50	55	79	100	124	139	179	286	463	720	1050	1384	1580	1639	1621	1548	1498	1437	1375	1286	1135	976	838	734	640	563	502	455	403	385	369	368	373	369	357	348	326	295	287	256	232	209	191	159	143	127	110
385				43	50	73	103	147	210	370	612	961	1359	1820	2092	2179	2142	2058	1992	1908	1833	1708	1505	1312	1112	982	846	745	661	583	517	471	430	401	383	371	352	323	302	282	259	228	204	187	161	142	126	110	96
390					37	43	76	124	209	430	739	1145	1671	2176	2526	2609	2582	2494	2397	2314	2185	2062	1822	1543	1350	1180	1024	900	787	698	590	527	457	406	367	340	314	282	260	229	206	181	161	138	125	110	92	85	71
395						46	58	102	227	482	922	1471	2067	2703	3107	3230	3182	3068	2949	2844	2723	2548	2215	1925	1673	1463	1259	1115	974	860	726	624	530	455	402	360	317	284	255	218	193	162	145	124	108	94	82	74	64
400							59	95	215	501	1001	1664	2410	3245	3733	3879	3809	3655	3518	3389	3239	3014	2672	2315	1982	1731	1516	1322	1160	1010	852	729	615	520	442	395	339	292	252	218	190	155	138	118	100	90	77	66	55
405								121	260	565	1218	1975	2818	3860	4476	4639	4556	4412	4213	4065	3913	3657	3230	2728	2406	2096	1819	1592	1399	1202	1043	876	731	610	515	458	393	336	290	247	213	177	154	131	113	98	85	72	59
410									310	616	1295	2303	3420	4652	5363	5599	5483	5297	5096	4909	4700	4417	3903	3310	2890	2524	2213	1931	1672	1440	1250	1051	881	735	615	537	465	398	341	288	250	208	175	145	134	114	94	82	72
415										929	1525	2798	4574	5813	6747	7076	6977	6770	6464	6232	5977	5638	4973	4190	3679	3201	2799	2467	2135	1875	1573	1341	1119	933	790	688	594	510	430	366	322	257	232	191	166	139	117	104	89
420											2670	3923	6897	8602	10121	10580	10425	10038	9692	9364	8971	8420	7469	6317	5508	4819	4213	3696	3210	2821	2362	2003	1689	1407	1187	1051	894	760	649	553	485	399	339	292	245	208	180	154	130
425												5240	7880	10152	11702	12274	12117	11691	11238	10931	10448	9779	8589	7460	6391	5584	4883	4271	3744	3269	2731	2334	1967	1649	1377	1207	1029	889	770	638	566	450	393	331	289	248	212	184	157
430													7748	9838	11271	11943	11720	11333	10901	10580	10128	9567	8418	7127	6228	5421	4739	4169	3628	3179	2648	2273	1900	1594	1344	1188	1008	865	748	630	554	446	383	331	286	242	204	182	152
435														9374	10872	11251	11188	10749	10368	10018	9642	9042	7985	6886	5946	5177	4519	3976	3466	3039	2525	2167	1830	1525	1286	1140	980	842	710	622	536	444	386	323	276	238	199	175	150
440															11379	11771	11701	11239	10834	10480	10074	9445	8361	7236	6236	5436	4739	4156	3648	3179	2664	2283	1930	1595	1379	1225	1060	912	786	669	599	486	416	357	313	265	227	196	164
445																12383	12172	11796	11363	10961	10516	9921	8796	7435	6520	5694	4959	4351	3799	3333	2833	2415	2027	1714	1464	1299	1142	982	850	730	647	538	460	400	344	292	254	228	187
450																	12514	12083	11647	11259	10774	10153	9021	7634	6658	5828	5119	4481	3917	3416	2880	2492	2130	1802	1541	1373	1207	1057	915	783	706	587	505	439	373	326	285	247	207
455																		11377	11015	10683	10161	9582	8494	7198	6310	5536	4847	4251	3713	3252	2750	2376	2020	1715	1509	1373	1213	1062	928	804	726	609	539	463	405	346	296	260	229
460																			9753	9524	9130	8508	7545	6567	5650	4933	4328	3814	3304	2929	2490	2191	1834	1614	1445	1306	1182	1044	925	814	732	628	557	488	422	369	317	281	234
465																				6234	6053	5612	5032	4314	3735	3276	2867	2496	2194	1956	1687	1493	1317	1179	1087	1019	936	855	776	691	635	554	493	430	391	342	295	257	222
470																					3361	3157	2899	2421	2114	1835	1604	1421	1246	1143	1005	952	878	857	828	805	750	724	675	620	582	513	465	418	370	329	287	254	221
475																						1312	1192	1069	906	803	696	618	561	524	516	543	583	632	676	699	708	694	667	629	599	528	497	456	404	363	323	283	245
480																							506	457	398	347	302	280	276	301	367	458	592	726	837	910	943	943	939	889	846	773	721	667	596	530	465	411	355
485																								324	294	257	233	218	242	303	432	599	834	1071	1258	1385	1469	1478	1451	1388	1322	1215	1143	1041	928	830	736	660	569
490																									219	201	178	179	222	307	476	712	1007	1319	1558	1722	1803	1840	1810	1730	1674	1535	1432	1291	1185	1046	921	823	712
495																										140	127	134	170	271	429	633	918	1194	1407	1557	1652	1686	1659	1602	1520	1391	1290	1197	1073	967	853	758	662
500																											112	117	158	250	408	605	893	1199	1405	1554	1647	1668	1658	1595	1533	1395	1300	1196	1080	965	849	758	651
505																												126	162	274	461	706	1049	1359	1609	1790	1893	1937	1908	1825	1750	1626	1509	1376	1233	1110	984	885	761
510																													207	291	557	949	1297	1699	2049	2247	2412	2461	2401	2340	2246	2065	1929	1752	1602	1426	1260	1135	961
515																														417	664	1184	1635	2205	2635	2936	3134	3201	3144	3033	2900	2695	2511	2299	2059	1866	1645	1473	1256
520																															900	1443	2076	2776	3333	3712	3966	4037	3967	3848	3693	3410	3192	2909	2654	2340	2088	1862	1599
525																																1945	2722	3611	4358	4909	5205	5337	5277	5041	4860	4497	4165	3848	3429	3094	2745	2444	2089
530																																	3347	4403	5275	5847	6286	6378	6332	6086	5835	5374	4983	4585	4203	3718	3290	2930	2507
535																																		4733	5669	6213	6644	6762	6697	6436	6192	5717	5268	4856	4436	3963	3494	3099	2689
540																																			6000	6636	7084	7219	7104	6869	6635	6112	5671	5201	4727	4198	3674	3314	2859
545																																				7242	7681	7835	7721	7481	7157	6560	6115	5606	5106	4541	4026	3590	3099
550																																					7225	7380	7334	7051	6718	6196	5765	5308	4760	4255	3784	3377	2924
555																																						6964	6944	6682	6387	5851	5444	5019	4498	4045	3561	3179	2759
560																																							6363	6181	5862	5420	5002	4624	4131	3723	3296	2943	2541
565																																								4809	4622	4239	3950	3596	3300	2919	2574	2300	1983
570																																									3510	3366	3048	2791	2547	2275	2027	1764	1548
575																																										2124	2016	1825	1637	1469	1294	1125	1004
580																																											1030	959	860	774	674	605	521
585																																												450	402	367	320	286	250
590																																													228	214	184	164	143
595																																														114	103	89	83
600																																															58	56	49
	Ruby adjusted to digest
Wavel.	405	410	415	420	425	430	435	440	445	450	455	460	465	470	475	480	485	490	495	500	505	510	515	520	525	530	535	540	545	550	555	560	565	570	575	580	585	590	595	600	605	610	615	620	625	630	635	640	645
370	45.8083	56.4968	78.6375	98.4877	100.778	90.853	74.0567	61.0777	49.6256	42.7544	39.7005	38.1735	35.1197	32.0658	28.2484	28.2484	25.1945	22.9041	20.6137	19.0868	16.0329	15.2694	12.979	11.4521	11.4521	9.92512	10.6886	13.7425	22.1407	35.1197	62.6046	95.4339	137.425	182.47	213.772	239.73	256.526	258.053	256.526	244.311	237.439	216.826	204.61	178.652	167.2	147.35	131.317	119.865	99.2512
375	0	38.937	47.3352	70.2393	87.7992	100.015	90.853	76.3471	63.3681	48.8621	41.9909	38.937	35.1197	32.0658	29.7754	28.2484	25.958	23.6676	20.6137	17.5598	16.7964	14.5059	11.4521	11.4521	11.4521	10.6886	9.92512	12.979	19.8502	34.3562	61.8411	95.4339	134.371	177.889	214.535	237.439	254.236	252.709	247.365	240.493	229.805	213.008	196.975	181.706	164.91	148.113	129.027	115.284	99.2512
380	0	0	40.464	48.0987	64.1316	83.9818	96.9608	92.38	80.1644	64.1316	51.1525	42.7544	36.6466	33.5927	30.5388	30.5388	26.7215	23.6676	21.3772	18.3233	16.7964	14.5059	12.979	10.6886	9.92512	9.92512	9.92512	12.979	19.0868	32.8292	57.2603	90.0896	127.5	167.2	204.61	219.116	237.439	237.439	232.859	225.987	220.643	200.793	187.814	172.544	153.458	139.715	120.628	111.467	93.1434
385	0	0	0	36.6466	39.7005	58.0238	74.0567	90.853	93.1434	79.401	64.895	53.443	41.9909	34.3562	32.0658	29.0119	28.2484	23.6676	22.1407	19.0868	16.7964	16.0329	12.979	11.4521	11.4521	9.92512	10.6886	10.6886	16.0329	28.2484	45.0448	70.2393	99.2512	129.79	154.985	173.308	185.523	187.814	181.706	176.362	172.544	151.931	149.64	132.08	120.628	108.413	97.7243	84.7453	75.5836
390	0	0	0	0	31.3023	35.1197	45.0448	64.1316	76.3471	83.2183	75.5836	64.1316	50.3891	38.1735	30.5388	26.7215	24.4311	24.4311	20.6137	17.5598	16.7964	14.5059	12.2155	9.16165	9.16165	8.39818	8.39818	9.92512	11.4521	17.5598	26.7215	40.464	58.7873	76.3471	90.0896	100.015	106.886	105.359	106.886	99.2512	95.4339	88.5626	85.5087	76.3471	70.2393	61.8411	56.4968	49.6256	42.7544
395	0	0	0	0	0	29.7754	35.8831	41.9909	58.7873	74.8201	79.401	77.1106	64.1316	47.3352	35.8831	29.0119	25.1945	22.9041	19.8502	16.7964	15.2694	13.7425	11.4521	9.92512	9.92512	9.16165	7.63471	7.63471	9.92512	12.979	17.5598	24.4311	35.8831	45.0448	54.2064	58.7873	61.0777	62.6046	61.8411	59.5507	58.7873	54.2064	51.1525	45.8083	41.9909	35.8831	32.0658	29.7754	24.4311
400	0	0	0	0	0	0	29.0119	30.5388	39.7005	52.6795	63.3681	69.4759	67.1854	58.0238	46.5717	35.8831	26.7215	22.1407	19.0868	16.0329	13.7425	13.7425	11.4521	9.92512	8.39818	8.39818	6.87124	6.87124	6.87124	9.16165	11.4521	14.5059	17.5598	23.6676	26.7215	30.5388	30.5388	30.5388	31.3023	29.7754	29.7754	26.7215	24.4311	22.1407	19.8502	19.0868	17.5598	14.5059	13.7425
405	0	0	0	0	0	0	0	27.485	29.7754	35.8831	45.0448	54.2064	60.3142	62.6046	54.9699	43.5178	33.5927	26.7215	19.8502	15.2694	13.7425	12.2155	10.6886	9.16165	9.16165	7.63471	6.87124	6.10777	6.10777	6.10777	7.63471	9.92512	11.4521	15.2694	16.0329	16.0329	18.3233	19.0868	17.5598	16.7964	16.7964	15.2694	14.5059	12.2155	12.979	11.4521	9.16165	9.16165	7.63471
410	0	0	0	0	0	0	0	0	26.7215	27.485	31.3023	38.1735	45.8083	53.443	56.4968	53.443	41.9909	34.3562	23.6676	17.5598	12.979	12.2155	10.6886	9.92512	7.63471	7.63471	6.87124	6.10777	5.3443	5.3443	6.87124	7.63471	10.6886	11.4521	12.979	13.7425	14.5059	14.5059	13.7425	13.7425	12.979	12.2155	11.4521	9.92512	9.92512	9.16165	6.87124	7.63471	6.87124
415	0	0	0	0	0	0	0	0	0	25.1945	22.9041	25.958	29.7754	35.8831	44.2813	51.916	51.1525	48.0987	32.8292	21.3772	17.5598	12.2155	10.6886	8.39818	7.63471	6.87124	6.87124	6.10777	6.10777	6.10777	7.63471	8.39818	11.4521	13.7425	14.5059	16.0329	16.0329	15.2694	16.7964	16.0329	13.7425	12.979	13.7425	12.2155	9.92512	9.92512	8.39818	8.39818	6.87124
420	0	0	0	0	0	0	0	0	0	0	27.485	24.4311	25.1945	29.0119	35.1197	46.5717	54.2064	56.4968	53.443	39.7005	28.2484	19.0868	12.2155	9.92512	8.39818	8.39818	7.63471	6.10777	6.87124	9.16165	9.92512	12.979	15.2694	18.3233	22.9041	23.6676	25.1945	24.4311	23.6676	25.1945	22.9041	22.1407	19.8502	17.5598	16.0329	14.5059	12.2155	12.2155	9.92512
425	0	0	0	0	0	0	0	0	0	0	0	25.1945	22.9041	22.9041	25.1945	32.0658	42.7544	51.1525	54.9699	50.3891	40.464	29.0119	16.7964	11.4521	9.16165	8.39818	8.39818	6.87124	8.39818	9.92512	12.979	16.7964	20.6137	27.485	29.7754	32.8292	33.5927	35.1197	32.8292	32.8292	30.5388	27.485	25.958	23.6676	21.3772	19.0868	16.7964	16.0329	13.7425
430	0	0	0	0	0	0	0	0	0	0	0	0	18.3233	16.0329	16.0329	17.5598	22.9041	29.7754	36.6466	42.7544	42.7544	35.1197	25.1945	15.2694	10.6886	7.63471	6.10777	6.87124	6.87124	9.16165	12.979	18.3233	23.6676	31.3023	35.8831	38.1735	41.2274	41.2274	41.2274	39.7005	38.1735	34.3562	31.3023	28.2484	28.2484	22.9041	19.0868	20.6137	15.2694
435	0	0	0	0	0	0	0	0	0	0	0	0	0	14.5059	10.6886	10.6886	11.4521	14.5059	19.8502	26.7215	32.8292	33.5927	29.7754	21.3772	16.0329	10.6886	6.87124	6.87124	7.63471	9.92512	15.2694	20.6137	28.2484	38.1735	45.0448	49.6256	51.916	52.6795	54.2064	52.6795	48.8621	45.0448	41.9909	38.1735	35.8831	29.7754	27.485	23.6676	21.3772
440	0	0	0	0	0	0	0	0	0	0	0	0	0	0	12.2155	9.16165	8.39818	9.92512	10.6886	12.979	19.8502	25.1945	31.3023	30.5388	25.958	19.0868	12.979	9.92512	9.92512	13.7425	21.3772	31.3023	44.2813	55.7334	68.7124	74.8201	80.9279	83.9818	77.874	77.1106	73.2932	69.4759	66.422	58.7873	53.443	45.0448	41.2274	37.4101	32.0658
445	0	0	0	0	0	0	0	0	0	0	0	0	0	0	0	10.6886	8.39818	7.63471	7.63471	8.39818	11.4521	16.0329	22.9041	30.5388	32.0658	25.958	21.3772	15.2694	14.5059	19.8502	30.5388	45.0448	62.6046	81.6914	95.4339	107.649	112.994	116.811	114.521	111.467	107.649	99.2512	88.5626	83.2183	75.5836	70.2393	58.7873	54.2064	45.8083
450	0	0	0	0	0	0	0	0	0	0	0	0	0	0	0	0	13.7425	7.63471	6.87124	6.10777	6.87124	9.92512	15.2694	22.9041	28.2484	29.7754	28.2484	25.1945	22.9041	28.2484	41.2274	61.0777	86.2722	116.811	137.425	148.877	157.275	161.092	158.802	152.694	145.823	137.425	127.5	116.048	107.649	93.1434	80.1644	74.8201	64.1316
455	0	0	0	0	0	0	0	0	0	0	0	0	0	0	0	0	0	12.979	6.87124	5.3443	5.3443	6.10777	9.16165	12.2155	19.0868	24.4311	29.0119	32.0658	34.3562	41.2274	61.0777	82.4549	119.865	154.221	183.996	203.083	213.772	219.116	212.245	205.374	200.029	181.706	168.727	154.985	142.006	123.682	110.703	97.7243	87.0357
460	0	0	0	0	0	0	0	0	0	0	0	0	0	0	0	0	0	0	12.2155	6.87124	6.10777	6.10777	6.10777	8.39818	11.4521	16.7964	24.4311	32.8292	43.5178	57.2603	83.2183	116.048	162.619	207.664	243.547	271.796	288.592	296.227	290.119	280.957	268.742	245.074	230.568	216.062	187.814	167.964	153.458	129.79	112.23
465	0	0	0	0	0	0	0	0	0	0	0	0	0	0	0	0	0	0	0	25.1945	9.16165	7.63471	7.63471	6.87124	9.92512	11.4521	16.7964	25.958	42.7544	65.6585	103.069	147.35	198.502	255.763	303.098	335.164	351.197	359.595	353.487	348.143	332.11	309.206	285.538	254.236	232.095	208.428	183.233	167.2	140.479
470	0	0	0	0	0	0	0	0	0	0	0	0	0	0	0	0	0	0	0	0	22.9041	9.16165	7.63471	9.16165	9.16165	9.92512	12.979	22.1407	40.464	71.0028	119.865	180.179	248.892	315.313	377.918	418.382	447.394	448.157	438.996	425.253	412.274	377.155	351.96	317.604	287.829	254.236	225.987	198.502	172.544
475	0	0	0	0	0	0	0	0	0	0	0	0	0	0	0	0	0	0	0	0	0	12.2155	9.92512	9.92512	9.92512	11.4521	14.5059	22.1407	41.9909	77.874	140.479	211.481	319.131	411.511	485.567	540.537	571.84	574.894	565.732	541.301	522.978	480.223	445.867	410.747	366.466	334.4	291.646	251.182	222.17
480	0	0	0	0	0	0	0	0	0	0	0	0	0	0	0	0	0	0	0	0	0	0	12.979	10.6886	11.4521	12.979	17.5598	29.7754	60.3142	109.176	207.664	322.948	485.567	635.208	768.815	845.162	887.917	907.003	890.971	861.195	825.312	766.525	706.974	639.789	592.453	520.687	461.136	411.511	351.96
485	0	0	0	0	0	0	0	0	0	0	0	0	0	0	0	0	0	0	0	0	0	0	0	15.2694	14.5059	16.7964	25.958	45.8083	97.7243	180.179	342.035	531.376	801.644	1057.41	1263.54	1404.79	1489.53	1507.09	1495.64	1421.58	1364.32	1253.62	1177.27	1081.84	967.318	874.938	770.342	671.091	589.4
490	0	0	0	0	0	0	0	0	0	0	0	0	0	0	0	0	0	0	0	0	0	0	0	0	16.0329	16.7964	26.7215	51.1525	116.048	216.826	400.822	656.585	945.177	1267.36	1516.25	1691.09	1786.52	1820.11	1790.34	1729.26	1667.42	1527.71	1424.64	1289.5	1167.35	1044.43	914.638	818.441	698.576
495	0	0	0	0	0	0	0	0	0	0	0	0	0	0	0	0	0	0	0	0	0	0	0	0	0	16.7964	25.1945	45.0448	98.4877	200.793	367.229	592.453	870.357	1168.11	1394.86	1534.58	1639.17	1673.53	1654.44	1590.31	1529.23	1415.48	1310.88	1183.38	1078.02	962.737	842.872	758.127	652.004
500	0	0	0	0	0	0	0	0	0	0	0	0	0	0	0	0	0	0	0	0	0	0	0	0	0	0	24.4311	38.937	96.1973	193.158	369.52	572.603	861.959	1163.53	1394.1	1518.54	1635.35	1657.5	1640.7	1578.86	1526.18	1386.46	1291.03	1187.2	1085.66	963.5	837.528	758.127	643.606
505	0	0	0	0	0	0	0	0	0	0	0	0	0	0	0	0	0	0	0	0	0	0	0	0	0	0	0	53.443	100.015	228.278	414.565	658.875	1000.15	1323.1	1604.05	1775.07	1875.85	1918.6	1888.83	1822.41	1744.53	1628.48	1517.02	1374.25	1258.96	1115.43	984.877	867.303	746.675
510	0	0	0	0	0	0	0	0	0	0	0	0	0	0	0	0	0	0	0	0	0	0	0	0	0	0	0	0	148.877	248.892	509.999	917.692	1271.94	1668.18	2023.96	2232.39	2385.08	2427.84	2391.95	2308.74	2226.28	2017.85	1908.68	1751.4	1555.19	1402.5	1234.53	1097.87	949.758
515	0	0	0	0	0	0	0	0	0	0	0	0	0	0	0	0	0	0	0	0	0	0	0	0	0	0	0	0	0	374.101	697.049	1162	1630.77	2185.05	2657.64	2921.8	3107.33	3157.72	3119.54	3008.84	2901.19	2670.62	2502.66	2273.62	2065.95	1833.86	1625.43	1452.12	1236.06
520	0	0	0	0	0	0	0	0	0	0	0	0	0	0	0	0	0	0	0	0	0	0	0	0	0	0	0	0	0	0	884.863	1436.09	2063.66	2774.45	3318.04	3721.16	3955.54	4025.02	3987.61	3846.37	3693.67	3356.22	3177.57	2885.16	2595.04	2348.44	2069.77	1842.26	1593.36
525	0	0	0	0	0	0	0	0	0	0	0	0	0	0	0	0	0	0	0	0	0	0	0	0	0	0	0	0	0	0	0	1937.69	2736.28	3618.85	4363.24	4886.98	5187.02	5298.49	5229.01	5034.33	4829.72	4438.82	4153.28	3819.64	3411.95	3059.23	2715.67	2432.42	2071.3
530	0	0	0	0	0	0	0	0	0	0	0	0	0	0	0	0	0	0	0	0	0	0	0	0	0	0	0	0	0	0	0	0	3337.13	4389.19	5266.42	5864.98	6250.54	6394.83	6303.98	6065.78	5830.63	5354.98	4955.69	4561.74	4167.79	3681.46	3276.82	2907.3	2515.64
535	0	0	0	0	0	0	0	0	0	0	0	0	0	0	0	0	0	0	0	0	0	0	0	0	0	0	0	0	0	0	0	0	0	4703.74	5623.73	6172.66	6608.6	6758.24	6642.96	6430.72	6159.68	5690.91	5308.41	4828.19	4412.1	3930.35	3457	3076.79	2638.56
540	0	0	0	0	0	0	0	0	0	0	0	0	0	0	0	0	0	0	0	0	0	0	0	0	0	0	0	0	0	0	0	0	0	0	6000.12	6625.4	7037.67	7197.24	7089.59	6830.01	6615.48	6089.44	5670.3	5153.43	4711.38	4173.13	3663.13	3295.9	2835.53
545	0	0	0	0	0	0	0	0	0	0	0	0	0	0	0	0	0	0	0	0	0	0	0	0	0	0	0	0	0	0	0	0	0	0	0	7207.93	7685.86	7816.41	7734.72	7408.72	7143.8	6604.02	6118.46	5569.52	5093.11	4533.49	3989.14	3547.09	3066.1
550	0	0	0	0	0	0	0	0	0	0	0	0	0	0	0	0	0	0	0	0	0	0	0	0	0	0	0	0	0	0	0	0	0	0	0	0	7166.7	7311.76	7226.25	7002.56	6724.65	6130.67	5742.06	5269.48	4720.54	4239.55	3774.6	3275.29	2866.07
555	0	0	0	0	0	0	0	0	0	0	0	0	0	0	0	0	0	0	0	0	0	0	0	0	0	0	0	0	0	0	0	0	0	0	0	0	0	6859.79	6856.73	6603.26	6369.64	5731.38	5385.52	4964.09	4467.07	4001.35	3558.54	3070.68	2746.97
560	0	0	0	0	0	0	0	0	0	0	0	0	0	0	0	0	0	0	0	0	0	0	0	0	0	0	0	0	0	0	0	0	0	0	0	0	0	0	6246.72	6093.26	5777.95	5344.3	4922.86	4529.67	4063.19	3663.13	3242.46	2898.14	2504.95
565	0	0	0	0	0	0	0	0	0	0	0	0	0	0	0	0	0	0	0	0	0	0	0	0	0	0	0	0	0	0	0	0	0	0	0	0	0	0	0	4758.71	4581.59	4196.04	3886.07	3533.34	3260.78	2898.9	2533.96	2253	1956.01
570	0	0	0	0	0	0	0	0	0	0	0	0	0	0	0	0	0	0	0	0	0	0	0	0	0	0	0	0	0	0	0	0	0	0	0	0	0	0	0	0	3466.92	3316.52	3047.78	2764.53	2483.57	2228.57	1972.81	1733.84	1483.42
575	0	0	0	0	0	0	0	0	0	0	0	0	0	0	0	0	0	0	0	0	0	0	0	0	0	0	0	0	0	0	0	0	0	0	0	0	0	0	0	0	0	2115.58	2001.82	1795.68	1601.76	1452.12	1284.92	1120.01	989.458
580	0	0	0	0	0	0	0	0	0	0	0	0	0	0	0	0	0	0	0	0	0	0	0	0	0	0	0	0	0	0	0	0	0	0	0	0	0	0	0	0	0	0	1018.47	952.812	848.98	761.18	669.564	590.926	528.322
585	0	0	0	0	0	0	0	0	0	0	0	0	0	0	0	0	0	0	0	0	0	0	0	0	0	0	0	0	0	0	0	0	0	0	0	0	0	0	0	0	0	0	0	437.469	403.876	358.068	318.367	280.957	245.074
590	0	0	0	0	0	0	0	0	0	0	0	0	0	0	0	0	0	0	0	0	0	0	0	0	0	0	0	0	0	0	0	0	0	0	0	0	0	0	0	0	0	0	0	0	224.46	204.61	183.996	160.329	138.952
595	0	0	0	0	0	0	0	0	0	0	0	0	0	0	0	0	0	0	0	0	0	0	0	0	0	0	0	0	0	0	0	0	0	0	0	0	0	0	0	0	0	0	0	0	0	111.467	106.122	91.6165	80.1644
600	0	0	0	0	0	0	0	0	0	0	0	0	0	0	0	0	0	0	0	0	0	0	0	0	0	0	0	0	0	0	0	0	0	0	0	0	0	0	0	0	0	0	0	0	0	0	54.9699	48.8621	45.0448
Wavel.	405	410	415	420	425	430	435	440	445	450	455	460	465	470	475	480	485	490	495	500	505	510	515	520	525	530	535	540	545	550	555	560	565	570	575	580	585	590	595	600	605	610	615	620	625	630	635	640	645
370	60	74	103	129	132	119	97	80	65	56	52	50	46	42	37	37	33	30	27	25	21	20	17	15	15	13	14	18	29	46	82	125	180	239	280	314	336	338	336	320	311	284	268	234	219	193	172	157	130
375		51	62	92	115	131	119	100	83	64	55	51	46	42	39	37	34	31	27	23	22	19	15	15	15	14	13	17	26	45	81	125	176	233	281	311	333	331	324	315	301	279	258	238	216	194	169	151	130
380			53	63	84	110	127	121	105	84	67	56	48	44	40	40	35	31	28	24	22	19	17	14	13	13	13	17	25	43	75	118	167	219	268	287	311	311	305	296	289	263	246	226	201	183	158	146	122
385				48	52	76	97	119	122	104	85	70	55	45	42	38	37	31	29	25	22	21	17	15	15	13	14	14	21	37	59	92	130	170	203	227	243	246	238	231	226	199	196	173	158	142	128	111	99
390					41	46	59	84	100	109	99	84	66	50	40	35	32	32	27	23	22	19	16	12	12	11	11	13	15	23	35	53	77	100	118	131	140	138	140	130	125	116	112	100	92	81	74	65	56
395						39	47	55	77	98	104	101	84	62	47	38	33	30	26	22	20	18	15	13	13	12	10	10	13	17	23	32	47	59	71	77	80	82	81	78	77	71	67	60	55	47	42	39	32
400							38	40	52	69	83	91	88	76	61	47	35	29	25	21	18	18	15	13	11	11	9	9	9	12	15	19	23	31	35	40	40	40	41	39	39	35	32	29	26	25	23	19	18
405								36	39	47	59	71	79	82	72	57	44	35	26	20	18	16	14	12	12	10	9	8	8	8	10	13	15	20	21	21	24	25	23	22	22	20	19	16	17	15	12	12	10
410									35	36	41	50	60	70	74	70	55	45	31	23	17	16	14	13	10	10	9	8	7	7	9	10	14	15	17	18	19	19	18	18	17	16	15	13	13	12	9	10	9
415										33	30	34	39	47	58	68	67	63	43	28	23	16	14	11	10	9	9	8	8	8	10	11	15	18	19	21	21	20	22	21	18	17	18	16	13	13	11	11	9
420											36	32	33	38	46	61	71	74	70	52	37	25	16	13	11	11	10	8	9	12	13	17	20	24	30	31	33	32	31	33	30	29	26	23	21	19	16	16	13
425												33	30	30	33	42	56	67	72	66	53	38	22	15	12	11	11	9	11	13	17	22	27	36	39	43	44	46	43	43	40	36	34	31	28	25	22	21	18
430													24	21	21	23	30	39	48	56	56	46	33	20	14	10	8	9	9	12	17	24	31	41	47	50	54	54	54	52	50	45	41	37	37	30	25	27	20
435														19	14	14	15	19	26	35	43	44	39	28	21	14	9	9	10	13	20	27	37	50	59	65	68	69	71	69	64	59	55	50	47	39	36	31	28
440															16	12	11	13	14	17	26	33	41	40	34	25	17	13	13	18	28	41	58	73	90	98	106	110	102	101	96	91	87	77	70	59	54	49	42
445																14	11	10	10	11	15	21	30	40	42	34	28	20	19	26	40	59	82	107	125	141	148	153	150	146	141	130	116	109	99	92	77	71	60
450																	18	10	9	8	9	13	20	30	37	39	37	33	30	37	54	80	113	153	180	195	206	211	208	200	191	180	167	152	141	122	105	98	84
455																		17	9	7	7	8	12	16	25	32	38	42	45	54	80	108	157	202	241	266	280	287	278	269	262	238	221	203	186	162	145	128	114
460																			16	9	8	8	8	11	15	22	32	43	57	75	109	152	213	272	319	356	378	388	380	368	352	321	302	283	246	220	201	170	147
465																				33	12	10	10	9	13	15	22	34	56	86	135	193	260	335	397	439	460	471	463	456	435	405	374	333	304	273	240	219	184
470																					30	12	10	12	12	13	17	29	53	93	157	236	326	413	495	548	586	587	575	557	540	494	461	416	377	333	296	260	226
475																						16	13	13	13	15	19	29	55	102	184	277	418	539	636	708	749	753	741	709	685	629	584	538	480	438	382	329	291
480																							17	14	15	17	23	39	79	143	272	423	636	832	1007	1107	1163	1188	1167	1128	1081	1004	926	838	776	682	604	539	461
485																								20	19	22	34	60	128	236	448	696	1050	1385	1655	1840	1951	1974	1959	1862	1787	1642	1542	1417	1267	1146	1009	879	772
490																									21	22	35	67	152	284	525	860	1238	1660	1986	2215	2340	2384	2345	2265	2184	2001	1866	1689	1529	1368	1198	1072	915
495																										22	33	59	129	263	481	776	1140	1530	1827	2010	2147	2192	2167	2083	2003	1854	1717	1550	1412	1261	1104	993	854
500																											32	51	126	253	484	750	1129	1524	1826	1989	2142	2171	2149	2068	1999	1816	1691	1555	1422	1262	1097	993	843
505																												70	131	299	543	863	1310	1733	2101	2325	2457	2513	2474	2387	2285	2133	1987	1800	1649	1461	1290	1136	978
510																													195	326	668	1202	1666	2185	2651	2924	3124	3180	3133	3024	2916	2643	2500	2294	2037	1837	1617	1438	1244
515																														490	913	1522	2136	2862	3481	3827	4070	4136	4086	3941	3800	3498	3278	2978	2706	2402	2129	1902	1619
520																															1159	1881	2703	3634	4346	4874	5181	5272	5223	5038	4838	4396	4162	3779	3399	3076	2711	2413	2087
525																																2538	3584	4740	5715	6401	6794	6940	6849	6594	6326	5814	5440	5003	4469	4007	3557	3186	2713
530																																	4371	5749	6898	7682	8187	8376	8257	7945	7637	7014	6491	5975	5459	4822	4292	3808	3295
535																																		6161	7366	8085	8656	8852	8701	8423	8068	7454	6953	6324	5779	5148	4528	4030	3456
540																																			7859	8678	9218	9427	9286	8946	8665	7976	7427	6750	6171	5466	4798	4317	3714
545																																				9441	10067	10238	10131	9704	9357	8650	8014	7295	6671	5938	5225	4646	4016
550																																					9387	9577	9465	9172	8808	8030	7521	6902	6183	5553	4944	4290	3754
555																																						8985	8981	8649	8343	7507	7054	6502	5851	5241	4661	4022	3598
560																																							8182	7981	7568	7000	6448	5933	5322	4798	4247	3796	3281
565																																								6233	6001	5496	5090	4628	4271	3797	3319	2951	2562
570																																									4541	4344	3992	3621	3253	2919	2584	2271	1943
575																																										2771	2622	2352	2098	1902	1683	1467	1296
580																																											1334	1248	1112	997	877	774	692
585																																												573	529	469	417	368	321
590																																													294	268	241	210	182
595																																														146	139	120	105
600																																															72	64	59
[truncated: 5 more columns]

## Sheet: + Cerulean subtraction
Wavel.	405	410	415	420	425	430	435	440	445	450	455	460	465	470	475	480	485	490	495	500	505	510	515	520	525	530	535	540	545	550	555	560	565	570	575	580	585	590	595	600	605	610	615	620	625	630	635	640	645
370	-47.4689	-50.9423	-81.4133	-99.6178	-103.86	-92.1744	-74.7368	-56.9491	-37.2818	-29.832	-32.2669	-32.8177	-24.8415	-35.8129	-26.3408	-17.5516	-17.9043	-34.4031	-15.9498	-26.1643	-24.8518	-17.4994	-24.1462	-14.8196	-21.6134	-18.6888	-16.7677	-6.89784	-12.3962	-12.1405	-10.63	-7.17671	-7.86119	-8.55172	-6.33236	-7.67303	-13.7086	-9.54642	-4.28256	-3.21052	-11.5306	-6.08432	-8.91662	-0.102107	-5.69788	-7.9433	-2.95824	-4.57793	1.03578
375	0	-40.6934	-46.9719	-73.1586	-94.1683	-105.145	-93.0548	-71.6684	-54.3546	-41.8875	-27.7158	-34.6155	-25.4169	-24.9534	-35.7885	-21.3766	-17.4928	-17.3504	-18.3966	-22.3712	-21.6122	-17.9003	-14.6925	-25.2755	-25.8824	-14.1518	-13.1342	-15.5992	-13.7141	-7.51155	-8.24016	-10.8135	-6.80281	-9.08598	-8.28266	-6.66512	-12.892	-7.67595	1.26176	-8.05834	-5.60891	-2.05171	-3.13841	-7.01249	-4.28788	-5.58719	-7.57217	-5.85361	-2.89247
380	0	0	-35.3638	-46.7833	-62.2421	-86.4706	-97.8995	-86.1273	-65.1465	-43.6262	-32.2705	-28.4627	-21.295	-30.7508	-15.2005	-24.5264	-12.3548	-22.7598	-12.8805	-21.0463	-16.1218	-23.7686	-28.7814	-1.98726	-10.3808	-14.8203	-8.28367	-2.44222	-12.9371	-0.473367	-10.5308	-4.74717	-8.37699	-8.08198	-1.44871	1.51918	-8.30637	2.21529	3.3417	-5.16972	1.93541	2.49865	1.23849	-1.61167	7.28377	-7.06943	0.897764	-3.01233	-0.71295
385	0	0	0	-35.6182	-37.5286	-54.3257	-70.6172	-83.433	-89.097	-68.5997	-54.1624	-46.0765	-29.986	-28.8953	-32.7886	-1.29974	-31.6798	-20.3232	-7.68565	-19.3298	-23.7136	-26.9158	-18.9561	-9.35601	-22.9241	-4.98462	-22.6659	-22.1532	-11.937	-16.2572	2.4591	-4.31394	-5.02391	-7.94991	-5.26853	-0.452825	-3.36194	-3.41768	0.235668	7.0538	3.48849	6.76737	-4.2053	6.11537	-1.59999	-1.55187	-1.98286	-1.09952	-1.05745
390	0	0	0	0	-33.3456	-33.1152	-31.5141	-49.4529	-72.3246	-53.4125	-83.2874	-85.5512	-38.7309	-40.7917	-9.16888	-17.0316	-9.53045	-23.3481	6.45576	1.66806	-38.721	-21.8028	-24.2763	-6.42128	-11.0372	-1.65044	-11.2379	-15.7305	-13.1275	8.89478	-20.4194	-2.48175	-1.00537	-0.263283	-1.27334	0.844877	4.08873	4.85034	5.72548	12.6188	6.12521	8.4942	2.285	2.11182	4.98042	4.2351	-3.54018	0.235389	-0.0607888
395	0	0	0	0	0	-21.8426	-25.7112	-31.7427	-33.8365	-58.4119	-6.59354	-50.714	-58.6197	-37.3493	-29.9001	0.41059	-2.77655	9.47645	2.85168	-6.36651	4.95561	-26.9854	-56.0852	12.6883	13.4939	2.40231	-12.6627	-5.3698	3.6088	11.4936	-5.07681	7.0863	-6.61392	0.000183468	10.0687	4.48338	3.11672	9.58529	20.3921	13.0128	2.44148	2.37656	5.99994	7.91374	5.49193	6.38445	7.96264	5.1813	7.35818
400	0	0	0	0	0	0	-18.8161	-16.5538	-27.7258	-42.6494	-71.6383	-50.1764	-93.4896	-22.3861	-13.9039	23.7025	26.3095	10.6138	12.3433	13.288	-9.48291	-22.6728	-11.9685	49.3461	-1.01493	1.76676	6.93639	-14.2968	7.20683	-10.3841	12.8292	0.000993772	10.814	20.0037	11.18	13.0711	15.6361	10.6077	9.86368	9.60137	6.97954	6.26809	8.15192	10.9401	7.91958	8.44389	9.65992	8.54638	2.21419
405	0	0	0	0	0	0	0	-14.8302	23.295	0.0796576	19.2246	-40.158	-129.569	-134.269	-67.0014	-77.0291	-77.8739	-27.5946	-55.7413	-75.1979	-42.1673	-47.7391	-39.8311	-99.1145	-22.8724	-11.1901	-27.7885	-30.5019	-17.5483	-37.8772	15.3581	-10.448	-2.75379	-5.56072	1.16457	17.3708	10.5976	6.5187	13.7781	13.5131	10.7478	11.4137	9.67496	14.3435	8.26915	10.4134	10.4408	6.22551	2.56112
410	0	0	0	0	0	0	0	0	-5.64217	11.6498	-86.2257	37.4041	3.77572	22.678	-38.5296	-1.52501	-27.9863	13.2672	19.1486	11.0231	32.0792	31.9308	55.3275	-29.3456	32.2017	14.6635	12.8693	-4.82468	-4.3991	-2.13908	42.5462	12.6212	21.1188	18.8157	7.5862	16.6702	21.0174	23.3193	21.7434	26.3323	21.3066	19.1134	15.1833	12.0884	20.61	14.0626	11.9703	8.9677	12.4203
415	0	0	0	0	0	0	0	0	0	-6.88036	10.6404	-6.86749	262.147	-90.1205	-51.7785	9.94856	-27.7708	10.3518	27.0875	-11.909	-12.2382	33.8026	22.3532	2.98872	27.6459	3.31208	7.36278	12.875	10.7912	23.1185	-2.22467	4.15229	18.2388	32.9738	28.7902	18.9673	25.5039	32.067	28.6268	24.9313	26.1694	13.6653	21.0887	17.7307	21.3754	10.9688	9.04131	8.7304	9.89859
420	0	0	0	0	0	0	0	0	0	0	119.339	163.098	309.597	352.414	399.229	454.391	412.791	391.484	385.286	392.16	378.596	371.651	393.845	215.338	226.799	210.321	201.471	155.494	124.562	118.824	115.868	72.9932	93.4515	77.7967	76.7389	80.5315	65.4888	61.0953	65.0605	54.405	50.1887	46.9432	41.9421	44.0845	30.8222	24.6316	24.3002	19.774	12.7057
425	0	0	0	0	0	0	0	0	0	0	0	-4.31256	5.48089	5.1587	1.87174	-42.0755	7.90246	-14.5885	-9.71842	49.9894	43.4823	27.2212	59.7802	65.453	18.7506	-1.73881	40.0607	13.2855	27.4609	-2.01981	14.2699	9.74245	40.0954	33.4273	36.3446	36.0575	27.1325	33.9703	68.5536	31.2337	38.6347	22.3208	33.2215	26.2204	32.3867	26.864	20.4847	22.5307	19.2949
430	0	0	0	0	0	0	0	0	0	0	0	0	30.3307	510.131	-32.4615	33.8159	30.9469	20.6764	-17.0245	-2.50308	-30.8829	31.6605	14.1054	2.91508	49.4403	-1.94549	18.4093	10.846	8.64405	11.2324	15.2131	11.637	18.8457	24.3902	29.4476	48.8044	39.4933	42.9058	35.2272	37.8363	47.3064	33.8995	36.4228	36.2808	23.4916	25.8314	18.003	17.902	15.6962
435	0	0	0	0	0	0	0	0	0	0	0	0	0	-102.659	268.854	7.54347	-9.36799	-22.9213	18.259	-33.0981	-7.20305	-68.1924	64.5663	-31.4065	-24.1417	-27.4284	-7.13745	17.9431	13.7669	-6.54454	-11.4929	-14.6624	42.8493	31.4861	13.0423	36.2043	44.7285	43.5928	18.4111	48.092	33.2591	35.8522	37.5189	24.2122	22.4503	18.8645	16.3178	9.80031	16.3732
440	0	0	0	0	0	0	0	0	0	0	0	0	0	0	37.3843	-8.75154	28.405	17.7808	23.9245	-2.44971	56.1273	4.50485	10.5388	-3.89093	9.96014	18.1959	3.72944	3.57687	37.3032	18.3646	10.1258	9.63409	37.0167	32.1938	36.4988	47.2056	44.9603	37.3906	43.4132	40.4023	50.3542	51.469	28.4466	23.9333	33.1057	29.619	17.8862	12.1774	12.852
445	0	0	0	0	0	0	0	0	0	0	0	0	0	0	0	-8.33062	-118.456	-8.57886	6.44343	5.82633	7.7469	8.45737	13.7233	-17.6771	-4.97265	-24.4765	-3.31143	-3.93628	-14.4226	6.17915	35.2647	16.6181	6.37206	53.0057	36.2123	32.7396	48.0425	38.4463	39.5319	40.6919	28.859	42.4589	30.7843	33.7175	28.2999	18.7353	19.5177	24.4528	13.3248
450	0	0	0	0	0	0	0	0	0	0	0	0	0	0	0	0	-2.39493	26.5916	-15.2833	-8.18212	35.0916	-9.16871	-14.2563	-2.35476	-57.3959	-32.8977	18.0461	-12.7044	-2.42912	-9.0187	-40.6735	27.805	40.8046	25.8471	39.9867	38.1818	37.5265	42.8107	43.6572	29.0384	39.9246	53.2854	31.9668	26.2231	19.3776	22.9986	25.2362	16.0065	14.0254
455	0	0	0	0	0	0	0	0	0	0	0	0	0	0	0	0	0	18.0274	-33.3268	-11.4338	-35.6312	75.6724	113.947	-118.248	-75.1028	-29.6566	-39.979	-20.196	-22.6645	-9.32661	-8.97223	-22.7008	23.1267	-0.954583	15.0996	46.4447	52.4272	43.4715	35.425	39.3305	44.7615	36.8606	36.4524	25.9273	28.7344	24.1728	16.4343	10.0067	16.0496
460	0	0	0	0	0	0	0	0	0	0	0	0	0	0	0	0	0	0	13.1372	49.1196	19.9622	-3.69864	16.2174	1.27344	53.3986	57.2604	35.1562	-18.722	-25.0146	-10.6346	15.3773	42.7468	-16.2675	8.58447	43.8179	35.671	42.2633	32.3042	37.518	29.3837	29.8772	37.3923	28.7263	28.893	21.4	28.2696	10.2973	23.343	9.52019
465	0	0	0	0	0	0	0	0	0	0	0	0	0	0	0	0	0	0	0	3.8432	25.308	34.8333	63.9094	54.3333	37.4317	52.2574	42.9877	-3.35338	-20.54	-27.6624	-3.1802	0.607173	0.882059	-2.08982	25.4852	12.2909	20.6272	21.0287	26.2231	10.9889	17.8738	26.1516	14.1974	12.7583	24.2053	21.3229	13.1826	1.95237	9.29118
470	0	0	0	0	0	0	0	0	0	0	0	0	0	0	0	0	0	0	0	0	2.81885	19.491	58.7712	38.0035	42.3741	16.3923	2.93328	13.797	-18.4726	-8.52713	-13.8378	5.59539	-10.2261	20.458	13.7726	16.6823	-13.645	11.324	16.3855	8.31478	6.71979	7.00237	4.69466	7.66819	8.96522	9.3666	4.39978	8.64556	8.43616
475	0	0	0	0	0	0	0	0	0	0	0	0	0	0	0	0	0	0	0	0	0	40.6369	31.2725	36.1395	8.81505	12.6334	-1.76434	-7.36021	-0.267275	-7.75282	-18.8163	0.626286	-12.3624	-12.7947	-4.78417	-5.5194	-2.44354	-0.95184	4.63581	7.6603	4.76835	-8.83603	4.281	5.23324	2.39497	-0.682752	5.97595	11.3203	4.28439
480	0	0	0	0	0	0	0	0	0	0	0	0	0	0	0	0	0	0	0	0	0	0	35.2379	21.7151	7.82757	2.15263	-14.2414	-13.3179	-8.81339	-7.29735	-7.57435	-11.3607	-20.4583	-21.4574	-29.4235	-20.0815	-16.1707	-17.688	4.10572	-8.31025	-9.57062	-15.9747	-5.49571	10.618	-10.1186	-1.42406	-5.89725	-9.29556	-3.79266
485	0	0	0	0	0	0	0	0	0	0	0	0	0	0	0	0	0	0	0	0	0	0	0	24.6903	5.21461	-11.6259	-21.3615	-28.8814	-26.5389	-23.5916	-33.9976	-41.6971	-64.2767	-73.2786	-85.5832	-93.9688	-84.9532	-78.8718	-82.7067	-63.8414	-66.7246	-58.1409	-50.8655	-54.5034	-50.0545	-54.6985	-43.1269	-17.9235	-26.256
490	0	0	0	0	0	0	0	0	0	0	0	0	0	0	0	0	0	0	0	0	0	0	0	0	24.3438	6.55646	-12.7035	-19.5411	-11.1776	-13.2906	-8.76539	-16.8151	-1.62238	-7.90277	-15.8421	-21.7965	-33.3021	-23.0623	-13.5261	-24.6397	-13.9182	-6.37042	-3.3736	-7.28708	10.8204	-4.28468	1.48146	0.654873	9.5198
495	0	0	0	0	0	0	0	0	0	0	0	0	0	0	0	0	0	0	0	0	0	0	0	0	0	12.9062	-1.65938	-2.79662	-3.64617	6.76173	10.0381	-7.2815	8.59985	-10.2255	-20.0721	-7.83507	-19.3828	-17.7868	-22.7718	-9.7837	-26.8017	-36.188	-30.6404	5.81145	-10.8774	-1.59329	5.24772	-5.00701	6.09153
500	0	0	0	0	0	0	0	0	0	0	0	0	0	0	0	0	0	0	0	0	0	0	0	0	0	0	0.697508	3.88065	-1.64275	5.10944	-6.41975	-6.6465	-0.193304	8.14003	-13.4999	13.9826	-8.8524	-9.99305	-1.24453	-3.37947	-9.77173	-5.1283	-1.76619	0.0180157	-12.4882	-5.33285	6.59202	-4.03093	2.51362
505	0	0	0	0	0	0	0	0	0	0	0	0	0	0	0	0	0	0	0	0	0	0	0	0	0	0	0	-11.3861	-4.38836	-10.8906	-2.36886	7.1052	14.6902	5.64636	-20.4305	-8.49582	-1.39356	1.80424	3.55568	-12.0463	-10.1483	-17.1247	-19.7297	-8.00844	-31.82	-10.3114	-3.8057	15.7449	12.3733
510	0	0	0	0	0	0	0	0	0	0	0	0	0	0	0	0	0	0	0	0	0	0	0	0	0	0	0	0	-26.7961	-28.1695	-11.5636	-19.4483	-16.9141	-6.27506	-7.17208	-9.79097	5.44311	15.5931	-6.57163	16.6228	5.07763	32.5052	6.65761	-11.1152	36.0729	16.6714	21.5632	34.2006	7.33788
515	0	0	0	0	0	0	0	0	0	0	0	0	0	0	0	0	0	0	0	0	0	0	0	0	0	0	0	0	0	-40.0678	-104.303	-34.6155	-46.5302	-23.9774	-60.7094	-18.9899	0.319227	23.7627	7.86453	9.51997	-14.8545	11.6897	-3.37058	12.6946	-18.6652	21.406	11.7618	15.0219	17.0124
520	0	0	0	0	0	0	0	0	0	0	0	0	0	0	0	0	0	0	0	0	0	0	0	0	0	0	0	0	0	0	-52.2125	-51.6537	-37.4421	-42.377	-20.1835	-40.3918	-13.9448	-9.49237	-38.178	-12.0315	-12.3852	42.069	3.69724	12.1305	47.2494	-20.1495	9.44567	10.96	0.755836
525	0	0	0	0	0	0	0	0	0	0	0	0	0	0	0	0	0	0	0	0	0	0	0	0	0	0	0	0	0	0	0	-33.6846	-51.3708	-41.0389	-31.5904	-1.40317	0.409274	24.8469	36.2749	-3.08788	22.4745	50.3716	4.88578	21.5226	9.23993	25.0113	19.5732	2.79699	7.94264
530	0	0	0	0	0	0	0	0	0	0	0	0	0	0	0	0	0	0	0	0	0	0	0	0	0	0	0	0	0	0	0	0	-15.5094	-5.71581	-8.9917	-32.6246	21.7987	-28.5452	18.26	13.3912	-1.48369	14.1348	21.454	18.381	30.332	30.6869	6.35036	15.8703	-18.3974
535	0	0	0	0	0	0	0	0	0	0	0	0	0	0	0	0	0	0	0	0	0	0	0	0	0	0	0	0	0	0	0	0	0	18.5189	36.4887	30.577	28.5634	-2.10082	51.1115	0.404279	29.3886	22.1837	-43.3413	25.8579	20.9735	30.6997	31.1473	17.3319	43.612
540	0	0	0	0	0	0	0	0	0	0	0	0	0	0	0	0	0	0	0	0	0	0	0	0	0	0	0	0	0	0	0	0	0	0	-5.97422	6.69529	43.3971	18.8317	11.4811	37.0373	17.5726	19.6279	-1.25046	45.6193	12.6929	22.9159	8.9145	17.1201	20.5409
545	0	0	0	0	0	0	0	0	0	0	0	0	0	0	0	0	0	0	0	0	0	0	0	0	0	0	0	0	0	0	0	0	0	0	0	29.1909	-8.76578	15.6568	-17.6279	68.3742	9.29855	-46.9514	-6.38396	32.5755	9.95744	5.55769	33.9364	39.986	29.9727
550	0	0	0	0	0	0	0	0	0	0	0	0	0	0	0	0	0	0	0	0	0	0	0	0	0	0	0	0	0	0	0	0	0	0	0	0	54.3944	64.335	103.844	45.5167	-9.57985	62.4005	20.0072	36.5718	36.5312	11.5418	7.44775	98.7816	55.002
555	0	0	0	0	0	0	0	0	0	0	0	0	0	0	0	0	0	0	0	0	0	0	0	0	0	0	0	0	0	0	0	0	0	0	0	0	0	102.262	86.2919	76.7881	15.4102	118.648	58.4763	53.9362	29.9557	42.673	0.510016	107.344	13.0078
560	0	0	0	0	0	0	0	0	0	0	0	0	0	0	0	0	0	0	0	0	0	0	0	0	0	0	0	0	0	0	0	0	0	0	0	0	0	0	114.329	85.7867	82.1001	74.7277	77.1875	93.3511	66.8318	59.8667	52.563	43.8884	36.052
565	0	0	0	0	0	0	0	0	0	0	0	0	0	0	0	0	0	0	0	0	0	0	0	0	0	0	0	0	0	0	0	0	0	0	0	0	0	0	0	48.3338	38.459	41.9879	62.9571	61.6806	38.2397	19.1249	39.064	46.0213	26.9876
570	0	0	0	0	0	0	0	0	0	0	0	0	0	0	0	0	0	0	0	0	0	0	0	0	0	0	0	0	0	0	0	0	0	0	0	0	0	0	0	0	39.1744	46.5542	-1.72796	23.5437	60.5009	45.4524	51.263	27.2294	62.6239
575	0	0	0	0	0	0	0	0	0	0	0	0	0	0	0	0	0	0	0	0	0	0	0	0	0	0	0	0	0	0	0	0	0	0	0	0	0	0	0	0	0	5.49391	12.2272	26.3882	32.3098	15.9023	6.15024	3.03604	12.5896
580	0	0	0	0	0	0	0	0	0	0	0	0	0	0	0	0	0	0	0	0	0	0	0	0	0	0	0	0	0	0	0	0	0	0	0	0	0	0	0	0	0	0	9.57767	4.23616	8.09212	10.8674	1.50778	11.1453	-10.2501
585	0	0	0	0	0	0	0	0	0	0	0	0	0	0	0	0	0	0	0	0	0	0	0	0	0	0	0	0	0	0	0	0	0	0	0	0	0	0	0	0	0	0	0	10.579	-3.82827	6.97999	-0.319528	4.06663	1.99759
590	0	0	0	0	0	0	0	0	0	0	0	0	0	0	0	0	0	0	0	0	0	0	0	0	0	0	0	0	0	0	0	0	0	0	0	0	0	0	0	0	0	0	0	0	2.56348	9.3898	-1.94865	2.69503	4.0483
595	0	0	0	0	0	0	0	0	0	0	0	0	0	0	0	0	0	0	0	0	0	0	0	0	0	0	0	0	0	0	0	0	0	0	0	0	0	0	0	0	0	0	0	0	0	0.581083	-5.07462	-3.59259	-0.0926937
600	0	0	0	0	0	0	0	0	0	0	0	0	0	0	0	0	0	0	0	0	0	0	0	0	0	0	0	0	0	0	0	0	0	0	0	0	0	0	0	0	0	0	0	0	0	0	2.05401	6.16178	2.97913
	Ruby subtraction spectrum
Wavel.	405	410	415	420	425	430	435	440	445	450	455	460	465	470	475	480	485	490	495	500	505	510	515	520	525	530	535	540	545	550	555	560	565	570	575	580	585	590	595	600	605	610	615	620	625	630	635	640	645
370	7.19175	12.5032	9.3625	17.5123	15.2218	17.147	19.9433	29.9223	58.3744	130.246	230.3	389.826	557.88	749.934	867.752	908.752	891.805	843.096	827.386	786.913	757.967	707.731	622.021	541.548	461.548	399.075	347.311	313.258	262.859	231.88	192.395	166.566	137.575	110.53	93.2282	76.2701	60.4738	51.9468	46.4738	41.6893	25.5606	24.1743	19.3898	22.3478	14.7999	8.65012	11.683	7.13507	12.7488
375	0	10.063	8.6648	11.7607	13.2008	11.9853	21.147	37.6529	68.6319	161.138	310.009	509.063	737.88	999.934	1147.22	1197.75	1185.04	1138.33	1092.39	1046.44	1006.2	945.494	832.548	716.548	609.548	538.311	468.075	408.021	359.15	312.644	261.159	218.566	179.629	146.111	124.465	106.561	82.7642	75.2911	67.6354	50.5067	43.1953	36.9916	31.0245	21.2939	21.0903	15.8866	10.9734	11.7159	11.7488
380	0	0	9.53604	6.90133	14.8684	16.0182	27.0392	46.62	98.8356	221.868	411.847	677.246	1013.35	1350.41	1549.46	1608.46	1594.28	1524.33	1476.62	1418.68	1358.2	1271.49	1122.02	965.311	828.075	724.075	630.075	550.021	482.913	422.171	345.74	294.91	241.5	200.8	168.39	149.884	119.561	110.561	93.1414	69.0126	66.3569	55.2072	44.1862	36.4556	37.5424	19.2848	22.3716	15.5333	16.8566
385	0	0	0	6.3534	10.2995	14.9762	28.9433	56.147	116.857	290.599	547.105	907.557	1317.01	1785.64	2059.93	2149.99	2113.75	2034.33	1969.86	1888.91	1816.2	1691.97	1492.02	1300.55	1100.55	972.075	835.311	734.311	644.967	554.752	471.955	400.761	330.749	271.21	228.015	197.692	166.477	135.186	120.294	105.638	86.4556	76.0693	54.3597	54.9195	40.3716	33.5871	28.2757	25.2547	20.4164
390	0	0	0	0	5.69769	7.88034	30.9552	59.8684	132.653	346.782	663.416	1080.87	1620.61	2137.83	2495.46	2582.28	2557.57	2469.57	2376.39	2296.44	2168.2	2047.49	1809.78	1533.84	1340.84	1171.6	1015.6	890.075	775.548	680.44	563.279	486.536	398.213	329.653	276.91	239.985	207.114	176.641	153.114	129.749	110.566	92.4374	75.4913	61.6529	54.7607	48.1589	35.5032	35.3744	28.2456
395	0	0	0	0	0	16.2246	22.1169	60.0091	168.213	407.18	842.599	1393.89	2002.87	2655.66	3071.12	3200.99	3156.81	3045.1	2929.15	2827.2	2707.73	2534.26	2203.55	1915.07	1663.07	1453.84	1251.37	1107.37	964.075	847.021	708.44	599.569	494.117	409.955	347.794	301.213	255.922	221.395	193.159	158.449	134.213	107.794	93.8475	78.1917	66.0091	58.1169	49.9342	44.2246	39.5689
400	0	0	0	0	0	0	29.9881	64.4612	175.3	448.321	937.632	1594.52	2342.81	3186.98	3686.43	3843.12	3782.28	3632.86	3498.91	3372.97	3225.26	3000.26	2660.55	2305.07	1973.6	1722.6	1509.13	1315.13	1153.13	1000.84	840.548	714.494	597.44	496.332	415.279	364.461	308.461	261.461	220.698	188.225	160.225	128.279	113.569	95.8593	80.1498	70.9132	59.4402	51.4941	41.2575
405	0	0	0	0	0	0	0	93.515	230.225	529.117	1172.96	1920.79	2757.69	3797.4	4421.03	4595.48	4522.41	4385.28	4193.15	4049.73	3899.26	3644.78	3219.31	2718.84	2396.84	2088.37	1812.13	1585.89	1392.89	1195.89	1035.37	866.075	719.548	594.731	498.967	441.967	374.677	316.913	272.44	230.204	196.204	161.731	139.494	118.784	100.021	86.5479	75.8383	62.8383	51.3653
410	0	0	0	0	0	0	0	0	283.279	588.515	1263.7	2264.83	3374.19	4598.56	5306.5	5545.56	5441.01	5262.64	5072.33	4891.44	4687.02	4404.78	3892.31	3300.07	2882.37	2516.37	2206.13	1924.89	1666.66	1434.66	1243.13	1043.37	870.311	723.548	602.021	523.258	450.494	383.494	327.258	274.258	237.021	195.784	163.548	135.075	124.075	104.838	87.1288	74.3653	65.1288
415	0	0	0	0	0	0	0	0	0	903.805	1502.1	2772.04	4544.22	5777.12	6702.72	7024.08	6925.85	6721.9	6431.17	6210.62	5959.44	5625.78	4962.31	4181.6	3671.37	3194.13	2792.13	2460.89	2128.89	1868.89	1565.37	1332.6	1107.55	919.258	775.494	671.967	577.967	494.731	413.204	349.967	308.258	244.021	218.258	178.784	156.075	129.075	108.602	95.6018	82.1288
420	0	0	0	0	0	0	0	0	0	0	2642.52	3898.57	6871.81	8572.99	10085.9	10533.4	10370.8	9981.5	9638.56	9324.3	8942.75	8400.91	7456.78	6307.07	5499.6	4810.6	4205.37	3689.89	3203.13	2811.84	2352.07	1990.02	1673.73	1388.68	1164.1	1027.33	868.805	735.569	625.332	527.805	462.096	376.859	319.15	274.44	228.967	193.494	167.784	141.784	120.075
425	0	0	0	0	0	0	0	0	0	0	0	5214.81	7857.1	10129.1	11676.8	12241.9	12074.2	11639.8	11183	10880.6	10407.5	9749.99	8572.2	7448.55	6381.84	5575.6	4874.6	4264.13	3735.6	3259.07	2718.02	2317.2	1946.39	1621.52	1347.22	1174.17	995.407	853.88	737.171	605.171	535.461	422.515	367.042	307.332	267.623	228.913	195.204	167.967	143.258
430	0	0	0	0	0	0	0	0	0	0	0	0	7729.68	9821.97	11255	11925.4	11697.1	11303.2	10864.4	10537.2	10085.2	9531.88	8392.81	7111.73	6217.31	5413.37	4732.89	4162.13	3621.13	3169.84	2635.02	2254.68	1876.33	1562.7	1308.12	1149.83	966.773	823.773	706.773	590.3	515.826	411.644	351.698	302.752	257.752	219.096	184.913	161.386	136.731
435	0	0	0	0	0	0	0	0	0	0	0	0	0	9359.49	10861.3	11240.3	11176.5	10734.5	10348.1	9991.28	9609.17	9008.41	7955.22	6864.62	5929.97	5166.31	4512.13	3969.13	3458.37	3029.07	2509.73	2146.39	1801.75	1486.83	1240.96	1090.37	928.084	789.321	655.794	569.321	487.138	398.955	344.009	284.826	240.117	208.225	171.515	151.332	128.623
440	0	0	0	0	0	0	0	0	0	0	0	0	0	0	11366.8	11761.8	11692.6	11229.1	10823.3	10467	10054.1	9419.81	8329.7	7205.46	6210.04	5416.91	4726.02	4146.07	3638.07	3165.26	2642.62	2251.7	1885.72	1539.27	1310.29	1150.18	979.072	828.018	708.126	591.889	525.707	416.524	349.578	298.213	259.557	219.955	185.773	158.59	131.934
445	0	0	0	0	0	0	0	0	0	0	0	0	0	0	0	12372.3	12163.6	11788.4	11355.4	10952.6	10504.5	9904.97	8773.1	7404.46	6487.93	5668.04	4937.62	4335.73	3784.49	3313.15	2802.46	2369.96	1964.4	1632.31	1368.57	1191.35	1029.01	865.189	735.479	618.533	539.351	438.749	371.437	316.782	268.416	221.761	195.213	173.794	141.192
450	0	0	0	0	0	0	0	0	0	0	0	0	0	0	0	0	12500.3	12075.4	11640.1	11252.9	10767.1	10143.1	9005.73	7611.1	6629.75	5798.22	5090.75	4455.81	3894.1	3387.75	2838.77	2430.92	2043.73	1685.19	1403.58	1224.12	1049.72	895.908	756.198	630.306	560.177	449.575	377.5	322.952	265.351	232.857	204.836	172.18	142.868
455	0	0	0	0	0	0	0	0	0	0	0	0	0	0	0	0	0	11364	11008.1	10677.7	10155.7	9575.89	8484.84	7185.78	6290.91	5511.57	4817.99	4218.93	3678.64	3210.77	2688.92	2293.55	1900.14	1560.78	1325	1169.92	999.228	842.884	715.755	598.626	525.971	427.294	370.273	308.015	262.994	222.318	185.297	162.276	141.964
460	0	0	0	0	0	0	0	0	0	0	0	0	0	0	0	0	0	0	9740.78	9517.13	9123.89	8501.89	7538.89	6558.6	5638.55	4916.2	4303.57	3781.17	3260.48	2871.74	2406.78	2074.95	1671.38	1406.34	1201.45	1034.2	893.408	747.773	634.881	533.043	463.258	382.926	326.432	271.938	234.186	201.036	163.542	151.21	121.77
465	0	0	0	0	0	0	0	0	0	0	0	0	0	0	0	0	0	0	0	6208.81	6043.84	5604.37	5024.37	4307.13	3725.07	3264.55	2850.2	2470.04	2151.25	1890.34	1583.93	1345.65	1118.5	923.237	783.902	683.836	584.803	495.405	422.513	342.857	302.89	244.794	207.462	175.764	158.905	133.572	111.767	89.7999	81.5214
470	0	0	0	0	0	0	0	0	0	0	0	0	0	0	0	0	0	0	0	0	3338.1	3147.84	2891.37	2411.84	2104.84	1825.07	1591.02	1398.86	1205.54	1072	885.135	771.821	629.108	541.687	450.082	386.618	302.606	275.843	236.004	194.747	169.726	135.845	113.04	100.396	82.1715	74.7642	61.0126	55.4976	48.4556
475	0	0	0	0	0	0	0	0	0	0	0	0	0	0	0	0	0	0	0	0	0	1299.78	1182.07	1059.07	896.075	791.548	681.494	595.859	519.009	446.126	375.521	331.519	263.869	220.489	190.433	158.463	136.16	119.106	101.268	87.6991	76.0224	47.7768	51.133	45.2527	37.534	28.5998	31.3541	31.8181	22.83
480	0	0	0	0	0	0	0	0	0	0	0	0	0	0	0	0	0	0	0	0	0	0	493.021	446.311	386.548	334.021	284.44	250.225	215.686	191.824	159.336	135.052	106.433	90.7922	68.1848	64.8377	55.0834	35.9966	48.0295	27.8048	20.688	6.47523	14.026	27.2114	3.54659	9.31285	3.86358	-0.51081	3.03992
485	0	0	0	0	0	0	0	0	0	0	0	0	0	0	0	0	0	0	0	0	0	0	0	308.731	279.494	240.204	207.042	172.192	144.276	122.821	89.965	67.6243	32.3556	13.5928	-5.54432	-19.7864	-20.5317	-29.0915	-44.6395	-33.5828	-42.3225	-38.6192	-34.2721	-40.8383	-39.3176	-44.9376	-34.3421	-11.0909	-20.3995
490	0	0	0	0	0	0	0	0	0	0	0	0	0	0	0	0	0	0	0	0	0	0	0	0	202.967	184.204	151.279	127.847	105.952	90.1743	75.1778	55.415	61.823	51.6383	41.7468	30.912	16.4781	19.8854	19.6608	0.738435	6.57958	7.29475	7.36332	1.49767	17.653	1.57182	6.36187	4.55921	13.4241
495	0	0	0	0	0	0	0	0	0	0	0	0	0	0	0	0	0	0	0	0	0	0	0	0	0	123.204	101.805	88.9552	71.5123	70.2072	61.7705	40.5466	47.6432	25.8895	12.1387	22.4235	12.828	12.4718	4.55858	11.6901	-9.23219	-24.475	-20.8795	13.6201	-5.0209	4.26321	10.1281	-0.126594	9.99586
500	0	0	0	0	0	0	0	0	0	0	0	0	0	0	0	0	0	0	0	0	0	0	0	0	0	0	87.5689	78.063	61.8027	56.8419	38.4801	32.3968	31.0414	35.4704	10.9022	35.4564	11.6454	10.5047	17.3011	16.1422	6.82169	8.53686	8.97073	8.80277	-5.65561	1.49974	11.4724	-0.126594	7.39404
505	0	0	0	0	0	0	0	0	0	0	0	0	0	0	0	0	0	0	0	0	0	0	0	0	0	0	0	72.557	61.9853	45.7222	46.4353	47.1246	48.8531	35.9049	4.94766	14.9302	17.152	18.3977	19.173	2.59499	5.46902	-2.48341	-8.01666	1.7524	-25.9635	-5.43097	-0.877448	17.6971	14.3255
510	0	0	0	0	0	0	0	0	0	0	0	0	0	0	0	0	0	0	0	0	0	0	0	0	0	0	0	0	58.1232	42.1085	47.0014	31.308	25.0575	30.8161	25.0387	14.6111	26.9169	33.1626	9.0457	31.264	19.7189	47.1464	20.3228	0.597779	46.8098	23.504	25.4676	37.1289	11.2422
515	0	0	0	0	0	0	0	0	0	0	0	0	0	0	0	0	0	0	0	0	0	0	0	0	0	0	0	0	0	42.8993	-33.0489	21.9973	4.22618	19.9463	-22.6422	14.1969	26.6735	43.2844	24.4579	24.1612	-1.18938	24.3788	8.34242	25.3837	-6.95223	32.1429	19.5705	20.8784	19.9406
520	0	0	0	0	0	0	0	0	0	0	0	0	0	0	0	0	0	0	0	0	0	0	0	0	0	0	0	0	0	0	15.1372	6.91126	12.3382	1.54679	14.9555	-9.15712	10.4573	11.9815	-20.6085	1.63366	-0.672165	53.782	14.4342	23.8435	58.9624	-8.43646	18.2304	19.7447	5.63625
525	0	0	0	0	0	0	0	0	0	0	0	0	0	0	0	0	0	0	0	0	0	0	0	0	0	0	0	0	0	0	0	7.31088	-14.2797	-7.85202	-5.23613	22.0228	17.9788	38.512	47.9879	6.67295	30.2832	58.1802	11.7184	28.3551	17.0486	34.7721	29.334	11.5817	17.7035
530	0	0	0	0	0	0	0	0	0	0	0	0	0	0	0	0	0	0	0	0	0	0	0	0	0	0	0	0	0	0	0	0	9.86874	13.8059	8.5778	-17.9834	35.4638	-16.8322	28.0209	20.2238	4.37282	19.0152	27.3105	23.2614	35.2124	36.5434	13.1829	22.7029	-8.63658
535	0	0	0	0	0	0	0	0	0	0	0	0	0	0	0	0	0	0	0	0	0	0	0	0	0	0	0	0	0	0	0	0	0	29.2558	45.2734	40.3379	35.396	3.75568	54.0398	5.2847	32.3169	26.088	-40.4131	27.8101	23.9017	32.6519	37.0038	22.2123	50.4446
540	0	0	0	0	0	0	0	0	0	0	0	0	0	0	0	0	0	0	0	0	0	0	0	0	0	0	0	0	0	0	0	0	0	0	-0.117722	10.5996	46.3253	21.7599	14.4093	38.9894	19.5247	22.5562	0.701702	47.5715	15.6211	24.8681	10.8667	18.0962	23.4691
545	0	0	0	0	0	0	0	0	0	0	0	0	0	0	0	0	0	0	0	0	0	0	0	0	0	0	0	0	0	0	0	0	0	0	0	34.0713	-4.86145	18.585	-13.7236	72.2785	13.2029	-44.0232	-3.45571	36.4799	12.8857	7.50986	36.8646	42.9142	32.9009
550	0	0	0	0	0	0	0	0	0	0	0	0	0	0	0	0	0	0	0	0	0	0	0	0	0	0	0	0	0	0	0	0	0	0	0	0	58.2988	68.2393	107.748	48.445	-6.6516	65.3288	22.9354	38.5239	39.4595	15.4461	9.39992	101.71	57.9303
555	0	0	0	0	0	0	0	0	0	0	0	0	0	0	0	0	0	0	0	0	0	0	0	0	0	0	0	0	0	0	0	0	0	0	0	0	0	104.214	87.2679	78.7403	17.3624	119.624	58.4763	54.9123	30.9318	43.6491	2.46218	108.32	12.0317
560	0	0	0	0	0	0	0	0	0	0	0	0	0	0	0	0	0	0	0	0	0	0	0	0	0	0	0	0	0	0	0	0	0	0	0	0	0	0	116.281	87.7388	84.0523	75.7038	79.1397	94.3272	67.8079	59.8667	53.5391	44.8645	36.052
565	0	0	0	0	0	0	0	0	0	0	0	0	0	0	0	0	0	0	0	0	0	0	0	0	0	0	0	0	0	0	0	0	0	0	0	0	0	0	0	50.2859	40.4112	42.964	63.9332	62.6567	39.2158	20.101	40.0401	46.9974	26.9876
570	0	0	0	0	0	0	0	0	0	0	0	0	0	0	0	0	0	0	0	0	0	0	0	0	0	0	0	0	0	0	0	0	0	0	0	0	0	0	0	0	43.0787	49.4825	0.224208	26.4719	63.4292	46.4285	54.1912	30.1576	64.5761
575	0	0	0	0	0	0	0	0	0	0	0	0	0	0	0	0	0	0	0	0	0	0	0	0	0	0	0	0	0	0	0	0	0	0	0	0	0	0	0	0	0	8.42216	14.1793	29.3165	35.2381	16.8784	9.07849	4.9882	14.5417
580	0	0	0	0	0	0	0	0	0	0	0	0	0	0	0	0	0	0	0	0	0	0	0	0	0	0	0	0	0	0	0	0	0	0	0	0	0	0	0	0	0	0	11.5298	6.18833	11.0204	12.8195	4.43603	14.0735	-7.32186
585	0	0	0	0	0	0	0	0	0	0	0	0	0	0	0	0	0	0	0	0	0	0	0	0	0	0	0	0	0	0	0	0	0	0	0	0	0	0	0	0	0	0	0	12.5312	-1.8761	8.93215	1.63264	5.04271	4.92584
590	0	0	0	0	0	0	0	0	0	0	0	0	0	0	0	0	0	0	0	0	0	0	0	0	0	0	0	0	0	0	0	0	0	0	0	0	0	0	0	0	0	0	0	0	3.53956	9.3898	0.00351557	3.67111	4.0483
595	0	0	0	0	0	0	0	0	0	0	0	0	0	0	0	0	0	0	0	0	0	0	0	0	0	0	0	0	0	0	0	0	0	0	0	0	0	0	0	0	0	0	0	0	0	2.53325	-3.12245	-2.61651	2.83556
600	0	0	0	0	0	0	0	0	0	0	0	0	0	0	0	0	0	0	0	0	0	0	0	0	0	0	0	0	0	0	0	0	0	0	0	0	0	0	0	0	0	0	0	0	0	0	3.0301	7.13786	3.95522
	normalized cerulean spectrum
Wavel.	405	410	415	420	425	430	435	440	445	450	455	460	465	470	475	480	485	490	495	500	505	510	515	520	525	530	535	540	545	550	555	560	565	570	575	580	585	590	595	600	605	610	615	620	625	630	635	640	645
370	54.6607	63.4454	90.7758	117.13	119.082	109.321	94.6801	86.8714	95.6562	160.078	262.566	422.644	582.722	785.747	894.092	926.303	909.71	877.499	843.336	813.077	782.819	725.23	646.167	556.368	483.161	417.764	364.079	320.155	275.256	244.021	203.025	173.743	145.436	119.082	99.5605	83.9432	74.1823	61.4933	50.7563	44.8998	37.0912	30.2586	28.3064	22.4499	20.4978	16.5934	14.6413	11.713	11.713
375	0	50.7563	55.6368	84.9193	107.369	117.13	114.202	109.321	122.987	203.025	337.725	543.678	763.297	1024.89	1183.01	1219.13	1202.53	1155.68	1110.78	1068.81	1027.82	963.394	847.24	741.823	635.43	552.463	481.209	423.62	372.864	320.155	269.399	229.38	186.432	155.197	132.747	113.226	95.6562	82.9671	66.3737	58.565	48.8042	39.0433	34.1629	28.3064	25.3782	21.4738	18.5456	17.5695	14.6413
380	0	0	44.8998	53.6846	77.1106	102.489	124.939	132.747	163.982	265.495	444.118	705.708	1034.65	1381.16	1564.66	1632.99	1606.63	1547.09	1489.5	1439.72	1374.33	1295.26	1150.8	967.299	838.456	738.895	638.359	552.463	495.85	422.644	356.27	299.658	249.877	208.882	169.839	148.365	127.867	108.345	89.7997	74.1823	64.4215	52.7085	42.9477	38.0673	30.2586	26.3543	21.4738	18.5456	17.5695
385	0	0	0	41.9716	47.8281	69.3019	99.5605	139.58	205.954	359.199	601.267	953.633	1347	1814.54	2092.72	2151.29	2145.43	2054.66	1977.54	1908.24	1839.92	1718.88	1510.98	1309.9	1123.47	977.059	857.977	756.465	656.904	571.009	469.496	405.075	335.773	279.16	233.284	198.145	169.839	138.604	120.058	98.5844	82.9671	69.3019	58.565	48.8042	41.9716	35.139	30.2586	26.3543	21.4738
390	0	0	0	0	39.0433	40.9955	62.4693	109.321	204.978	400.194	746.704	1166.42	1659.34	2178.62	2504.63	2599.31	2567.1	2492.92	2369.93	2294.77	2206.92	2069.3	1834.06	1540.26	1351.88	1173.25	1026.84	905.805	788.675	671.545	583.698	489.018	399.218	329.916	278.184	239.14	203.025	171.791	147.389	117.13	104.441	83.9432	73.2063	59.5411	49.7803	43.9238	39.0433	35.139	28.3064
395	0	0	0	0	0	38.0673	47.8281	91.7518	202.049	465.592	849.193	1444.6	2061.49	2693.01	3101.02	3200.58	3159.58	3035.62	2926.3	2833.57	2702.77	2561.24	2259.63	1902.39	1649.58	1451.44	1264.03	1112.74	960.466	835.527	713.517	592.483	500.731	409.955	337.725	296.729	252.806	211.81	172.767	145.436	131.771	105.417	87.8475	70.278	60.5172	51.7324	41.9716	39.0433	32.2108
400	0	0	0	0	0	0	48.8042	81.0149	203.025	490.97	1009.27	1644.7	2436.3	3209.36	3700.33	3819.41	3755.97	3622.25	3486.57	3359.68	3234.74	3022.93	2672.52	2255.73	1974.62	1720.84	1502.19	1329.43	1145.92	1011.22	827.719	714.493	586.626	476.329	404.099	351.39	292.825	250.853	210.834	178.623	153.245	122.01	105.417	84.9193	72.2302	62.4693	49.7803	42.9477	39.0433
405	0	0	0	0	0	0	0	108.345	206.93	529.037	1153.73	1960.95	2887.25	3931.66	4488.03	4672.51	4600.28	4412.87	4248.89	4124.93	3941.42	3692.52	3259.14	2817.95	2419.71	2099.56	1839.92	1616.39	1410.44	1233.77	1020.01	876.523	722.302	600.291	497.803	424.596	364.079	310.395	258.662	216.691	185.456	150.317	129.819	104.441	91.7518	76.1345	65.3976	56.6128	48.8042
410	0	0	0	0	0	0	0	0	288.921	576.865	1349.92	2227.42	3370.42	4575.88	5345.03	5547.08	5469	5249.38	5053.18	4880.42	4654.94	4372.85	3836.98	3329.42	2850.16	2501.7	2193.26	1929.72	1671.05	1436.79	1200.58	1030.74	849.193	704.732	594.435	506.587	429.477	360.175	305.514	247.925	215.714	176.671	148.365	122.987	103.465	90.7758	75.1584	65.3976	52.7085
415	0	0	0	0	0	0	0	0	0	910.686	1491.46	2778.91	4282.08	5867.24	6754.5	7014.14	6953.62	6711.55	6404.08	6222.53	5971.68	5591.98	4939.96	4178.61	3643.72	3190.82	2784.77	2448.02	2118.1	1845.77	1567.59	1328.45	1089.31	886.284	746.704	653	552.463	462.664	384.577	325.036	282.088	230.356	197.169	161.054	134.7	118.106	99.5605	86.8714	72.2302
420	0	0	0	0	0	0	0	0	0	0	2523.18	3735.47	6562.21	8220.57	9686.65	10079	9958	9590.02	9253.27	8932.14	8564.16	8029.26	7062.94	6091.74	5272.8	4600.28	4003.89	3534.4	3078.57	2693.01	2236.21	1917.03	1580.28	1310.88	1087.36	946.801	803.317	674.474	560.272	473.4	411.907	329.916	277.208	230.356	198.145	168.862	143.484	122.01	107.369
425	0	0	0	0	0	0	0	0	0	0	0	5219.12	7851.61	10123.9	11674.9	12284	12066.3	11654.4	11192.7	10830.6	10364.1	9722.77	8512.42	7383.09	6363.09	5577.34	4834.54	4250.84	3708.14	3261.09	2703.75	2307.46	1906.29	1588.09	1310.88	1138.11	968.275	819.91	668.617	573.937	496.826	400.194	333.821	281.112	235.236	202.049	174.719	145.436	123.963
430	0	0	0	0	0	0	0	0	0	0	0	0	7699.35	9311.84	11287.4	11891.6	11666.1	11282.5	10881.4	10539.7	10116.1	9500.22	8378.7	7108.82	6167.87	5415.31	4714.48	4151.28	3612.48	3158.61	2619.81	2243.04	1857.49	1538.31	1278.67	1101.02	927.279	780.867	671.545	552.463	468.52	377.744	315.275	266.471	234.26	193.265	166.91	143.484	121.034
435	0	0	0	0	0	0	0	0	0	0	0	0	0	9462.15	10592.5	11232.8	11185.9	10757.4	10329.9	10024.4	9616.37	9076.6	7890.66	6896.03	5954.11	5193.74	4519.27	3951.19	3444.6	3035.62	2521.22	2161.05	1758.9	1455.34	1227.91	1054.17	883.355	745.728	637.382	521.229	453.879	363.103	306.49	260.614	217.667	189.36	155.197	141.532	112.25
440	0	0	0	0	0	0	0	0	0	0	0	0	0	0	11329.4	11770.6	11664.2	11211.3	10799.4	10469.5	9998.02	9415.3	8319.16	7209.35	6200.08	5398.72	4722.29	4142.5	3600.77	3146.89	2632.5	2242.06	1848.7	1507.07	1273.79	1102.97	934.112	790.628	664.713	551.487	475.353	365.055	321.131	274.279	226.451	190.336	167.886	146.413	119.082
445	0	0	0	0	0	0	0	0	0	0	0	0	0	0	0	12380.6	12282.1	11796.9	11348.9	10946.8	10496.8	9896.51	8759.37	7422.14	6492.91	5692.52	4940.93	4339.67	3798.92	3306.97	2767.2	2353.34	1958.02	1579.3	1332.35	1158.61	980.964	826.743	695.947	577.841	510.492	396.29	340.653	283.064	240.117	203.025	175.695	149.341	127.867
450	0	0	0	0	0	0	0	0	0	0	0	0	0	0	0	0	12502.7	12048.8	11655.4	11261.1	10732	10152.2	9019.99	7613.45	6687.15	5831.12	5072.71	4468.51	3896.52	3396.77	2879.45	2403.12	2002.92	1659.34	1363.59	1185.94	1012.2	853.097	712.541	601.267	520.252	396.29	345.534	296.729	245.973	209.858	179.599	156.173	128.843
455	0	0	0	0	0	0	0	0	0	0	0	0	0	0	0	0	0	11346	11041.5	10689.1	10191.3	9500.22	8370.89	7304.03	6366.02	5541.23	4857.97	4239.13	3701.31	3220.1	2697.89	2316.25	1877.01	1561.73	1309.9	1123.47	946.801	799.412	680.33	559.296	481.209	390.433	333.821	282.088	234.26	198.145	168.862	152.269	125.915
460	0	0	0	0	0	0	0	0	0	0	0	0	0	0	0	0	0	0	9727.65	9468.01	9103.93	8505.59	7522.67	6557.33	5585.15	4858.94	4268.41	3799.89	3285.5	2882.37	2391.4	2032.21	1687.65	1397.75	1157.63	998.533	851.145	715.469	597.363	503.659	433.381	345.534	297.705	243.045	212.786	172.767	153.245	127.867	112.25
465	0	0	0	0	0	0	0	0	0	0	0	0	0	0	0	0	0	0	0	6204.96	6018.53	5569.53	4960.46	4252.8	3687.64	3212.29	2807.22	2473.4	2171.79	1918	1587.11	1345.04	1117.62	925.327	758.417	671.545	564.176	474.377	396.29	331.868	285.016	218.643	193.265	163.006	134.7	112.25	98.5844	87.8475	72.2302
470	0	0	0	0	0	0	0	0	0	0	0	0	0	0	0	0	0	0	0	0	3335.28	3128.35	2832.59	2373.83	2062.46	1808.68	1588.09	1385.06	1224.01	1080.52	898.973	766.225	639.335	521.229	436.309	369.936	316.251	264.519	219.619	186.432	163.006	128.843	108.345	92.7279	73.2063	65.3976	56.6128	46.852	40.0194
475	0	0	0	0	0	0	0	0	0	0	0	0	0	0	0	0	0	0	0	0	0	1259.15	1150.8	1022.94	887.26	778.915	683.258	603.22	519.276	453.879	394.338	330.892	276.232	233.284	195.217	163.982	138.604	120.058	96.6323	80.0388	71.2541	56.6128	46.852	40.0194	35.139	29.2825	25.3782	20.4978	18.5456
480	0	0	0	0	0	0	0	0	0	0	0	0	0	0	0	0	0	0	0	0	0	0	457.783	424.596	378.72	331.868	298.682	263.543	224.499	199.121	166.91	146.413	126.891	112.25	97.6083	84.9193	71.2541	53.6846	43.9238	36.1151	30.2586	22.4499	19.5217	16.5934	13.6652	10.7369	9.76083	8.78475	6.83258
485	0	0	0	0	0	0	0	0	0	0	0	0	0	0	0	0	0	0	0	0	0	0	0	284.04	274.279	251.83	228.404	201.073	170.815	146.413	123.963	109.321	96.6323	86.8714	80.0388	74.1823	64.4215	49.7803	38.0673	30.2586	24.4021	19.5217	16.5934	13.6652	10.7369	9.76083	8.78475	6.83258	5.8565
490	0	0	0	0	0	0	0	0	0	0	0	0	0	0	0	0	0	0	0	0	0	0	0	0	178.623	177.647	163.982	147.389	117.13	103.465	83.9432	72.2302	63.4454	59.5411	57.5889	52.7085	49.7803	42.9477	33.1868	25.3782	20.4978	13.6652	10.7369	8.78475	6.83258	5.8565	4.88042	3.90433	3.90433
495	0	0	0	0	0	0	0	0	0	0	0	0	0	0	0	0	0	0	0	0	0	0	0	0	0	110.297	103.465	91.7518	75.1584	63.4454	51.7324	47.8281	39.0433	36.1151	32.2108	30.2586	32.2108	30.2586	27.3303	21.4738	17.5695	11.713	9.76083	7.80867	5.8565	5.8565	4.88042	4.88042	3.90433
500	0	0	0	0	0	0	0	0	0	0	0	0	0	0	0	0	0	0	0	0	0	0	0	0	0	0	86.8714	74.1823	63.4454	51.7324	44.8998	39.0433	31.2347	27.3303	24.4021	21.4738	20.4978	20.4978	18.5456	19.5217	16.5934	13.6652	10.7369	8.78475	6.83258	6.83258	4.88042	3.90433	4.88042
505	0	0	0	0	0	0	0	0	0	0	0	0	0	0	0	0	0	0	0	0	0	0	0	0	0	0	0	83.9432	66.3737	56.6128	48.8042	40.0194	34.1629	30.2586	25.3782	23.426	18.5456	16.5934	15.6173	14.6413	15.6173	14.6413	11.713	9.76083	5.8565	4.88042	2.92825	1.95217	1.95217
510	0	0	0	0	0	0	0	0	0	0	0	0	0	0	0	0	0	0	0	0	0	0	0	0	0	0	0	0	84.9193	70.278	58.565	50.7563	41.9716	37.0912	32.2108	24.4021	21.4738	17.5695	15.6173	14.6413	14.6413	14.6413	13.6652	11.713	10.7369	6.83258	3.90433	2.92825	3.90433
515	0	0	0	0	0	0	0	0	0	0	0	0	0	0	0	0	0	0	0	0	0	0	0	0	0	0	0	0	0	82.9671	71.2541	56.6128	50.7563	43.9238	38.0673	33.1868	26.3543	19.5217	16.5934	14.6413	13.6652	12.6891	11.713	12.6891	11.713	10.7369	7.80867	5.8565	2.92825
520	0	0	0	0	0	0	0	0	0	0	0	0	0	0	0	0	0	0	0	0	0	0	0	0	0	0	0	0	0	0	67.3498	58.565	49.7803	43.9238	35.139	31.2347	24.4021	21.4738	17.5695	13.6652	11.713	11.713	10.7369	11.713	11.713	11.713	8.78475	8.78475	4.88042
525	0	0	0	0	0	0	0	0	0	0	0	0	0	0	0	0	0	0	0	0	0	0	0	0	0	0	0	0	0	0	0	40.9955	37.0912	33.1868	26.3543	23.426	17.5695	13.6652	11.713	9.76083	7.80867	7.80867	6.83258	6.83258	7.80867	9.76083	9.76083	8.78475	9.76083
530	0	0	0	0	0	0	0	0	0	0	0	0	0	0	0	0	0	0	0	0	0	0	0	0	0	0	0	0	0	0	0	0	25.3782	19.5217	17.5695	14.6413	13.6652	11.713	9.76083	6.83258	5.8565	4.88042	5.8565	4.88042	4.88042	5.8565	6.83258	6.83258	9.76083
535	0	0	0	0	0	0	0	0	0	0	0	0	0	0	0	0	0	0	0	0	0	0	0	0	0	0	0	0	0	0	0	0	0	10.7369	8.78475	9.76083	6.83258	5.8565	2.92825	4.88042	2.92825	3.90433	2.92825	1.95217	2.92825	1.95217	5.8565	4.88042	6.83258
540	0	0	0	0	0	0	0	0	0	0	0	0	0	0	0	0	0	0	0	0	0	0	0	0	0	0	0	0	0	0	0	0	0	0	5.8565	3.90433	2.92825	2.92825	2.92825	1.95217	1.95217	2.92825	1.95217	1.95217	2.92825	1.95217	1.95217	0.976083	2.92825
545	0	0	0	0	0	0	0	0	0	0	0	0	0	0	0	0	0	0	0	0	0	0	0	0	0	0	0	0	0	0	0	0	0	0	0	4.88042	3.90433	2.92825	3.90433	3.90433	3.90433	2.92825	2.92825	3.90433	2.92825	1.95217	2.92825	2.92825	2.92825
550	0	0	0	0	0	0	0	0	0	0	0	0	0	0	0	0	0	0	0	0	0	0	0	0	0	0	0	0	0	0	0	0	0	0	0	0	3.90433	3.90433	3.90433	2.92825	2.92825	2.92825	2.92825	1.95217	2.92825	3.90433	1.95217	2.92825	2.92825
555	0	0	0	0	0	0	0	0	0	0	0	0	0	0	0	0	0	0	0	0	0	0	0	0	0	0	0	0	0	0	0	0	0	0	0	0	0	1.95217	0.976083	1.95217	1.95217	0.976083	0	0.976083	0.976083	0.976083	1.95217	0.976083	-0.976083
560	0	0	0	0	0	0	0	0	0	0	0	0	0	0	0	0	0	0	0	0	0	0	0	0	0	0	0	0	0	0	0	0	0	0	0	0	0	0	1.95217	1.95217	1.95217	0.976083	1.95217	0.976083	0.976083	0	0.976083	0.976083	0
565	0	0	0	0	0	0	0	0	0	0	0	0	0	0	0	0	0	0	0	0	0	0	0	0	0	0	0	0	0	0	0	0	0	0	0	0	0	0	0	1.95217	1.95217	0.976083	0.976083	0.976083	0.976083	0.976083	0.976083	0.976083	0
570	0	0	0	0	0	0	0	0	0	0	0	0	0	0	0	0	0	0	0	0	0	0	0	0	0	0	0	0	0	0	0	0	0	0	0	0	0	0	0	0	3.90433	2.92825	1.95217	2.92825	2.92825	0.976083	2.92825	2.92825	1.95217
575	0	0	0	0	0	0	0	0	0	0	0	0	0	0	0	0	0	0	0	0	0	0	0	0	0	0	0	0	0	0	0	0	0	0	0	0	0	0	0	0	0	2.92825	1.95217	2.92825	2.92825	0.976083	2.92825	1.95217	1.95217
580	0	0	0	0	0	0	0	0	0	0	0	0	0	0	0	0	0	0	0	0	0	0	0	0	0	0	0	0	0	0	0	0	0	0	0	0	0	0	0	0	0	0	1.95217	1.95217	2.92825	1.95217	2.92825	2.92825	2.92825
585	0	0	0	0	0	0	0	0	0	0	0	0	0	0	0	0	0	0	0	0	0	0	0	0	0	0	0	0	0	0	0	0	0	0	0	0	0	0	0	0	0	0	0	1.95217	1.95217	1.95217	1.95217	0.976083	2.92825
590	0	0	0	0	0	0	0	0	0	0	0	0	0	0	0	0	0	0	0	0	0	0	0	0	0	0	0	0	0	0	0	0	0	0	0	0	0	0	0	0	0	0	0	0	0.976083	0	1.95217	0.976083	0
595	0	0	0	0	0	0	0	0	0	0	0	0	0	0	0	0	0	0	0	0	0	0	0	0	0	0	0	0	0	0	0	0	0	0	0	0	0	0	0	0	0	0	0	0	0	1.95217	1.95217	0.976083	2.92825
600	0	0	0	0	0	0	0	0	0	0	0	0	0	0	0	0	0	0	0	0	0	0	0	0	0	0	0	0	0	0	0	0	0	0	0	0	0	0	0	0	0	0	0	0	0	0	0.976083	0.976083	0.976083
	cerulean spectrum
Wavel.	405	410	415	420	425	430	435	440	445	450	455	460	465	470	475	480	485	490	495	500	505	510	515	520	525	530	535	540	545	550	555	560	565	570	575	580	585	590	595	600	605	610	615	620	625	630	635	640	645
370	56	65	93	120	122	112	97	89	98	164	269	433	597	805	916	949	932	899	864	833	802	743	662	570	495	428	373	328	282	250	208	178	149	122	102	86	76	63	52	46	38	31	29	23	21	17	15	12	12
375		52	57	87	110	120	117	112	126	208	346	557	782	1050	1212	1249	1232	1184	1138	1095	1053	987	868	760	651	566	493	434	382	328	276	235	191	159	136	116	98	85	68	60	50	40	35	29	26	22	19	18	15
380			46	55	79	105	128	136	168	272	455	723	1060	1415	1603	1673	1646	1585	1526	1475	1408	1327	1179	991	859	757	654	566	508	433	365	307	256	214	174	152	131	111	92	76	66	54	44	39	31	27	22	19	18
385				43	49	71	102	143	211	368	616	977	1380	1859	2144	2204	2198	2105	2026	1955	1885	1761	1548	1342	1151	1001	879	775	673	585	481	415	344	286	239	203	174	142	123	101	85	71	60	50	43	36	31	27	22
390					40	42	64	112	210	410	765	1195	1700	2232	2566	2663	2630	2554	2428	2351	2261	2120	1879	1578	1385	1202	1052	928	808	688	598	501	409	338	285	245	208	176	151	120	107	86	75	61	51	45	40	36	29
395						39	49	94	207	477	870	1480	2112	2759	3177	3279	3237	3110	2998	2903	2769	2624	2315	1949	1690	1487	1295	1140	984	856	731	607	513	420	346	304	259	217	177	149	135	108	90	72	62	53	43	40	33
400							50	83	208	503	1034	1685	2496	3288	3791	3913	3848	3711	3572	3442	3314	3097	2738	2311	2023	1763	1539	1362	1174	1036	848	732	601	488	414	360	300	257	216	183	157	125	108	87	74	64	51	44	40
405								111	212	542	1182	2009	2958	4028	4598	4787	4713	4521	4353	4226	4038	3783	3339	2887	2479	2151	1885	1656	1445	1264	1045	898	740	615	510	435	373	318	265	222	190	154	133	107	94	78	67	58	50
410									296	591	1383	2282	3453	4688	5476	5683	5603	5378	5177	5000	4769	4480	3931	3411	2920	2563	2247	1977	1712	1472	1230	1056	870	722	609	519	440	369	313	254	221	181	152	126	106	93	77	67	54
415										933	1528	2847	4387	6011	6920	7186	7124	6876	6561	6375	6118	5729	5061	4281	3733	3269	2853	2508	2170	1891	1606	1361	1116	908	765	669	566	474	394	333	289	236	202	165	138	121	102	89	74
420											2585	3827	6723	8422	9924	10326	10202	9825	9480	9151	8774	8226	7236	6241	5402	4713	4102	3621	3154	2759	2291	1964	1619	1343	1114	970	823	691	574	485	422	338	284	236	203	173	147	125	110
425												5347	8044	10372	11961	12585	12362	11940	11467	11096	10618	9961	8721	7564	6519	5714	4953	4355	3799	3341	2770	2364	1953	1627	1343	1166	992	840	685	588	509	410	342	288	241	207	179	149	127
430													7888	9540	11564	12183	11952	11559	11148	10798	10364	9733	8584	7283	6319	5548	4830	4253	3701	3236	2684	2298	1903	1576	1310	1128	950	800	688	566	480	387	323	273	240	198	171	147	124
435														9694	10852	11508	11460	11021	10583	10270	9852	9299	8084	7065	6100	5321	4630	4048	3529	3110	2583	2214	1802	1491	1258	1080	905	764	653	534	465	372	314	267	223	194	159	145	115
440															11607	12059	11950	11486	11064	10726	10243	9646	8523	7386	6352	5531	4838	4244	3689	3224	2697	2297	1894	1544	1305	1130	957	810	681	565	487	374	329	281	232	195	172	150	122
445																12684	12583	12086	11627	11215	10754	10139	8974	7604	6652	5832	5062	4446	3892	3388	2835	2411	2006	1618	1365	1187	1005	847	713	592	523	406	349	290	246	208	180	153	131
450																	12809	12344	11941	11537	10995	10401	9241	7800	6851	5974	5197	4578	3992	3480	2950	2462	2052	1700	1397	1215	1037	874	730	616	533	406	354	304	252	215	184	160	132
455																		11624	11312	10951	10441	9733	8576	7483	6522	5677	4977	4343	3792	3299	2764	2373	1923	1600	1342	1151	970	819	697	573	493	400	342	289	240	203	173	156	129
460																			9966	9700	9327	8714	7707	6718	5722	4978	4373	3893	3366	2953	2450	2082	1729	1432	1186	1023	872	733	612	516	444	354	305	249	218	177	157	131	115
465																				6357	6166	5706	5082	4357	3778	3291	2876	2534	2225	1965	1626	1378	1145	948	777	688	578	486	406	340	292	224	198	167	138	115	101	90	74
470																					3417	3205	2902	2432	2113	1853	1627	1419	1254	1107	921	785	655	534	447	379	324	271	225	191	167	132	111	95	75	67	58	48	41
475																						1290	1179	1048	909	798	700	618	532	465	404	339	283	239	200	168	142	123	99	82	73	58	48	41	36	30	26	21	19
480																							469	435	388	340	306	270	230	204	171	150	130	115	100	87	73	55	45	37	31	23	20	17	14	11	10	9	7
485																								291	281	258	234	206	175	150	127	112	99	89	82	76	66	51	39	31	25	20	17	14	11	10	9	7	6
490																									183	182	168	151	120	106	86	74	65	61	59	54	51	44	34	26	21	14	11	9	7	6	5	4	4
495																										113	106	94	77	65	53	49	40	37	33	31	33	31	28	22	18	12	10	8	6	6	5	5	4
500																											89	76	65	53	46	40	32	28	25	22	21	21	19	20	17	14	11	9	7	7	5	4	5
505																												86	68	58	50	41	35	31	26	24	19	17	16	15	16	15	12	10	6	5	3	2	2
510																													87	72	60	52	43	38	33	25	22	18	16	15	15	15	14	12	11	7	4	3	4
515																														85	73	58	52	45	39	34	27	20	17	15	14	13	12	13	12	11	8	6	3
520																															69	60	51	45	36	32	25	22	18	14	12	12	11	12	12	12	9	9	5
525																																42	38	34	27	24	18	14	12	10	8	8	7	7	8	10	10	9	10
530																																	26	20	18	15	14	12	10	7	6	5	6	5	5	6	7	7	10
535																																		11	9	10	7	6	3	5	3	4	3	2	3	2	6	5	7
540																																			6	4	3	3	3	2	2	3	2	2	3	2	2	1	3
545																																				5	4	3	4	4	4	3	3	4	3	2	3	3	3
550																																					4	4	4	3	3	3	3	2	3	4	2	3	3
555																																						2	1	2	2	1	0	1	1	1	2	1	-1
560																																							2	2	2	1	2	1	1	0	1	1	0
565																																								2	2	1	1	1	1	1	1	1	0
570																																									4	3	2	3	3	1	3	3	2
575																																										3	2	3	3	1	3	2	2
580																																											2	2	3	2	3	3	3
585																																												2	2	2	2	1	3
590																																													1	0	2	1	0
595																																														2	2	1	3
600																																															1	1	1
[truncated: 5 more columns]
