# Supplementary material for: In-Vitro Characterization of mCerulean3_mRuby3 as a Novel FRET Pair with Favorable Bleed-Through Characteristics
Source: Biosensors (Basel). 2019 Feb 28;9(1):33. doi: 10.3390/bios9010033 (PMC6468510; doi:10.3390/bios9010033)
Supplement: Supplementary file 1 [file biosensors-09-00033-s001.zip › Supplementary Material Erismann et al/3D spectra of trypsin digests/CeruRuby/3 Ceru_Ruby 4 h after trypsin.xlsx]

## Sheet: 570-600
Application: Tecan i-control				Tecan i-control , 2.0.10.0
Device: infinite 200Pro				Serial number: 1501008512				Serial number of connected stacker:
Firmware: V_3.40_01/15_Infinite (Dec 23 2014/12.45.11)				MAI, V_3.40_01/15_Infinite (Dec 23 2014/12.45.11)
Date:	19.09.2018
Time:	16:54:15
System				PHARPC-HPED01
User				UZH\marand
Plate				Greiner 96 Flat Bottom Transparent Polystyrene Cat. No.: 655101/655161/655192 [GRE96ft.pdfx]
Plate-ID (Stacker)
Label: Label1
Mode				Fluorescence Top Reading
Emission Wavelength Start				605	nm
Emission Wavelength End				670	nm
Emission Wavelength Step Size				5	nm
Emission Scan Number				14
Excitation Wavelength				570	nm
Bandwidth (Em)				280...850: 20 nm
Bandwidth (Ex) (Range 1)				230...315: 5 nm
Bandwidth (Ex) (Range 2)				316...850: 10 nm
Gain				80	Manual
Number of Flashes				25
Integration Time				20	µs
Lag Time				0	µs
Settle Time				0	ms
Z-Position (Manual)				20000	µm
Part of Plate				C2-C2
Start Time:	19.09.2018 16:54:16
	Temperature: 31.4 °C
Wavel.	605	610	615	620	625	630	635	640	645	650	655	660	665	670
C2	3353	3228	2979	2683	2413	2186	1931	1686	1469	1304	1146	971	844	726
End Time:	19.09.2018 16:54:33
Label: Label1_Copy1
Mode				Fluorescence Top Reading
Emission Wavelength Start				610	nm
Emission Wavelength End				670	nm
Emission Wavelength Step Size				5	nm
Emission Scan Number				13
Excitation Wavelength				575	nm
Bandwidth (Em)				280...850: 20 nm
Bandwidth (Ex) (Range 1)				230...315: 5 nm
Bandwidth (Ex) (Range 2)				316...850: 10 nm
Gain				80	Manual
Number of Flashes				25
Integration Time				20	µs
Lag Time				0	µs
Settle Time				0	ms
Z-Position (Manual)				20000	µm
Part of Plate				C2-C2
Start Time:	19.09.2018 16:54:42
	Temperature: 31.2 °C
Wavel.	610	615	620	625	630	635	640	645	650	655	660	665	670
C2	2031	1941	1750	1570	1409	1253	1089	947	832	747	615	548	476
End Time:	19.09.2018 16:54:59
Label: Label1_Copy2
Mode				Fluorescence Top Reading
Emission Wavelength Start				615	nm
Emission Wavelength End				670	nm
Emission Wavelength Step Size				5	nm
Emission Scan Number				12
Excitation Wavelength				580	nm
Bandwidth (Em)				280...850: 20 nm
Bandwidth (Ex) (Range 1)				230...315: 5 nm
Bandwidth (Ex) (Range 2)				316...850: 10 nm
Gain				80	Manual
Number of Flashes				25
Integration Time				20	µs
Lag Time				0	µs
Settle Time				0	ms
Z-Position (Manual)				20000	µm
Part of Plate				C2-C2
Start Time:	19.09.2018 16:55:08
	Temperature: 31.5 °C
Wavel.	615	620	625	630	635	640	645	650	655	660	665	670
C2	998	944	840	750	653	570	510	448	390	339	290	254
End Time:	19.09.2018 16:55:23
Label: Label1_Copy3
Mode				Fluorescence Top Reading
Emission Wavelength Start				620	nm
Emission Wavelength End				670	nm
Emission Wavelength Step Size				5	nm
Emission Scan Number				11
Excitation Wavelength				585	nm
Bandwidth (Em)				280...850: 20 nm
Bandwidth (Ex) (Range 1)				230...315: 5 nm
Bandwidth (Ex) (Range 2)				316...850: 10 nm
Gain				80	Manual
Number of Flashes				25
Integration Time				20	µs
Lag Time				0	µs
Settle Time				0	ms
Z-Position (Manual)				20000	µm
Part of Plate				C2-C2
Start Time:	19.09.2018 16:55:32
	Temperature: 31.3 °C
Wavel.	620	625	630	635	640	645	650	655	660	665	670
C2	427	397	350	310	275	236	213	182	158	138	121
End Time:	19.09.2018 16:55:48
Label: Label1_Copy4
Mode				Fluorescence Top Reading
Emission Wavelength Start				625	nm
Emission Wavelength End				670	nm
Emission Wavelength Step Size				5	nm
Emission Scan Number				10
Excitation Wavelength				590	nm
Bandwidth (Em)				280...850: 20 nm
Bandwidth (Ex) (Range 1)				230...315: 5 nm
Bandwidth (Ex) (Range 2)				316...850: 10 nm
Gain				80	Manual
Number of Flashes				25
Integration Time				20	µs
Lag Time				0	µs
Settle Time				0	ms
Z-Position (Manual)				20000	µm
Part of Plate				C2-C2
Start Time:	19.09.2018 16:55:56
	Temperature: 31.4 °C
Wavel.	625	630	635	640	645	650	655	660	665	670
C2	214	198	178	160	133	116	106	91	77	67
End Time:	19.09.2018 16:56:11
Label: Label1_Copy5
Mode				Fluorescence Top Reading
Emission Wavelength Start				630	nm
Emission Wavelength End				670	nm
Emission Wavelength Step Size				5	nm
Emission Scan Number				9
Excitation Wavelength				595	nm
Bandwidth (Em)				280...850: 20 nm
Bandwidth (Ex) (Range 1)				230...315: 5 nm
Bandwidth (Ex) (Range 2)				316...850: 10 nm
Gain				80	Manual
Number of Flashes				25
Integration Time				20	µs
Lag Time				0	µs
Settle Time				0	ms
Z-Position (Manual)				20000	µm
Part of Plate				C2-C2
Start Time:	19.09.2018 16:56:19
	Temperature: 31.3 °C
Wavel.	630	635	640	645	650	655	660	665	670
C2	113	103	90	75	68	61	51	45	39
End Time:	19.09.2018 16:56:33
Label: Label1_Copy6
Mode				Fluorescence Top Reading
Emission Wavelength Start				635	nm
Emission Wavelength End				670	nm
Emission Wavelength Step Size				5	nm
Emission Scan Number				8
Excitation Wavelength				600	nm
Bandwidth (Em)				280...850: 20 nm
Bandwidth (Ex) (Range 1)				230...315: 5 nm
Bandwidth (Ex) (Range 2)				316...850: 10 nm
Gain				80	Manual
Number of Flashes				25
Integration Time				20	µs
Lag Time				0	µs
Settle Time				0	ms
Z-Position (Manual)				20000	µm
Part of Plate				C2-C2
Start Time:	19.09.2018 16:56:42
	Temperature: 31.2 °C
Wavel.	635	640	645	650	655	660	665	670
C2	54	53	41	38	32	27	26	21
End Time:	19.09.2018 16:56:54

## Sheet: 520-565
Application: Tecan i-control				Tecan i-control , 2.0.10.0
Device: infinite 200Pro				Serial number: 1501008512				Serial number of connected stacker:
Firmware: V_3.40_01/15_Infinite (Dec 23 2014/12.45.11)				MAI, V_3.40_01/15_Infinite (Dec 23 2014/12.45.11)
Date:	19.09.2018
Time:	16:42:13
System				PHARPC-HPED01
User				UZH\marand
Plate				Greiner 96 Flat Bottom Transparent Polystyrene Cat. No.: 655101/655161/655192 [GRE96ft.pdfx]
Plate-ID (Stacker)
Label: Label1
Mode				Fluorescence Top Reading
Emission Wavelength Start				555	nm
Emission Wavelength End				670	nm
Emission Wavelength Step Size				5	nm
Emission Scan Number				24
Excitation Wavelength				520	nm
Bandwidth (Em)				280...850: 20 nm
Bandwidth (Ex) (Range 1)				230...315: 5 nm
Bandwidth (Ex) (Range 2)				316...850: 10 nm
Gain				80	Manual
Number of Flashes				25
Integration Time				20	µs
Lag Time				0	µs
Settle Time				0	ms
Z-Position (Manual)				20000	µm
Part of Plate				C2-C2
Start Time:	19.09.2018 16:42:15
	Temperature: 31.3 °C
Wavel.	555	560	565	570	575	580	585	590	595	600	605	610	615	620	625	630	635	640	645	650	655	660	665	670
C2	871	1399	2013	2710	3232	3610	3825	3899	3867	3737	3593	3262	3065	2828	2527	2288	2006	1796	1544	1364	1188	1025	889	758
End Time:	19.09.2018 16:42:38
Label: Label1_Copy1
Mode				Fluorescence Top Reading
Emission Wavelength Start				560	nm
Emission Wavelength End				670	nm
Emission Wavelength Step Size				5	nm
Emission Scan Number				23
Excitation Wavelength				525	nm
Bandwidth (Em)				280...850: 20 nm
Bandwidth (Ex) (Range 1)				230...315: 5 nm
Bandwidth (Ex) (Range 2)				316...850: 10 nm
Gain				80	Manual
Number of Flashes				25
Integration Time				20	µs
Lag Time				0	µs
Settle Time				0	ms
Z-Position (Manual)				20000	µm
Part of Plate				C2-C2
Start Time:	19.09.2018 16:42:47
	Temperature: 31.3 °C
Wavel.	560	565	570	575	580	585	590	595	600	605	610	615	620	625	630	635	640	645	650	655	660	665	670
C2	1882	2619	3474	4186	4706	5015	5109	5061	4880	4685	4292	4034	3736	3330	2979	2674	2322	2030	1771	1555	1331	1149	974
End Time:	19.09.2018 16:43:10
Label: Label1_Copy2
Mode				Fluorescence Top Reading
Emission Wavelength Start				565	nm
Emission Wavelength End				670	nm
Emission Wavelength Step Size				5	nm
Emission Scan Number				22
Excitation Wavelength				530	nm
Bandwidth (Em)				280...850: 20 nm
Bandwidth (Ex) (Range 1)				230...315: 5 nm
Bandwidth (Ex) (Range 2)				316...850: 10 nm
Gain				80	Manual
Number of Flashes				25
Integration Time				20	µs
Lag Time				0	µs
Settle Time				0	ms
Z-Position (Manual)				20000	µm
Part of Plate				C2-C2
Start Time:	19.09.2018 16:43:19
	Temperature: 31.5 °C
Wavel.	565	570	575	580	585	590	595	600	605	610	615	620	625	630	635	640	645	650	655	660	665	670
C2	3203	4237	5050	5620	6051	6150	6107	5880	5627	5186	4814	4452	4016	3591	3159	2825	2445	2151	1897	1601	1369	1181
End Time:	19.09.2018 16:43:41
Label: Label1_Copy3
Mode				Fluorescence Top Reading
Emission Wavelength Start				570	nm
Emission Wavelength End				670	nm
Emission Wavelength Step Size				5	nm
Emission Scan Number				21
Excitation Wavelength				535	nm
Bandwidth (Em)				280...850: 20 nm
Bandwidth (Ex) (Range 1)				230...315: 5 nm
Bandwidth (Ex) (Range 2)				316...850: 10 nm
Gain				80	Manual
Number of Flashes				25
Integration Time				20	µs
Lag Time				0	µs
Settle Time				0	ms
Z-Position (Manual)				20000	µm
Part of Plate				C2-C2
Start Time:	19.09.2018 16:43:50
	Temperature: 31.2 °C
Wavel.	570	575	580	585	590	595	600	605	610	615	620	625	630	635	640	645	650	655	660	665	670
C2	4437	5345	5967	6356	6528	6430	6185	5925	5428	5122	4707	4217	3793	3357	2938	2551	2263	1989	1687	1477	1254
End Time:	19.09.2018 16:44:12
Label: Label1_Copy4
Mode				Fluorescence Top Reading
Emission Wavelength Start				575	nm
Emission Wavelength End				670	nm
Emission Wavelength Step Size				5	nm
Emission Scan Number				20
Excitation Wavelength				540	nm
Bandwidth (Em)				280...850: 20 nm
Bandwidth (Ex) (Range 1)				230...315: 5 nm
Bandwidth (Ex) (Range 2)				316...850: 10 nm
Gain				80	Manual
Number of Flashes				25
Integration Time				20	µs
Lag Time				0	µs
Settle Time				0	ms
Z-Position (Manual)				20000	µm
Part of Plate				C2-C2
Start Time:	19.09.2018 16:44:21
	Temperature: 31.5 °C
Wavel.	575	580	585	590	595	600	605	610	615	620	625	630	635	640	645	650	655	660	665	670
C2	5741	6334	6805	6942	6809	6577	6365	5878	5487	4967	4552	4053	3548	3192	2755	2420	2126	1816	1566	1339
End Time:	19.09.2018 16:44:42
Label: Label1_Copy5
Mode				Fluorescence Top Reading
Emission Wavelength Start				580	nm
Emission Wavelength End				670	nm
Emission Wavelength Step Size				5	nm
Emission Scan Number				19
Excitation Wavelength				545	nm
Bandwidth (Em)				280...850: 20 nm
Bandwidth (Ex) (Range 1)				230...315: 5 nm
Bandwidth (Ex) (Range 2)				316...850: 10 nm
Gain				80	Manual
Number of Flashes				25
Integration Time				20	µs
Lag Time				0	µs
Settle Time				0	ms
Z-Position (Manual)				20000	µm
Part of Plate				C2-C2
Start Time:	19.09.2018 16:44:51
	Temperature: 31.2 °C
Wavel.	580	585	590	595	600	605	610	615	620	625	630	635	640	645	650	655	660	665	670
C2	6986	7400	7526	7444	7168	6887	6338	5875	5417	4951	4386	3867	3427	2978	2613	2285	1958	1701	1436
End Time:	19.09.2018 16:45:11
Label: Label1_Copy6
Mode				Fluorescence Top Reading
Emission Wavelength Start				585	nm
Emission Wavelength End				670	nm
Emission Wavelength Step Size				5	nm
Emission Scan Number				18
Excitation Wavelength				550	nm
Bandwidth (Em)				280...850: 20 nm
Bandwidth (Ex) (Range 1)				230...315: 5 nm
Bandwidth (Ex) (Range 2)				316...850: 10 nm
Gain				80	Manual
Number of Flashes				25
Integration Time				20	µs
Lag Time				0	µs
Settle Time				0	ms
Z-Position (Manual)				20000	µm
Part of Plate				C2-C2
Start Time:	19.09.2018 16:45:20
	Temperature: 31.3 °C
Wavel.	585	590	595	600	605	610	615	620	625	630	635	640	645	650	655	660	665	670
C2	6935	7049	7063	6743	6434	5931	5548	5118	4572	4090	3641	3225	2802	2458	2155	1836	1607	1370
End Time:	19.09.2018 16:45:40
Label: Label1_Copy7
Mode				Fluorescence Top Reading
Emission Wavelength Start				590	nm
Emission Wavelength End				670	nm
Emission Wavelength Step Size				5	nm
Emission Scan Number				17
Excitation Wavelength				555	nm
Bandwidth (Em)				280...850: 20 nm
Bandwidth (Ex) (Range 1)				230...315: 5 nm
Bandwidth (Ex) (Range 2)				316...850: 10 nm
Gain				80	Manual
Number of Flashes				25
Integration Time				20	µs
Lag Time				0	µs
Settle Time				0	ms
Z-Position (Manual)				20000	µm
Part of Plate				C2-C2
Start Time:	19.09.2018 16:45:49
	Temperature: 31.3 °C
Wavel.	590	595	600	605	610	615	620	625	630	635	640	645	650	655	660	665	670
C2	6618	6648	6373	6105	5541	5210	4771	4293	3866	3437	3066	2649	2328	2019	1711	1506	1282
End Time:	19.09.2018 16:46:08
Label: Label1_Copy8
Mode				Fluorescence Top Reading
Emission Wavelength Start				595	nm
Emission Wavelength End				670	nm
Emission Wavelength Step Size				5	nm
Emission Scan Number				16
Excitation Wavelength				560	nm
Bandwidth (Em)				280...850: 20 nm
Bandwidth (Ex) (Range 1)				230...315: 5 nm
Bandwidth (Ex) (Range 2)				316...850: 10 nm
Gain				80	Manual
Number of Flashes				25
Integration Time				20	µs
Lag Time				0	µs
Settle Time				0	ms
Z-Position (Manual)				20000	µm
Part of Plate				C2-C2
Start Time:	19.09.2018 16:46:17
	Temperature: 31.4 °C
Wavel.	595	600	605	610	615	620	625	630	635	640	645	650	655	660	665	670
C2	6022	5847	5563	5147	4742	4396	3930	3531	3141	2803	2410	2119	1858	1583	1372	1179
End Time:	19.09.2018 16:46:35
Label: Label1_Copy9
Mode				Fluorescence Top Reading
Emission Wavelength Start				600	nm
Emission Wavelength End				670	nm
Emission Wavelength Step Size				5	nm
Emission Scan Number				15
Excitation Wavelength				565	nm
Bandwidth (Em)				280...850: 20 nm
Bandwidth (Ex) (Range 1)				230...315: 5 nm
Bandwidth (Ex) (Range 2)				316...850: 10 nm
Gain				80	Manual
Number of Flashes				25
Integration Time				20	µs
Lag Time				0	µs
Settle Time				0	ms
Z-Position (Manual)				20000	µm
Part of Plate				C2-C2
Start Time:	19.09.2018 16:46:44
	Temperature: 31.4 °C
Wavel.	600	605	610	615	620	625	630	635	640	645	650	655	660	665	670
C2	4576	4422	4069	3782	3447	3159	2780	2466	2195	1915	1659	1459	1248	1080	929
End Time:	19.09.2018 16:47:02

## Sheet: 470-515
Application: Tecan i-control				Tecan i-control , 2.0.10.0
Device: infinite 200Pro				Serial number: 1501008512				Serial number of connected stacker:
Firmware: V_3.40_01/15_Infinite (Dec 23 2014/12.45.11)				MAI, V_3.40_01/15_Infinite (Dec 23 2014/12.45.11)
Date:	19.09.2018
Time:	16:32:25
System				PHARPC-HPED01
User				UZH\marand
Plate				Greiner 96 Flat Bottom Transparent Polystyrene Cat. No.: 655101/655161/655192 [GRE96ft.pdfx]
Plate-ID (Stacker)
Label: Label1
Mode				Fluorescence Top Reading
Emission Wavelength Start				505	nm
Emission Wavelength End				670	nm
Emission Wavelength Step Size				5	nm
Emission Scan Number				34
Excitation Wavelength				470	nm
Bandwidth (Em)				280...850: 20 nm
Bandwidth (Ex) (Range 1)				230...315: 5 nm
Bandwidth (Ex) (Range 2)				316...850: 10 nm
Gain				80	Manual
Number of Flashes				25
Integration Time				20	µs
Lag Time				0	µs
Settle Time				0	ms
Z-Position (Manual)				20000	µm
Part of Plate				C2-C2
Start Time:	19.09.2018 16:32:27
	Temperature: 31.2 °C
Wavel.	505	510	515	520	525	530	535	540	545	550	555	560	565	570	575	580	585	590	595	600	605	610	615	620	625	630	635	640	645	650	655	660	665	670
C2	3268	3066	2788	2349	2030	1782	1546	1366	1207	1099	974	913	853	815	787	768	742	704	653	606	563	498	453	401	364	315	284	239	213	187	164	141	121	101
End Time:	19.09.2018 16:32:57
Label: Label1_Copy1
Mode				Fluorescence Top Reading
Emission Wavelength Start				510	nm
Emission Wavelength End				670	nm
Emission Wavelength Step Size				5	nm
Emission Scan Number				33
Excitation Wavelength				475	nm
Bandwidth (Em)				280...850: 20 nm
Bandwidth (Ex) (Range 1)				230...315: 5 nm
Bandwidth (Ex) (Range 2)				316...850: 10 nm
Gain				80	Manual
Number of Flashes				25
Integration Time				20	µs
Lag Time				0	µs
Settle Time				0	ms
Z-Position (Manual)				20000	µm
Part of Plate				C2-C2
Start Time:	19.09.2018 16:33:06
	Temperature: 31.3 °C
Wavel.	510	515	520	525	530	535	540	545	550	555	560	565	570	575	580	585	590	595	600	605	610	615	620	625	630	635	640	645	650	655	660	665	670
C2	1263	1177	1016	878	770	679	603	547	509	506	521	566	611	649	679	676	670	638	609	575	526	488	440	401	353	309	268	240	206	179	150	137	116
End Time:	19.09.2018 16:33:35
Label: Label1_Copy2
Mode				Fluorescence Top Reading
Emission Wavelength Start				515	nm
Emission Wavelength End				670	nm
Emission Wavelength Step Size				5	nm
Emission Scan Number				32
Excitation Wavelength				480	nm
Bandwidth (Em)				280...850: 20 nm
Bandwidth (Ex) (Range 1)				230...315: 5 nm
Bandwidth (Ex) (Range 2)				316...850: 10 nm
Gain				80	Manual
Number of Flashes				25
Integration Time				20	µs
Lag Time				0	µs
Settle Time				0	ms
Z-Position (Manual)				20000	µm
Part of Plate				C2-C2
Start Time:	19.09.2018 16:33:44
	Temperature: 31.2 °C
Wavel.	515	520	525	530	535	540	545	550	555	560	565	570	575	580	585	590	595	600	605	610	615	620	625	630	635	640	645	650	655	660	665	670
C2	486	442	383	339	296	272	268	285	349	445	574	698	802	868	902	916	898	861	827	759	706	629	579	517	452	402	350	305	268	234	196	170
End Time:	19.09.2018 16:34:13
Label: Label1_Copy3
Mode				Fluorescence Top Reading
Emission Wavelength Start				520	nm
Emission Wavelength End				670	nm
Emission Wavelength Step Size				5	nm
Emission Scan Number				31
Excitation Wavelength				485	nm
Bandwidth (Em)				280...850: 20 nm
Bandwidth (Ex) (Range 1)				230...315: 5 nm
Bandwidth (Ex) (Range 2)				316...850: 10 nm
Gain				80	Manual
Number of Flashes				25
Integration Time				20	µs
Lag Time				0	µs
Settle Time				0	ms
Z-Position (Manual)				20000	µm
Part of Plate				C2-C2
Start Time:	19.09.2018 16:34:22
	Temperature: 31.4 °C
Wavel.	520	525	530	535	540	545	550	555	560	565	570	575	580	585	590	595	600	605	610	615	620	625	630	635	640	645	650	655	660	665	670
C2	317	298	264	230	223	244	307	439	606	843	1082	1271	1399	1467	1485	1457	1402	1348	1254	1151	1038	955	845	749	674	578	504	442	374	335	273
End Time:	19.09.2018 16:34:50
Label: Label1_Copy4
Mode				Fluorescence Top Reading
Emission Wavelength Start				525	nm
Emission Wavelength End				670	nm
Emission Wavelength Step Size				5	nm
Emission Scan Number				30
Excitation Wavelength				490	nm
Bandwidth (Em)				280...850: 20 nm
Bandwidth (Ex) (Range 1)				230...315: 5 nm
Bandwidth (Ex) (Range 2)				316...850: 10 nm
Gain				80	Manual
Number of Flashes				25
Integration Time				20	µs
Lag Time				0	µs
Settle Time				0	ms
Z-Position (Manual)				20000	µm
Part of Plate				C2-C2
Start Time:	19.09.2018 16:34:59
	Temperature: 31.2 °C
Wavel.	525	530	535	540	545	550	555	560	565	570	575	580	585	590	595	600	605	610	615	620	625	630	635	640	645	650	655	660	665	670
C2	210	191	171	172	214	297	461	690	971	1241	1501	1644	1738	1774	1744	1677	1626	1488	1379	1249	1134	1003	891	792	681	602	524	453	387	331
End Time:	19.09.2018 16:35:27
Label: Label1_Copy5
Mode				Fluorescence Top Reading
Emission Wavelength Start				530	nm
Emission Wavelength End				670	nm
Emission Wavelength Step Size				5	nm
Emission Scan Number				29
Excitation Wavelength				495	nm
Bandwidth (Em)				280...850: 20 nm
Bandwidth (Ex) (Range 1)				230...315: 5 nm
Bandwidth (Ex) (Range 2)				316...850: 10 nm
Gain				80	Manual
Number of Flashes				25
Integration Time				20	µs
Lag Time				0	µs
Settle Time				0	ms
Z-Position (Manual)				20000	µm
Part of Plate				C2-C2
Start Time:	19.09.2018 16:35:36
	Temperature: 31.3 °C
Wavel.	530	535	540	545	550	555	560	565	570	575	580	585	590	595	600	605	610	615	620	625	630	635	640	645	650	655	660	665	670
C2	132	123	127	159	255	413	605	869	1146	1352	1507	1592	1620	1590	1535	1459	1349	1248	1140	1022	925	810	736	632	551	485	407	361	300
End Time:	19.09.2018 16:36:02
Label: Label1_Copy6
Mode				Fluorescence Top Reading
Emission Wavelength Start				535	nm
Emission Wavelength End				670	nm
Emission Wavelength Step Size				5	nm
Emission Scan Number				28
Excitation Wavelength				500	nm
Bandwidth (Em)				280...850: 20 nm
Bandwidth (Ex) (Range 1)				230...315: 5 nm
Bandwidth (Ex) (Range 2)				316...850: 10 nm
Gain				80	Manual
Number of Flashes				25
Integration Time				20	µs
Lag Time				0	µs
Settle Time				0	ms
Z-Position (Manual)				20000	µm
Part of Plate				C2-C2
Start Time:	19.09.2018 16:36:11
	Temperature: 31.2 °C
Wavel.	535	540	545	550	555	560	565	570	575	580	585	590	595	600	605	610	615	620	625	630	635	640	645	650	655	660	665	670
C2	106	115	149	245	391	607	885	1154	1361	1513	1604	1627	1623	1555	1496	1370	1277	1178	1044	936	829	744	639	563	494	421	367	308
End Time:	19.09.2018 16:36:38
Label: Label1_Copy7
Mode				Fluorescence Top Reading
Emission Wavelength Start				540	nm
Emission Wavelength End				670	nm
Emission Wavelength Step Size				5	nm
Emission Scan Number				27
Excitation Wavelength				505	nm
Bandwidth (Em)				280...850: 20 nm
Bandwidth (Ex) (Range 1)				230...315: 5 nm
Bandwidth (Ex) (Range 2)				316...850: 10 nm
Gain				80	Manual
Number of Flashes				25
Integration Time				20	µs
Lag Time				0	µs
Settle Time				0	ms
Z-Position (Manual)				20000	µm
Part of Plate				C2-C2
Start Time:	19.09.2018 16:36:47
	Temperature: 31.2 °C
Wavel.	540	545	550	555	560	565	570	575	580	585	590	595	600	605	610	615	620	625	630	635	640	645	650	655	660	665	670
C2	120	158	247	446	688	1007	1316	1562	1748	1839	1880	1853	1777	1705	1576	1475	1355	1201	1087	970	849	731	633	573	479	423	371
End Time:	19.09.2018 16:37:12
Label: Label1_Copy8
Mode				Fluorescence Top Reading
Emission Wavelength Start				545	nm
Emission Wavelength End				670	nm
Emission Wavelength Step Size				5	nm
Emission Scan Number				26
Excitation Wavelength				510	nm
Bandwidth (Em)				280...850: 20 nm
Bandwidth (Ex) (Range 1)				230...315: 5 nm
Bandwidth (Ex) (Range 2)				316...850: 10 nm
Gain				80	Manual
Number of Flashes				25
Integration Time				20	µs
Lag Time				0	µs
Settle Time				0	ms
Z-Position (Manual)				20000	µm
Part of Plate				C2-C2
Start Time:	19.09.2018 16:37:21
	Temperature: 31.3 °C
Wavel.	545	550	555	560	565	570	575	580	585	590	595	600	605	610	615	620	625	630	635	640	645	650	655	660	665	670
C2	191	282	529	825	1215	1626	1973	2182	2305	2341	2327	2251	2162	1993	1858	1690	1536	1361	1201	1085	931	809	713	611	528	447
End Time:	19.09.2018 16:37:46
Label: Label1_Copy9
Mode				Fluorescence Top Reading
Emission Wavelength Start				550	nm
Emission Wavelength End				670	nm
Emission Wavelength Step Size				5	nm
Emission Scan Number				25
Excitation Wavelength				515	nm
Bandwidth (Em)				280...850: 20 nm
Bandwidth (Ex) (Range 1)				230...315: 5 nm
Bandwidth (Ex) (Range 2)				316...850: 10 nm
Gain				80	Manual
Number of Flashes				25
Integration Time				20	µs
Lag Time				0	µs
Settle Time				0	ms
Z-Position (Manual)				20000	µm
Part of Plate				C2-C2
Start Time:	19.09.2018 16:37:55
	Temperature: 31.3 °C
Wavel.	550	555	560	565	570	575	580	585	590	595	600	605	610	615	620	625	630	635	640	645	650	655	660	665	670
C2	385	696	1148	1606	2130	2561	2831	3017	3065	3034	2924	2818	2602	2426	2205	2014	1776	1578	1409	1214	1063	929	796	691	598
End Time:	19.09.2018 16:38:19

## Sheet: 420-465
Application: Tecan i-control				Tecan i-control , 2.0.10.0
Device: infinite 200Pro				Serial number: 1501008512				Serial number of connected stacker:
Firmware: V_3.40_01/15_Infinite (Dec 23 2014/12.45.11)				MAI, V_3.40_01/15_Infinite (Dec 23 2014/12.45.11)
Date:	19.09.2018
Time:	16:23:34
System				PHARPC-HPED01
User				UZH\marand
Plate				Greiner 96 Flat Bottom Transparent Polystyrene Cat. No.: 655101/655161/655192 [GRE96ft.pdfx]
Plate-ID (Stacker)
Label: Label1
Mode				Fluorescence Top Reading
Emission Wavelength Start				455	nm
Emission Wavelength End				670	nm
Emission Wavelength Step Size				5	nm
Emission Scan Number				44
Excitation Wavelength				420	nm
Bandwidth (Em)				280...850: 20 nm
Bandwidth (Ex) (Range 1)				230...315: 5 nm
Bandwidth (Ex) (Range 2)				316...850: 10 nm
Gain				80	Manual
Number of Flashes				25
Integration Time				20	µs
Lag Time				0	µs
Settle Time				0	ms
Z-Position (Manual)				20000	µm
Part of Plate				C2-C2
Start Time:	19.09.2018 16:23:36
	Temperature: 31.2 °C
Wavel.	455	460	465	470	475	480	485	490	495	500	505	510	515	520	525	530	535	540	545	550	555	560	565	570	575	580	585	590	595	600	605	610	615	620	625	630	635	640	645	650	655	660	665	670
C2	2425	4031	6264	7907	9258	9668	9546	9260	8865	8561	8220	7745	6857	5805	5063	4433	3844	3384	2964	2575	2158	1844	1541	1294	1093	947	822	691	593	499	442	346	304	262	219	188	165	141	122	103	91	75	65	53
End Time:	19.09.2018 16:24:13
Label: Label1_Copy1
Mode				Fluorescence Top Reading
Emission Wavelength Start				460	nm
Emission Wavelength End				670	nm
Emission Wavelength Step Size				5	nm
Emission Scan Number				43
Excitation Wavelength				425	nm
Bandwidth (Em)				280...850: 20 nm
Bandwidth (Ex) (Range 1)				230...315: 5 nm
Bandwidth (Ex) (Range 2)				316...850: 10 nm
Gain				80	Manual
Number of Flashes				25
Integration Time				20	µs
Lag Time				0	µs
Settle Time				0	ms
Z-Position (Manual)				20000	µm
Part of Plate				C2-C2
Start Time:	19.09.2018 16:24:22
	Temperature: 31.1 °C
Wavel.	460	465	470	475	480	485	490	495	500	505	510	515	520	525	530	535	540	545	550	555	560	565	570	575	580	585	590	595	600	605	610	615	620	625	630	635	640	645	650	655	660	665	670
C2	5069	7376	9532	11263	11778	11660	11248	10868	10487	10028	9442	8358	7052	6176	5399	4719	4158	3607	3147	2633	2262	1882	1580	1323	1167	1002	848	726	611	532	430	371	314	270	232	199	169	148	129	109	91	81	73
End Time:	19.09.2018 16:24:58
Label: Label1_Copy2
Mode				Fluorescence Top Reading
Emission Wavelength Start				465	nm
Emission Wavelength End				670	nm
Emission Wavelength Step Size				5	nm
Emission Scan Number				42
Excitation Wavelength				430	nm
Bandwidth (Em)				280...850: 20 nm
Bandwidth (Ex) (Range 1)				230...315: 5 nm
Bandwidth (Ex) (Range 2)				316...850: 10 nm
Gain				80	Manual
Number of Flashes				25
Integration Time				20	µs
Lag Time				0	µs
Settle Time				0	ms
Z-Position (Manual)				20000	µm
Part of Plate				C2-C2
Start Time:	19.09.2018 16:25:07
	Temperature: 31.2 °C
Wavel.	465	470	475	480	485	490	495	500	505	510	515	520	525	530	535	540	545	550	555	560	565	570	575	580	585	590	595	600	605	610	615	620	625	630	635	640	645	650	655	660	665	670
C2	7542	8999	10872	11475	11308	10896	10502	10186	9770	9144	8055	7015	6010	5246	4574	4030	3508	3084	2558	2189	1841	1546	1292	1147	985	832	715	605	526	429	364	316	274	228	197	175	149	125	109	88	80	61
End Time:	19.09.2018 16:25:42
Label: Label1_Copy3
Mode				Fluorescence Top Reading
Emission Wavelength Start				470	nm
Emission Wavelength End				670	nm
Emission Wavelength Step Size				5	nm
Emission Scan Number				41
Excitation Wavelength				435	nm
Bandwidth (Em)				280...850: 20 nm
Bandwidth (Ex) (Range 1)				230...315: 5 nm
Bandwidth (Ex) (Range 2)				316...850: 10 nm
Gain				80	Manual
Number of Flashes				25
Integration Time				20	µs
Lag Time				0	µs
Settle Time				0	ms
Z-Position (Manual)				20000	µm
Part of Plate				C2-C2
Start Time:	19.09.2018 16:25:51
	Temperature: 31.1 °C
Wavel.	470	475	480	485	490	495	500	505	510	515	520	525	530	535	540	545	550	555	560	565	570	575	580	585	590	595	600	605	610	615	620	625	630	635	640	645	650	655	660	665	670
C2	9140	10235	10963	10842	10434	10069	9752	9391	8796	7810	6591	5759	5002	4389	3861	3372	2927	2465	2112	1780	1484	1256	1104	961	811	701	596	524	429	373	308	269	228	194	170	142	132	106	93	82	68
End Time:	19.09.2018 16:26:26
Label: Label1_Copy4
Mode				Fluorescence Top Reading
Emission Wavelength Start				475	nm
Emission Wavelength End				670	nm
Emission Wavelength Step Size				5	nm
Emission Scan Number				40
Excitation Wavelength				440	nm
Bandwidth (Em)				280...850: 20 nm
Bandwidth (Ex) (Range 1)				230...315: 5 nm
Bandwidth (Ex) (Range 2)				316...850: 10 nm
Gain				80	Manual
Number of Flashes				25
Integration Time				20	µs
Lag Time				0	µs
Settle Time				0	ms
Z-Position (Manual)				20000	µm
Part of Plate				C2-C2
Start Time:	19.09.2018 16:26:35
	Temperature: 31.1 °C
Wavel.	475	480	485	490	495	500	505	510	515	520	525	530	535	540	545	550	555	560	565	570	575	580	585	590	595	600	605	610	615	620	625	630	635	640	645	650	655	660	665	670
C2	10961	11317	11326	10877	10498	10166	9710	9140	8057	6996	6024	5241	4603	4035	3517	3073	2569	2229	1867	1571	1327	1187	1018	880	748	637	563	466	397	342	300	247	215	191	161	137	118	98	85	71
End Time:	19.09.2018 16:27:09
Label: Label1_Copy5
Mode				Fluorescence Top Reading
Emission Wavelength Start				480	nm
Emission Wavelength End				670	nm
Emission Wavelength Step Size				5	nm
Emission Scan Number				39
Excitation Wavelength				445	nm
Bandwidth (Em)				280...850: 20 nm
Bandwidth (Ex) (Range 1)				230...315: 5 nm
Bandwidth (Ex) (Range 2)				316...850: 10 nm
Gain				80	Manual
Number of Flashes				25
Integration Time				20	µs
Lag Time				0	µs
Settle Time				0	ms
Z-Position (Manual)				20000	µm
Part of Plate				C2-C2
Start Time:	19.09.2018 16:27:18
	Temperature: 31.4 °C
Wavel.	480	485	490	495	500	505	510	515	520	525	530	535	540	545	550	555	560	565	570	575	580	585	590	595	600	605	610	615	620	625	630	635	640	645	650	655	660	665	670
C2	12002	11775	11407	10993	10601	10211	9609	8496	7363	6327	5529	4832	4234	3684	3237	2703	2337	1976	1667	1419	1263	1102	956	810	705	625	518	447	380	333	280	241	212	179	159	140	116	101	83
End Time:	19.09.2018 16:27:51
Label: Label1_Copy6
Mode				Fluorescence Top Reading
Emission Wavelength Start				485	nm
Emission Wavelength End				670	nm
Emission Wavelength Step Size				5	nm
Emission Scan Number				38
Excitation Wavelength				450	nm
Bandwidth (Em)				280...850: 20 nm
Bandwidth (Ex) (Range 1)				230...315: 5 nm
Bandwidth (Ex) (Range 2)				316...850: 10 nm
Gain				80	Manual
Number of Flashes				25
Integration Time				20	µs
Lag Time				0	µs
Settle Time				0	ms
Z-Position (Manual)				20000	µm
Part of Plate				C2-C2
Start Time:	19.09.2018 16:28:00
	Temperature: 31.4 °C
Wavel.	485	490	495	500	505	510	515	520	525	530	535	540	545	550	555	560	565	570	575	580	585	590	595	600	605	610	615	620	625	630	635	640	645	650	655	660	665	670
C2	12079	11684	11279	10882	10434	9832	8740	7409	6491	5678	4941	4343	3818	3326	2826	2395	2026	1751	1485	1334	1162	1017	875	756	671	550	481	426	356	317	275	238	205	177	156	128	114	92
End Time:	19.09.2018 16:28:33
Label: Label1_Copy7
Mode				Fluorescence Top Reading
Emission Wavelength Start				490	nm
Emission Wavelength End				670	nm
Emission Wavelength Step Size				5	nm
Emission Scan Number				37
Excitation Wavelength				455	nm
Bandwidth (Em)				280...850: 20 nm
Bandwidth (Ex) (Range 1)				230...315: 5 nm
Bandwidth (Ex) (Range 2)				316...850: 10 nm
Gain				80	Manual
Number of Flashes				25
Integration Time				20	µs
Lag Time				0	µs
Settle Time				0	ms
Z-Position (Manual)				20000	µm
Part of Plate				C2-C2
Start Time:	19.09.2018 16:28:42
	Temperature: 31.3 °C
Wavel.	490	495	500	505	510	515	520	525	530	535	540	545	550	555	560	565	570	575	580	585	590	595	600	605	610	615	620	625	630	635	640	645	650	655	660	665	670
C2	10975	10632	10327	9850	9291	8228	6981	6096	5338	4647	4134	3592	3141	2658	2299	1974	1672	1457	1317	1175	1025	889	781	687	588	516	437	387	335	287	253	215	185	163	141	119	100
End Time:	19.09.2018 16:29:14
Label: Label1_Copy8
Mode				Fluorescence Top Reading
Emission Wavelength Start				495	nm
Emission Wavelength End				670	nm
Emission Wavelength Step Size				5	nm
Emission Scan Number				36
Excitation Wavelength				460	nm
Bandwidth (Em)				280...850: 20 nm
Bandwidth (Ex) (Range 1)				230...315: 5 nm
Bandwidth (Ex) (Range 2)				316...850: 10 nm
Gain				80	Manual
Number of Flashes				25
Integration Time				20	µs
Lag Time				0	µs
Settle Time				0	ms
Z-Position (Manual)				20000	µm
Part of Plate				C2-C2
Start Time:	19.09.2018 16:29:23
	Temperature: 31.3 °C
Wavel.	495	500	505	510	515	520	525	530	535	540	545	550	555	560	565	570	575	580	585	590	595	600	605	610	615	620	625	630	635	640	645	650	655	660	665	670
C2	9449	9234	8850	8240	7308	6341	5475	4777	4176	3684	3234	2833	2420	2115	1781	1553	1390	1261	1107	993	887	778	711	603	535	455	414	348	309	271	231	207	173	144	126	111
End Time:	19.09.2018 16:29:54
Label: Label1_Copy9
Mode				Fluorescence Top Reading
Emission Wavelength Start				500	nm
Emission Wavelength End				670	nm
Emission Wavelength Step Size				5	nm
Emission Scan Number				35
Excitation Wavelength				465	nm
Bandwidth (Em)				280...850: 20 nm
Bandwidth (Ex) (Range 1)				230...315: 5 nm
Bandwidth (Ex) (Range 2)				316...850: 10 nm
Gain				80	Manual
Number of Flashes				25
Integration Time				20	µs
Lag Time				0	µs
Settle Time				0	ms
Z-Position (Manual)				20000	µm
Part of Plate				C2-C2
Start Time:	19.09.2018 16:30:03
	Temperature: 31.2 °C
Wavel.	500	505	510	515	520	525	530	535	540	545	550	555	560	565	570	575	580	585	590	595	600	605	610	615	620	625	630	635	640	645	650	655	660	665	670
C2	6029	5844	5464	4916	4166	3591	3150	2746	2432	2133	1888	1640	1438	1282	1158	1044	977	910	823	744	661	619	538	484	421	364	319	283	251	212	190	159	137	118	98
End Time:	19.09.2018 16:30:34

## Sheet: 370-415
Application: Tecan i-control				Tecan i-control , 2.0.10.0
Device: infinite 200Pro				Serial number: 1501008512				Serial number of connected stacker:
Firmware: V_3.40_01/15_Infinite (Dec 23 2014/12.45.11)				MAI, V_3.40_01/15_Infinite (Dec 23 2014/12.45.11)
Date:	19.09.2018
Time:	16:13:50
System				PHARPC-HPED01
User				UZH\marand
Plate				Greiner 96 Flat Bottom Transparent Polystyrene Cat. No.: 655101/655161/655192 [GRE96ft.pdfx]
Plate-ID (Stacker)
Label: Label1
Mode				Fluorescence Top Reading
Emission Wavelength Start				405	nm
Emission Wavelength End				670	nm
Emission Wavelength Step Size				5	nm
Emission Scan Number				54
Excitation Wavelength				370	nm
Bandwidth (Em)				280...850: 20 nm
Bandwidth (Ex) (Range 1)				230...315: 5 nm
Bandwidth (Ex) (Range 2)				316...850: 10 nm
Gain				80	Manual
Number of Flashes				25
Integration Time				20	µs
Lag Time				0	µs
Settle Time				0	ms
Z-Position (Manual)				20000	µm
Part of Plate				C2-C2
Start Time:	19.09.2018 16:13:52
	Temperature: 31.1 °C
Wavel.	405	410	415	420	425	430	435	440	445	450	455	460	465	470	475	480	485	490	495	500	505	510	515	520	525	530	535	540	545	550	555	560	565	570	575	580	585	590	595	600	605	610	615	620	625	630	635	640	645
C2	49	61	80	100	105	99	88	85	101	162	262	414	577	764	871	895	886	846	808	782	750	703	613	535	460	404	353	315	279	267	251	253	263	279	294	298	305	298	284	272	250	227	212	188	170	154	136	122	105
End Time:	19.09.2018 16:14:35
Label: Label1_Copy1
Mode				Fluorescence Top Reading
Emission Wavelength Start				410	nm
Emission Wavelength End				670	nm
Emission Wavelength Step Size				5	nm
Emission Scan Number				53
Excitation Wavelength				375	nm
Bandwidth (Em)				280...850: 20 nm
Bandwidth (Ex) (Range 1)				230...315: 5 nm
Bandwidth (Ex) (Range 2)				316...850: 10 nm
Gain				80	Manual
Number of Flashes				25
Integration Time				20	µs
Lag Time				0	µs
Settle Time				0	ms
Z-Position (Manual)				20000	µm
Part of Plate				C2-C2
Start Time:	19.09.2018 16:14:44
	Temperature: 31.2 °C
Wavel.	410	415	420	425	430	435	440	445	450	455	460	465	470	475	480	485	490	495	500	505	510	515	520	525	530	535	540	545	550	555	560	565	570	575	580	585	590	595	600	605	610	615	620	625	630	635	640	645	650
C2	46	53	70	92	102	103	105	123	201	332	519	730	979	1136	1170	1157	1099	1057	1014	970	908	807	698	592	522	454	406	362	331	307	301	302	304	317	326	323	313	294	274	260	241	216	194	175	153	139	122	104	94
End Time:	19.09.2018 16:15:27
Label: Label1_Copy2
Mode				Fluorescence Top Reading
Emission Wavelength Start				415	nm
Emission Wavelength End				670	nm
Emission Wavelength Step Size				5	nm
Emission Scan Number				52
Excitation Wavelength				380	nm
Bandwidth (Em)				280...850: 20 nm
Bandwidth (Ex) (Range 1)				230...315: 5 nm
Bandwidth (Ex) (Range 2)				316...850: 10 nm
Gain				80	Manual
Number of Flashes				25
Integration Time				20	µs
Lag Time				0	µs
Settle Time				0	ms
Z-Position (Manual)				20000	µm
Part of Plate				C2-C2
Start Time:	19.09.2018 16:15:36
	Temperature: 31.3 °C
Wavel.	415	420	425	430	435	440	445	450	455	460	465	470	475	480	485	490	495	500	505	510	515	520	525	530	535	540	545	550	555	560	565	570	575	580	585	590	595	600	605	610	615	620	625	630	635	640	645	650	655
C2	46	54	72	93	113	123	167	267	442	686	1009	1323	1521	1573	1555	1502	1433	1390	1329	1245	1099	930	800	706	622	548	484	440	393	371	359	353	349	350	341	329	305	285	271	245	220	191	173	153	138	121	105	91	79
End Time:	19.09.2018 16:16:18
Label: Label1_Copy3
Mode				Fluorescence Top Reading
Emission Wavelength Start				420	nm
Emission Wavelength End				670	nm
Emission Wavelength Step Size				5	nm
Emission Scan Number				51
Excitation Wavelength				385	nm
Bandwidth (Em)				280...850: 20 nm
Bandwidth (Ex) (Range 1)				230...315: 5 nm
Bandwidth (Ex) (Range 2)				316...850: 10 nm
Gain				80	Manual
Number of Flashes				25
Integration Time				20	µs
Lag Time				0	µs
Settle Time				0	ms
Z-Position (Manual)				20000	µm
Part of Plate				C2-C2
Start Time:	19.09.2018 16:16:27
	Temperature: 31.2 °C
Wavel.	420	425	430	435	440	445	450	455	460	465	470	475	480	485	490	495	500	505	510	515	520	525	530	535	540	545	550	555	560	565	570	575	580	585	590	595	600	605	610	615	620	625	630	635	640	645	650	655	660
C2	44	48	66	91	135	195	347	579	916	1301	1739	2006	2075	2051	1980	1896	1836	1766	1640	1437	1246	1073	941	823	716	633	564	495	454	414	384	365	354	337	309	288	262	249	220	199	178	159	139	122	107	93	79	72	61
End Time:	19.09.2018 16:17:09
Label: Label1_Copy4
Mode				Fluorescence Top Reading
Emission Wavelength Start				425	nm
Emission Wavelength End				670	nm
Emission Wavelength Step Size				5	nm
Emission Scan Number				50
Excitation Wavelength				390	nm
Bandwidth (Em)				280...850: 20 nm
Bandwidth (Ex) (Range 1)				230...315: 5 nm
Bandwidth (Ex) (Range 2)				316...850: 10 nm
Gain				80	Manual
Number of Flashes				25
Integration Time				20	µs
Lag Time				0	µs
Settle Time				0	ms
Z-Position (Manual)				20000	µm
Part of Plate				C2-C2
Start Time:	19.09.2018 16:17:18
	Temperature: 31 °C
Wavel.	425	430	435	440	445	450	455	460	465	470	475	480	485	490	495	500	505	510	515	520	525	530	535	540	545	550	555	560	565	570	575	580	585	590	595	600	605	610	615	620	625	630	635	640	645	650	655	660	665
C2	41	41	64	112	207	407	708	1125	1591	2121	2439	2553	2526	2411	2312	2246	2136	2001	1766	1533	1307	1149	1006	877	767	688	580	515	450	399	358	336	301	275	243	222	200	170	158	133	117	103	89	79	69	59	51	42	38
End Time:	19.09.2018 16:17:59
Label: Label1_Copy5
Mode				Fluorescence Top Reading
Emission Wavelength Start				430	nm
Emission Wavelength End				670	nm
Emission Wavelength Step Size				5	nm
Emission Scan Number				49
Excitation Wavelength				395	nm
Bandwidth (Em)				280...850: 20 nm
Bandwidth (Ex) (Range 1)				230...315: 5 nm
Bandwidth (Ex) (Range 2)				316...850: 10 nm
Gain				80	Manual
Number of Flashes				25
Integration Time				20	µs
Lag Time				0	µs
Settle Time				0	ms
Z-Position (Manual)				20000	µm
Part of Plate				C2-C2
Start Time:	19.09.2018 16:18:08
	Temperature: 31.1 °C
Wavel.	430	435	440	445	450	455	460	465	470	475	480	485	490	495	500	505	510	515	520	525	530	535	540	545	550	555	560	565	570	575	580	585	590	595	600	605	610	615	620	625	630	635	640	645	650	655	660	665	670
C2	41	51	98	211	459	823	1398	1970	2576	2992	3078	3036	2936	2821	2716	2604	2451	2168	1817	1600	1394	1210	1065	932	823	683	593	510	436	379	344	301	269	238	206	185	154	139	120	103	90	74	67	55	50	43	38	32	27
End Time:	19.09.2018 16:18:48
Label: Label1_Copy6
Mode				Fluorescence Top Reading
Emission Wavelength Start				435	nm
Emission Wavelength End				670	nm
Emission Wavelength Step Size				5	nm
Emission Scan Number				48
Excitation Wavelength				400	nm
Bandwidth (Em)				280...850: 20 nm
Bandwidth (Ex) (Range 1)				230...315: 5 nm
Bandwidth (Ex) (Range 2)				316...850: 10 nm
Gain				80	Manual
Number of Flashes				25
Integration Time				20	µs
Lag Time				0	µs
Settle Time				0	ms
Z-Position (Manual)				20000	µm
Part of Plate				C2-C2
Start Time:	19.09.2018 16:18:57
	Temperature: 31.1 °C
Wavel.	435	440	445	450	455	460	465	470	475	480	485	490	495	500	505	510	515	520	525	530	535	540	545	550	555	560	565	570	575	580	585	590	595	600	605	610	615	620	625	630	635	640	645	650	655	660	665	670
C2	59	91	207	515	956	1571	2300	3078	3545	3695	3635	3505	3363	3253	3103	2917	2567	2220	1923	1662	1445	1267	1113	970	814	698	587	503	425	375	326	281	240	208	184	152	129	114	97	82	72	64	53	49	42	35	30	27
End Time:	19.09.2018 16:19:36
Label: Label1_Copy7
Mode				Fluorescence Top Reading
Emission Wavelength Start				440	nm
Emission Wavelength End				670	nm
Emission Wavelength Step Size				5	nm
Emission Scan Number				47
Excitation Wavelength				405	nm
Bandwidth (Em)				280...850: 20 nm
Bandwidth (Ex) (Range 1)				230...315: 5 nm
Bandwidth (Ex) (Range 2)				316...850: 10 nm
Gain				80	Manual
Number of Flashes				25
Integration Time				20	µs
Lag Time				0	µs
Settle Time				0	ms
Z-Position (Manual)				20000	µm
Part of Plate				C2-C2
Start Time:	19.09.2018 16:19:45
	Temperature: 31.3 °C
Wavel.	440	445	450	455	460	465	470	475	480	485	490	495	500	505	510	515	520	525	530	535	540	545	550	555	560	565	570	575	580	585	590	595	600	605	610	615	620	625	630	635	640	645	650	655	660	665	670
C2	118	252	534	1167	1875	2788	3687	4269	4437	4354	4239	4078	3882	3745	3506	3090	2660	2298	2000	1750	1549	1348	1170	975	835	702	594	496	435	381	322	269	234	204	170	145	121	109	88	78	68	56	47	43	34	33	28
End Time:	19.09.2018 16:20:24
Label: Label1_Copy8
Mode				Fluorescence Top Reading
Emission Wavelength Start				445	nm
Emission Wavelength End				670	nm
Emission Wavelength Step Size				5	nm
Emission Scan Number				46
Excitation Wavelength				410	nm
Bandwidth (Em)				280...850: 20 nm
Bandwidth (Ex) (Range 1)				230...315: 5 nm
Bandwidth (Ex) (Range 2)				316...850: 10 nm
Gain				80	Manual
Number of Flashes				25
Integration Time				20	µs
Lag Time				0	µs
Settle Time				0	ms
Z-Position (Manual)				20000	µm
Part of Plate				C2-C2
Start Time:	19.09.2018 16:20:33
	Temperature: 31.2 °C
Wavel.	445	450	455	460	465	470	475	480	485	490	495	500	505	510	515	520	525	530	535	540	545	550	555	560	565	570	575	580	585	590	595	600	605	610	615	620	625	630	635	640	645	650	655	660	665	670
C2	299	591	1239	2195	3229	4401	5117	5323	5271	5060	4856	4673	4481	4222	3732	3159	2757	2399	2101	1845	1617	1412	1183	1010	851	704	589	516	449	381	321	275	241	200	169	142	121	102	93	79	66	56	47	43	36	31
End Time:	19.09.2018 16:21:11
Label: Label1_Copy9
Mode				Fluorescence Top Reading
Emission Wavelength Start				450	nm
Emission Wavelength End				670	nm
Emission Wavelength Step Size				5	nm
Emission Scan Number				45
Excitation Wavelength				415	nm
Bandwidth (Em)				280...850: 20 nm
Bandwidth (Ex) (Range 1)				230...315: 5 nm
Bandwidth (Ex) (Range 2)				316...850: 10 nm
Gain				80	Manual
Number of Flashes				25
Integration Time				20	µs
Lag Time				0	µs
Settle Time				0	ms
Z-Position (Manual)				20000	µm
Part of Plate				C2-C2
Start Time:	19.09.2018 16:21:20
	Temperature: 31.1 °C
Wavel.	450	455	460	465	470	475	480	485	490	495	500	505	510	515	520	525	530	535	540	545	550	555	560	565	570	575	580	585	590	595	600	605	610	615	620	625	630	635	640	645	650	655	660	665	670
C2	878	1462	2630	4120	5544	6451	6775	6661	6452	6223	5988	5727	5399	4776	4037	3511	3092	2687	2363	2062	1802	1504	1290	1074	907	751	657	571	483	411	348	304	253	212	176	158	135	111	97	82	73	63	54	47	40
End Time:	19.09.2018 16:21:58
[truncated: 5 more columns]

## Sheet: Spectrum matrix raw data
Wavel.	405	410	415	420	425	430	435	440	445	450	455	460	465	470	475	480	485	490	495	500	505	510	515	520	525	530	535	540	545	550	555	560	565	570	575	580	585	590	595	600	605	610	615	620	625	630	635	640	645
370	49	61	80	100	105	99	88	85	101	162	262	414	577	764	871	895	886	846	808	782	750	703	613	535	460	404	353	315	279	267	251	253	263	279	294	298	305	298	284	272	250	227	212	188	170	154	136	122	105
375		46	53	70	92	102	103	105	123	201	332	519	730	979	1136	1170	1157	1099	1057	1014	970	908	807	698	592	522	454	406	362	331	307	301	302	304	317	326	323	313	294	274	260	241	216	194	175	153	139	122	104
380			46	54	72	93	113	123	167	267	442	686	1009	1323	1521	1573	1555	1502	1433	1390	1329	1245	1099	930	800	706	622	548	484	440	393	371	359	353	349	350	341	329	305	285	271	245	220	191	173	153	138	121	105
385				44	48	66	91	135	195	347	579	916	1301	1739	2006	2075	2051	1980	1896	1836	1766	1640	1437	1246	1073	941	823	716	633	564	495	454	414	384	365	354	337	309	288	262	249	220	199	178	159	139	122	107	93
390					41	41	64	112	207	407	708	1125	1591	2121	2439	2553	2526	2411	2312	2246	2136	2001	1766	1533	1307	1149	1006	877	767	688	580	515	450	399	358	336	301	275	243	222	200	170	158	133	117	103	89	79	69
395						41	51	98	211	459	823	1398	1970	2576	2992	3078	3036	2936	2821	2716	2604	2451	2168	1817	1600	1394	1210	1065	932	823	683	593	510	436	379	344	301	269	238	206	185	154	139	120	103	90	74	67	55
400							59	91	207	515	956	1571	2300	3078	3545	3695	3635	3505	3363	3253	3103	2917	2567	2220	1923	1662	1445	1267	1113	970	814	698	587	503	425	375	326	281	240	208	184	152	129	114	97	82	72	64	53
405								118	252	534	1167	1875	2788	3687	4269	4437	4354	4239	4078	3882	3745	3506	3090	2660	2298	2000	1750	1549	1348	1170	975	835	702	594	496	435	381	322	269	234	204	170	145	121	109	88	78	68	56
410									299	591	1239	2195	3229	4401	5117	5323	5271	5060	4856	4673	4481	4222	3732	3159	2757	2399	2101	1845	1617	1412	1183	1010	851	704	589	516	449	381	321	275	241	200	169	142	121	102	93	79	66
415										878	1462	2630	4120	5544	6451	6775	6661	6452	6223	5988	5727	5399	4776	4037	3511	3092	2687	2363	2062	1802	1504	1290	1074	907	751	657	571	483	411	348	304	253	212	176	158	135	111	97	82
420											2425	4031	6264	7907	9258	9668	9546	9260	8865	8561	8220	7745	6857	5805	5063	4433	3844	3384	2964	2575	2158	1844	1541	1294	1093	947	822	691	593	499	442	346	304	262	219	188	165	141	122
425												5069	7376	9532	11263	11778	11660	11248	10868	10487	10028	9442	8358	7052	6176	5399	4719	4158	3607	3147	2633	2262	1882	1580	1323	1167	1002	848	726	611	532	430	371	314	270	232	199	169	148
430													7542	8999	10872	11475	11308	10896	10502	10186	9770	9144	8055	7015	6010	5246	4574	4030	3508	3084	2558	2189	1841	1546	1292	1147	985	832	715	605	526	429	364	316	274	228	197	175	149
435														9140	10235	10963	10842	10434	10069	9752	9391	8796	7810	6591	5759	5002	4389	3861	3372	2927	2465	2112	1780	1484	1256	1104	961	811	701	596	524	429	373	308	269	228	194	170	142
440															10961	11317	11326	10877	10498	10166	9710	9140	8057	6996	6024	5241	4603	4035	3517	3073	2569	2229	1867	1571	1327	1187	1018	880	748	637	563	466	397	342	300	247	215	191	161
445																12002	11775	11407	10993	10601	10211	9609	8496	7363	6327	5529	4832	4234	3684	3237	2703	2337	1976	1667	1419	1263	1102	956	810	705	625	518	447	380	333	280	241	212	179
450																	12079	11684	11279	10882	10434	9832	8740	7409	6491	5678	4941	4343	3818	3326	2826	2395	2026	1751	1485	1334	1162	1017	875	756	671	550	481	426	356	317	275	238	205
455																		10975	10632	10327	9850	9291	8228	6981	6096	5338	4647	4134	3592	3141	2658	2299	1974	1672	1457	1317	1175	1025	889	781	687	588	516	437	387	335	287	253	215
460																			9449	9234	8850	8240	7308	6341	5475	4777	4176	3684	3234	2833	2420	2115	1781	1553	1390	1261	1107	993	887	778	711	603	535	455	414	348	309	271	231
465																				6029	5844	5464	4916	4166	3591	3150	2746	2432	2133	1888	1640	1438	1282	1158	1044	977	910	823	744	661	619	538	484	421	364	319	283	251	212
470																					3268	3066	2788	2349	2030	1782	1546	1366	1207	1099	974	913	853	815	787	768	742	704	653	606	563	498	453	401	364	315	284	239	213
475																						1263	1177	1016	878	770	679	603	547	509	506	521	566	611	649	679	676	670	638	609	575	526	488	440	401	353	309	268	240
480																							486	442	383	339	296	272	268	285	349	445	574	698	802	868	902	916	898	861	827	759	706	629	579	517	452	402	350
485																								317	298	264	230	223	244	307	439	606	843	1082	1271	1399	1467	1485	1457	1402	1348	1254	1151	1038	955	845	749	674	578
490																									210	191	171	172	214	297	461	690	971	1241	1501	1644	1738	1774	1744	1677	1626	1488	1379	1249	1134	1003	891	792	681
495																										132	123	127	159	255	413	605	869	1146	1352	1507	1592	1620	1590	1535	1459	1349	1248	1140	1022	925	810	736	632
500																											106	115	149	245	391	607	885	1154	1361	1513	1604	1627	1623	1555	1496	1370	1277	1178	1044	936	829	744	639
505																												120	158	247	446	688	1007	1316	1562	1748	1839	1880	1853	1777	1705	1576	1475	1355	1201	1087	970	849	731
510																													191	282	529	825	1215	1626	1973	2182	2305	2341	2327	2251	2162	1993	1858	1690	1536	1361	1201	1085	931
515																														385	696	1148	1606	2130	2561	2831	3017	3065	3034	2924	2818	2602	2426	2205	2014	1776	1578	1409	1214
520																															871	1399	2013	2710	3232	3610	3825	3899	3867	3737	3593	3262	3065	2828	2527	2288	2006	1796	1544
525																																1882	2619	3474	4186	4706	5015	5109	5061	4880	4685	4292	4034	3736	3330	2979	2674	2322	2030
530																																	3203	4237	5050	5620	6051	6150	6107	5880	5627	5186	4814	4452	4016	3591	3159	2825	2445
535																																		4437	5345	5967	6356	6528	6430	6185	5925	5428	5122	4707	4217	3793	3357	2938	2551
540																																			5741	6334	6805	6942	6809	6577	6365	5878	5487	4967	4552	4053	3548	3192	2755
545																																				6986	7400	7526	7444	7168	6887	6338	5875	5417	4951	4386	3867	3427	2978
550																																					6935	7049	7063	6743	6434	5931	5548	5118	4572	4090	3641	3225	2802
555																																						6618	6648	6373	6105	5541	5210	4771	4293	3866	3437	3066	2649
560																																							6022	5847	5563	5147	4742	4396	3930	3531	3141	2803	2410
565																																								4576	4422	4069	3782	3447	3159	2780	2466	2195	1915
570																																									3353	3228	2979	2683	2413	2186	1931	1686	1469
575																																										2031	1941	1750	1570	1409	1253	1089	947
580																																											998	944	840	750	653	570	510
585																																												427	397	350	310	275	236
590																																													214	198	178	160	133
595																																														113	103	90	75
600																																															54	53	41
		Ceru_Ruby SE3 (0.78 mg/ml) 2 µl + Trypsin (0.2 mg/ml) 1 µl ??? RT, spectrum recorded after (almost) 4 hours
[truncated: 5 more columns]

## Sheet: decay after 2 h
Wavel.	405	410	415	420	425	430	435	440	445	450	455	460	465	470	475	480	485	490	495	500	505	510	515	520	525	530	535	540	545	550	555	560	565	570	575	580	585	590	595	600	605	610	615	620	625	630	635	640	645
370	4	8	8	16	11	9	6	6	7	11	8	14	16	18	25	42	31	20	40	24	24	20	22	18	13	5	5	12	6	0	4	9	12	14	13	18	12	12	19	14	13	14	12	13	12	2	7	5	7
375	0	3	3	12	9	10	9	9	9	9	20	29	43	53	41	56	54	63	56	50	53	52	37	30	29	27	24	15	17	16	16	13	12	20	22	18	14	15	21	17	13	9	12	9	11	11	1	5	7
380	0	0	4	1	7	7	11	16	12	19	21	34	41	61	59	66	66	46	65	47	46	41	36	46	38	28	18	15	18	15	10	14	10	15	24	19	16	19	21	10	16	11	12	18	18	6	5	6	5
385	0	0	0	-1	2	7	12	12	15	23	33	45	58	81	86	104	91	78	96	72	67	68	68	66	39	41	23	29	28	19	22	17	16	17	18	17	15	14	14	20	10	8	5	9	2	3	4	3	3
390	0	0	0	0	-4	2	12	12	2	23	31	20	80	55	87	56	56	83	85	68	49	61	56	10	43	31	18	23	20	10	10	12	7	7	9	4	13	7	17	7	6	11	3	5	8	7	3	6	2
395	0	0	0	0	0	5	7	4	16	23	99	73	97	127	115	152	146	132	128	128	119	97	47	108	73	69	49	50	42	37	43	31	20	19	23	16	16	15	17	12	8	8	6	4	5	4	8	7	9
400	0	0	0	0	0	0	0	4	8	-14	45	93	110	167	188	184	174	150	155	136	136	97	105	95	59	69	71	55	47	40	38	31	28	17	17	20	13	11	12	10	6	3	9	4	3	8	5	2	2
405	0	0	0	0	0	0	0	3	8	31	51	100	30	173	207	202	202	173	135	183	168	151	140	68	108	96	69	43	51	32	68	41	29	16	19	23	12	14	21	13	9	7	9	10	4	10	7	4	3
410	0	0	0	0	0	0	0	0	11	25	56	108	191	251	246	276	212	237	240	236	219	195	171	151	133	125	112	86	55	28	67	41	30	31	26	21	16	17	20	13	9	8	6	3	13	12	1	3	6
415	0	0	0	0	0	0	0	0	0	51	63	168	454	269	296	301	316	318	241	244	250	239	197	153	168	109	112	104	73	73	69	51	45	26	39	31	23	27	19	18	18	4	20	15	8	4	6	7	7
420	0	0	0	0	0	0	0	0	0	0	245	-108	633	695	863	912	879	778	827	803	751	675	612	512	445	386	369	312	246	246	204	159	148	113	94	104	72	69	56	54	43	53	35	30	26	20	15	13	8
425	0	0	0	0	0	0	0	0	0	0	0	171	504	620	439	496	457	443	370	444	420	337	231	408	215	185	164	113	137	122	98	72	85	69	54	40	27	41	44	27	34	20	22	17	19	16	13	15	9
430	0	0	0	0	0	0	0	0	0	0	0	0	206	839	399	468	412	437	399	394	358	423	363	112	218	175	165	139	120	95	90	84	59	48	52	41	23	33	33	25	28	17	19	15	12	14	7	7	3
435	0	0	0	0	0	0	0	0	0	0	0	0	0	234	637	288	346	315	299	266	251	246	175	295	187	175	130	115	94	112	60	55	50	41	30	36	19	31	9	26	12	15	13	15	7	10	5	5	8
440	0	0	0	0	0	0	0	0	0	0	0	0	0	0	418	454	375	362	336	314	364	305	304	240	212	195	136	121	131	106	95	54	63	24	52	38	42	32	38	32	36	20	19	15	13	18	12	5	3
445	0	0	0	0	0	0	0	0	0	0	0	0	0	0	0	381	397	389	370	360	305	312	300	72	193	165	127	117	115	96	130	78	51	47	45	36	40	26	40	25	22	20	13	20	11	12	13	16	8
450	0	0	0	0	0	0	0	0	0	0	0	0	0	0	0	0	435	399	368	377	340	321	281	225	167	150	178	138	99	90	54	97	104	51	56	39	45	40	40	27	35	37	24	13	17	9	10	9	2
455	0	0	0	0	0	0	0	0	0	0	0	0	0	0	0	0	0	402	383	356	311	291	266	217	214	198	200	117	121	111	92	77	46	43	52	56	38	37	39	23	39	21	23	26	18	11	9	7	14
460	0	0	0	0	0	0	0	0	0	0	0	0	0	0	0	0	0	0	304	290	280	268	237	226	175	156	152	130	70	96	70	76	53	61	55	45	75	51	38	36	21	25	22	33	8	21	8	10	3
465	0	0	0	0	0	0	0	0	0	0	0	0	0	0	0	0	0	0	0	205	209	148	116	148	144	126	121	64	61	68	47	55	35	21	43	42	26	32	32	30	16	16	9	9	27	23	12	6	10
470	0	0	0	0	0	0	0	0	0	0	0	0	0	0	0	0	0	0	0	0	93	91	111	72	84	53	58	55	39	44	31	39	25	42	41	37	8	20	22	14	19	15	12	17	6	14	3	15	8
475	0	0	0	0	0	0	0	0	0	0	0	0	0	0	0	0	0	0	0	0	0	49	15	53	28	33	17	15	14	15	10	22	17	21	27	20	32	24	29	20	24	2	9	16	3	10	14	15	5
480	0	0	0	0	0	0	0	0	0	0	0	0	0	0	0	0	0	0	0	0	0	0	20	15	15	8	6	8	8	16	18	13	18	28	35	42	41	27	41	28	19	14	15	38	17	13	13	9	5
485	0	0	0	0	0	0	0	0	0	0	0	0	0	0	0	0	0	0	0	0	0	0	0	7	-4	-7	3	-5	-2	-4	-7	-7	-9	-11	-13	-14	2	-7	-6	-14	-26	-39	-8	3	-27	-15	-13	-14	-9
490	0	0	0	0	0	0	0	0	0	0	0	0	0	0	0	0	0	0	0	0	0	0	0	0	9	10	7	7	8	10	15	22	36	78	57	78	65	66	66	53	48	47	53	42	51	43	30	31	31
495	0	0	0	0	0	0	0	0	0	0	0	0	0	0	0	0	0	0	0	0	0	0	0	0	0	8	4	7	11	16	16	28	49	48	55	50	60	66	69	67	61	42	42	57	51	42	43	22	30
500	0	0	0	0	0	0	0	0	0	0	0	0	0	0	0	0	0	0	0	0	0	0	0	0	0	0	6	2	9	5	17	-2	8	45	44	41	43	41	35	40	37	25	23	18	36	29	20	14	12
505	0	0	0	0	0	0	0	0	0	0	0	0	0	0	0	0	0	0	0	0	0	0	0	0	0	0	0	6	4	27	15	18	42	43	47	42	54	57	55	48	45	50	34	21	32	23	14	36	30
510	0	0	0	0	0	0	0	0	0	0	0	0	0	0	0	0	0	0	0	0	0	0	0	0	0	0	0	0	16	9	28	124	82	73	76	65	107	120	74	89	84	72	71	62	66	65	59	50	30
515	0	0	0	0	0	0	0	0	0	0	0	0	0	0	0	0	0	0	0	0	0	0	0	0	0	0	0	0	0	32	-32	36	29	75	74	105	117	136	110	109	82	93	85	94	45	90	67	64	42
520	0	0	0	0	0	0	0	0	0	0	0	0	0	0	0	0	0	0	0	0	0	0	0	0	0	0	0	0	0	0	29	44	63	66	101	102	141	138	100	111	100	148	127	81	127	52	82	66	55
525	0	0	0	0	0	0	0	0	0	0	0	0	0	0	0	0	0	0	0	0	0	0	0	0	0	0	0	0	0	0	0	63	103	137	172	203	190	228	216	161	175	205	131	112	99	115	71	122	59
530	0	0	0	0	0	0	0	0	0	0	0	0	0	0	0	0	0	0	0	0	0	0	0	0	0	0	0	0	0	0	0	0	144	166	225	227	235	228	225	206	208	188	169	133	187	127	131	105	62
535	0	0	0	0	0	0	0	0	0	0	0	0	0	0	0	0	0	0	0	0	0	0	0	0	0	0	0	0	0	0	0	0	0	296	324	246	288	234	267	251	267	289	146	149	219	170	137	161	138
540	0	0	0	0	0	0	0	0	0	0	0	0	0	0	0	0	0	0	0	0	0	0	0	0	0	0	0	0	0	0	0	0	0	0	259	302	279	277	295	292	270	234	184	234	175	145	126	122	104
545	0	0	0	0	0	0	0	0	0	0	0	0	0	0	0	0	0	0	0	0	0	0	0	0	0	0	0	0	0	0	0	0	0	0	0	256	281	309	277	313	270	222	240	189	155	155	159	163	121
550	0	0	0	0	0	0	0	0	0	0	0	0	0	0	0	0	0	0	0	0	0	0	0	0	0	0	0	0	0	0	0	0	0	0	0	0	290	331	271	308	284	265	217	190	188	165	143	152	122
555	0	0	0	0	0	0	0	0	0	0	0	0	0	0	0	0	0	0	0	0	0	0	0	0	0	0	0	0	0	0	0	0	0	0	0	0	0	346	296	309	282	310	234	248	205	179	124	113	110
560	0	0	0	0	0	0	0	0	0	0	0	0	0	0	0	0	0	0	0	0	0	0	0	0	0	0	0	0	0	0	0	0	0	0	0	0	0	0	341	334	299	273	260	228	201	192	155	140	131
565	0	0	0	0	0	0	0	0	0	0	0	0	0	0	0	0	0	0	0	0	0	0	0	0	0	0	0	0	0	0	0	0	0	0	0	0	0	0	0	233	200	170	168	149	141	139	108	105	68
570	0	0	0	0	0	0	0	0	0	0	0	0	0	0	0	0	0	0	0	0	0	0	0	0	0	0	0	0	0	0	0	0	0	0	0	0	0	0	0	0	157	138	69	108	134	89	96	78	79
575	0	0	0	0	0	0	0	0	0	0	0	0	0	0	0	0	0	0	0	0	0	0	0	0	0	0	0	0	0	0	0	0	0	0	0	0	0	0	0	0	0	93	75	75	67	60	41	36	57
580	0	0	0	0	0	0	0	0	0	0	0	0	0	0	0	0	0	0	0	0	0	0	0	0	0	0	0	0	0	0	0	0	0	0	0	0	0	0	0	0	0	0	32	15	20	24	21	35	11
585	0	0	0	0	0	0	0	0	0	0	0	0	0	0	0	0	0	0	0	0	0	0	0	0	0	0	0	0	0	0	0	0	0	0	0	0	0	0	0	0	0	0	0	23	5	17	10	11	14
590	0	0	0	0	0	0	0	0	0	0	0	0	0	0	0	0	0	0	0	0	0	0	0	0	0	0	0	0	0	0	0	0	0	0	0	0	0	0	0	0	0	0	0	0	14	16	6	4	10
595	0	0	0	0	0	0	0	0	0	0	0	0	0	0	0	0	0	0	0	0	0	0	0	0	0	0	0	0	0	0	0	0	0	0	0	0	0	0	0	0	0	0	0	0	0	1	0	-1	8
600	0	0	0	0	0	0	0	0	0	0	0	0	0	0	0	0	0	0	0	0	0	0	0	0	0	0	0	0	0	0	0	0	0	0	0	0	0	0	0	0	0	0	0	0	0	0	4	3	8
	digest after 2h
Wavel.	405	410	415	420	425	430	435	440	445	450	455	460	465	470	475	480	485	490	495	500	505	510	515	520	525	530	535	540	545	550	555	560	565	570	575	580	585	590	595	600	605	610	615	620	625	630	635	640	645
370	53	69	88	116	116	108	94	91	108	173	270	428	593	782	896	937	917	866	848	806	774	723	635	553	473	409	358	327	285	267	255	262	275	293	307	316	317	310	303	286	263	241	224	201	182	156	143	127	112
375		49	56	82	101	112	112	114	132	210	352	548	773	1032	1177	1226	1211	1162	1113	1064	1023	960	844	728	621	549	478	421	379	347	323	314	314	324	339	344	337	328	315	291	273	250	228	203	186	164	140	127	111
380			50	55	79	100	124	139	179	286	463	720	1050	1384	1580	1639	1621	1548	1498	1437	1375	1286	1135	976	838	734	640	563	502	455	403	385	369	368	373	369	357	348	326	295	287	256	232	209	191	159	143	127	110
385				43	50	73	103	147	210	370	612	961	1359	1820	2092	2179	2142	2058	1992	1908	1833	1708	1505	1312	1112	982	846	745	661	583	517	471	430	401	383	371	352	323	302	282	259	228	204	187	161	142	126	110	96
390					37	43	76	124	209	430	739	1145	1671	2176	2526	2609	2582	2494	2397	2314	2185	2062	1822	1543	1350	1180	1024	900	787	698	590	527	457	406	367	340	314	282	260	229	206	181	161	138	125	110	92	85	71
395						46	58	102	227	482	922	1471	2067	2703	3107	3230	3182	3068	2949	2844	2723	2548	2215	1925	1673	1463	1259	1115	974	860	726	624	530	455	402	360	317	284	255	218	193	162	145	124	108	94	82	74	64
400							59	95	215	501	1001	1664	2410	3245	3733	3879	3809	3655	3518	3389	3239	3014	2672	2315	1982	1731	1516	1322	1160	1010	852	729	615	520	442	395	339	292	252	218	190	155	138	118	100	90	77	66	55
405								121	260	565	1218	1975	2818	3860	4476	4639	4556	4412	4213	4065	3913	3657	3230	2728	2406	2096	1819	1592	1399	1202	1043	876	731	610	515	458	393	336	290	247	213	177	154	131	113	98	85	72	59
410									310	616	1295	2303	3420	4652	5363	5599	5483	5297	5096	4909	4700	4417	3903	3310	2890	2524	2213	1931	1672	1440	1250	1051	881	735	615	537	465	398	341	288	250	208	175	145	134	114	94	82	72
415										929	1525	2798	4574	5813	6747	7076	6977	6770	6464	6232	5977	5638	4973	4190	3679	3201	2799	2467	2135	1875	1573	1341	1119	933	790	688	594	510	430	366	322	257	232	191	166	139	117	104	89
420											2670	3923	6897	8602	10121	10580	10425	10038	9692	9364	8971	8420	7469	6317	5508	4819	4213	3696	3210	2821	2362	2003	1689	1407	1187	1051	894	760	649	553	485	399	339	292	245	208	180	154	130
425												5240	7880	10152	11702	12274	12117	11691	11238	10931	10448	9779	8589	7460	6391	5584	4883	4271	3744	3269	2731	2334	1967	1649	1377	1207	1029	889	770	638	566	450	393	331	289	248	212	184	157
430													7748	9838	11271	11943	11720	11333	10901	10580	10128	9567	8418	7127	6228	5421	4739	4169	3628	3179	2648	2273	1900	1594	1344	1188	1008	865	748	630	554	446	383	331	286	242	204	182	152
435														9374	10872	11251	11188	10749	10368	10018	9642	9042	7985	6886	5946	5177	4519	3976	3466	3039	2525	2167	1830	1525	1286	1140	980	842	710	622	536	444	386	323	276	238	199	175	150
440															11379	11771	11701	11239	10834	10480	10074	9445	8361	7236	6236	5436	4739	4156	3648	3179	2664	2283	1930	1595	1379	1225	1060	912	786	669	599	486	416	357	313	265	227	196	164
445																12383	12172	11796	11363	10961	10516	9921	8796	7435	6520	5694	4959	4351	3799	3333	2833	2415	2027	1714	1464	1299	1142	982	850	730	647	538	460	400	344	292	254	228	187
450																	12514	12083	11647	11259	10774	10153	9021	7634	6658	5828	5119	4481	3917	3416	2880	2492	2130	1802	1541	1373	1207	1057	915	783	706	587	505	439	373	326	285	247	207
455																		11377	11015	10683	10161	9582	8494	7198	6310	5536	4847	4251	3713	3252	2750	2376	2020	1715	1509	1373	1213	1062	928	804	726	609	539	463	405	346	296	260	229
460																			9753	9524	9130	8508	7545	6567	5650	4933	4328	3814	3304	2929	2490	2191	1834	1614	1445	1306	1182	1044	925	814	732	628	557	488	422	369	317	281	234
465																				6234	6053	5612	5032	4314	3735	3276	2867	2496	2194	1956	1687	1493	1317	1179	1087	1019	936	855	776	691	635	554	493	430	391	342	295	257	222
470																					3361	3157	2899	2421	2114	1835	1604	1421	1246	1143	1005	952	878	857	828	805	750	724	675	620	582	513	465	418	370	329	287	254	221
475																						1312	1192	1069	906	803	696	618	561	524	516	543	583	632	676	699	708	694	667	629	599	528	497	456	404	363	323	283	245
480																							506	457	398	347	302	280	276	301	367	458	592	726	837	910	943	943	939	889	846	773	721	667	596	530	465	411	355
485																								324	294	257	233	218	242	303	432	599	834	1071	1258	1385	1469	1478	1451	1388	1322	1215	1143	1041	928	830	736	660	569
490																									219	201	178	179	222	307	476	712	1007	1319	1558	1722	1803	1840	1810	1730	1674	1535	1432	1291	1185	1046	921	823	712
495																										140	127	134	170	271	429	633	918	1194	1407	1557	1652	1686	1659	1602	1520	1391	1290	1197	1073	967	853	758	662
500																											112	117	158	250	408	605	893	1199	1405	1554	1647	1668	1658	1595	1533	1395	1300	1196	1080	965	849	758	651
505																												126	162	274	461	706	1049	1359	1609	1790	1893	1937	1908	1825	1750	1626	1509	1376	1233	1110	984	885	761
510																													207	291	557	949	1297	1699	2049	2247	2412	2461	2401	2340	2246	2065	1929	1752	1602	1426	1260	1135	961
515																														417	664	1184	1635	2205	2635	2936	3134	3201	3144	3033	2900	2695	2511	2299	2059	1866	1645	1473	1256
520																															900	1443	2076	2776	3333	3712	3966	4037	3967	3848	3693	3410	3192	2909	2654	2340	2088	1862	1599
525																																1945	2722	3611	4358	4909	5205	5337	5277	5041	4860	4497	4165	3848	3429	3094	2745	2444	2089
530																																	3347	4403	5275	5847	6286	6378	6332	6086	5835	5374	4983	4585	4203	3718	3290	2930	2507
535																																		4733	5669	6213	6644	6762	6697	6436	6192	5717	5268	4856	4436	3963	3494	3099	2689
540																																			6000	6636	7084	7219	7104	6869	6635	6112	5671	5201	4727	4198	3674	3314	2859
545																																				7242	7681	7835	7721	7481	7157	6560	6115	5606	5106	4541	4026	3590	3099
550																																					7225	7380	7334	7051	6718	6196	5765	5308	4760	4255	3784	3377	2924
555																																						6964	6944	6682	6387	5851	5444	5019	4498	4045	3561	3179	2759
560																																							6363	6181	5862	5420	5002	4624	4131	3723	3296	2943	2541
565																																								4809	4622	4239	3950	3596	3300	2919	2574	2300	1983
570																																									3510	3366	3048	2791	2547	2275	2027	1764	1548
575																																										2124	2016	1825	1637	1469	1294	1125	1004
580																																											1030	959	860	774	674	605	521
585																																												450	402	367	320	286	250
590																																													228	214	184	164	143
595																																														114	103	89	83
600																																															58	56	49
	digest after 4 h
Wavel.	405	410	415	420	425	430	435	440	445	450	455	460	465	470	475	480	485	490	495	500	505	510	515	520	525	530	535	540	545	550	555	560	565	570	575	580	585	590	595	600	605	610	615	620	625	630	635	640	645
370	49	61	80	100	105	99	88	85	101	162	262	414	577	764	871	895	886	846	808	782	750	703	613	535	460	404	353	315	279	267	251	253	263	279	294	298	305	298	284	272	250	227	212	188	170	154	136	122	105
375		46	53	70	92	102	103	105	123	201	332	519	730	979	1136	1170	1157	1099	1057	1014	970	908	807	698	592	522	454	406	362	331	307	301	302	304	317	326	323	313	294	274	260	241	216	194	175	153	139	122	104
380			46	54	72	93	113	123	167	267	442	686	1009	1323	1521	1573	1555	1502	1433	1390	1329	1245	1099	930	800	706	622	548	484	440	393	371	359	353	349	350	341	329	305	285	271	245	220	191	173	153	138	121	105
385				44	48	66	91	135	195	347	579	916	1301	1739	2006	2075	2051	1980	1896	1836	1766	1640	1437	1246	1073	941	823	716	633	564	495	454	414	384	365	354	337	309	288	262	249	220	199	178	159	139	122	107	93
390					41	41	64	112	207	407	708	1125	1591	2121	2439	2553	2526	2411	2312	2246	2136	2001	1766	1533	1307	1149	1006	877	767	688	580	515	450	399	358	336	301	275	243	222	200	170	158	133	117	103	89	79	69
395						41	51	98	211	459	823	1398	1970	2576	2992	3078	3036	2936	2821	2716	2604	2451	2168	1817	1600	1394	1210	1065	932	823	683	593	510	436	379	344	301	269	238	206	185	154	139	120	103	90	74	67	55
400							59	91	207	515	956	1571	2300	3078	3545	3695	3635	3505	3363	3253	3103	2917	2567	2220	1923	1662	1445	1267	1113	970	814	698	587	503	425	375	326	281	240	208	184	152	129	114	97	82	72	64	53
405								118	252	534	1167	1875	2788	3687	4269	4437	4354	4239	4078	3882	3745	3506	3090	2660	2298	2000	1750	1549	1348	1170	975	835	702	594	496	435	381	322	269	234	204	170	145	121	109	88	78	68	56
410									299	591	1239	2195	3229	4401	5117	5323	5271	5060	4856	4673	4481	4222	3732	3159	2757	2399	2101	1845	1617	1412	1183	1010	851	704	589	516	449	381	321	275	241	200	169	142	121	102	93	79	66
415										878	1462	2630	4120	5544	6451	6775	6661	6452	6223	5988	5727	5399	4776	4037	3511	3092	2687	2363	2062	1802	1504	1290	1074	907	751	657	571	483	411	348	304	253	212	176	158	135	111	97	82
420											2425	4031	6264	7907	9258	9668	9546	9260	8865	8561	8220	7745	6857	5805	5063	4433	3844	3384	2964	2575	2158	1844	1541	1294	1093	947	822	691	593	499	442	346	304	262	219	188	165	141	122
425												5069	7376	9532	11263	11778	11660	11248	10868	10487	10028	9442	8358	7052	6176	5399	4719	4158	3607	3147	2633	2262	1882	1580	1323	1167	1002	848	726	611	532	430	371	314	270	232	199	169	148
430													7542	8999	10872	11475	11308	10896	10502	10186	9770	9144	8055	7015	6010	5246	4574	4030	3508	3084	2558	2189	1841	1546	1292	1147	985	832	715	605	526	429	364	316	274	228	197	175	149
435														9140	10235	10963	10842	10434	10069	9752	9391	8796	7810	6591	5759	5002	4389	3861	3372	2927	2465	2112	1780	1484	1256	1104	961	811	701	596	524	429	373	308	269	228	194	170	142
440															10961	11317	11326	10877	10498	10166	9710	9140	8057	6996	6024	5241	4603	4035	3517	3073	2569	2229	1867	1571	1327	1187	1018	880	748	637	563	466	397	342	300	247	215	191	161
445																12002	11775	11407	10993	10601	10211	9609	8496	7363	6327	5529	4832	4234	3684	3237	2703	2337	1976	1667	1419	1263	1102	956	810	705	625	518	447	380	333	280	241	212	179
450																	12079	11684	11279	10882	10434	9832	8740	7409	6491	5678	4941	4343	3818	3326	2826	2395	2026	1751	1485	1334	1162	1017	875	756	671	550	481	426	356	317	275	238	205
455																		10975	10632	10327	9850	9291	8228	6981	6096	5338	4647	4134	3592	3141	2658	2299	1974	1672	1457	1317	1175	1025	889	781	687	588	516	437	387	335	287	253	215
460																			9449	9234	8850	8240	7308	6341	5475	4777	4176	3684	3234	2833	2420	2115	1781	1553	1390	1261	1107	993	887	778	711	603	535	455	414	348	309	271	231
465																				6029	5844	5464	4916	4166	3591	3150	2746	2432	2133	1888	1640	1438	1282	1158	1044	977	910	823	744	661	619	538	484	421	364	319	283	251	212
470																					3268	3066	2788	2349	2030	1782	1546	1366	1207	1099	974	913	853	815	787	768	742	704	653	606	563	498	453	401	364	315	284	239	213
475																						1263	1177	1016	878	770	679	603	547	509	506	521	566	611	649	679	676	670	638	609	575	526	488	440	401	353	309	268	240
480																							486	442	383	339	296	272	268	285	349	445	574	698	802	868	902	916	898	861	827	759	706	629	579	517	452	402	350
485																								317	298	264	230	223	244	307	439	606	843	1082	1271	1399	1467	1485	1457	1402	1348	1254	1151	1038	955	845	749	674	578
490																									210	191	171	172	214	297	461	690	971	1241	1501	1644	1738	1774	1744	1677	1626	1488	1379	1249	1134	1003	891	792	681
495																										132	123	127	159	255	413	605	869	1146	1352	1507	1592	1620	1590	1535	1459	1349	1248	1140	1022	925	810	736	632
500																											106	115	149	245	391	607	885	1154	1361	1513	1604	1627	1623	1555	1496	1370	1277	1178	1044	936	829	744	639
505																												120	158	247	446	688	1007	1316	1562	1748	1839	1880	1853	1777	1705	1576	1475	1355	1201	1087	970	849	731
510																													191	282	529	825	1215	1626	1973	2182	2305	2341	2327	2251	2162	1993	1858	1690	1536	1361	1201	1085	931
515																														385	696	1148	1606	2130	2561	2831	3017	3065	3034	2924	2818	2602	2426	2205	2014	1776	1578	1409	1214
520																															871	1399	2013	2710	3232	3610	3825	3899	3867	3737	3593	3262	3065	2828	2527	2288	2006	1796	1544
525																																1882	2619	3474	4186	4706	5015	5109	5061	4880	4685	4292	4034	3736	3330	2979	2674	2322	2030
530																																	3203	4237	5050	5620	6051	6150	6107	5880	5627	5186	4814	4452	4016	3591	3159	2825	2445
535																																		4437	5345	5967	6356	6528	6430	6185	5925	5428	5122	4707	4217	3793	3357	2938	2551
540																																			5741	6334	6805	6942	6809	6577	6365	5878	5487	4967	4552	4053	3548	3192	2755
545																																				6986	7400	7526	7444	7168	6887	6338	5875	5417	4951	4386	3867	3427	2978
550																																					6935	7049	7063	6743	6434	5931	5548	5118	4572	4090	3641	3225	2802
555																																						6618	6648	6373	6105	5541	5210	4771	4293	3866	3437	3066	2649
560																																							6022	5847	5563	5147	4742	4396	3930	3531	3141	2803	2410
565																																								4576	4422	4069	3782	3447	3159	2780	2466	2195	1915
570																																									3353	3228	2979	2683	2413	2186	1931	1686	1469
575																																										2031	1941	1750	1570	1409	1253	1089	947
580																																											998	944	840	750	653	570	510
585																																												427	397	350	310	275	236
590																																													214	198	178	160	133
595																																														113	103	90	75
600																																															54	53	41
[truncated: 5 more columns]
