# Supplementary material for: In-Vitro Characterization of mCerulean3_mRuby3 as a Novel FRET Pair with Favorable Bleed-Through Characteristics
Source: Biosensors (Basel). 2019 Feb 28;9(1):33. doi: 10.3390/bios9010033 (PMC6468510; doi:10.3390/bios9010033)
Supplement: Supplementary file 1 [file biosensors-09-00033-s001.zip › Supplementary Material Erismann et al/3D spectra of trypsin digests/CeruRuby/4 Cerulean.xlsx]

## Sheet: 570-600
Application: Tecan i-control				Tecan i-control , 2.0.10.0
Device: infinite 200Pro				Serial number: 1501008512				Serial number of connected stacker:
Firmware: V_3.40_01/15_Infinite (Dec 23 2014/12.45.11)				MAI, V_3.40_01/15_Infinite (Dec 23 2014/12.45.11)
Date:	19.09.2018
Time:	14:15:17
System				PHARPC-HPED01
User				UZH\marand
Plate				Greiner 96 Flat Bottom Transparent Polystyrene Cat. No.: 655101/655161/655192 [GRE96ft.pdfx]
Plate-ID (Stacker)
Label: Label1
Mode				Fluorescence Top Reading
Emission Wavelength Start				605	nm
Emission Wavelength End				670	nm
Emission Wavelength Step Size				5	nm
Emission Scan Number				14
Excitation Wavelength				570	nm
Bandwidth (Em)				280...850: 20 nm
Bandwidth (Ex) (Range 1)				230...315: 5 nm
Bandwidth (Ex) (Range 2)				316...850: 10 nm
Gain				80	Manual
Number of Flashes				25
Integration Time				20	µs
Lag Time				0	µs
Settle Time				0	ms
Z-Position (Manual)				20000	µm
Part of Plate				F2-F2
Start Time:	19.09.2018 14:15:19
	Temperature: 31.2 °C
Wavel.	605	610	615	620	625	630	635	640	645	650	655	660	665	670
F2	4	3	2	3	3	1	3	3	2	2	3	3	3	3
End Time:	19.09.2018 14:15:36
Label: Label1_Copy1
Mode				Fluorescence Top Reading
Emission Wavelength Start				610	nm
Emission Wavelength End				670	nm
Emission Wavelength Step Size				5	nm
Emission Scan Number				13
Excitation Wavelength				575	nm
Bandwidth (Em)				280...850: 20 nm
Bandwidth (Ex) (Range 1)				230...315: 5 nm
Bandwidth (Ex) (Range 2)				316...850: 10 nm
Gain				80	Manual
Number of Flashes				25
Integration Time				20	µs
Lag Time				0	µs
Settle Time				0	ms
Z-Position (Manual)				20000	µm
Part of Plate				F2-F2
Start Time:	19.09.2018 14:15:45
	Temperature: 31.3 °C
Wavel.	610	615	620	625	630	635	640	645	650	655	660	665	670
F2	3	2	3	3	1	3	2	2	1	4	4	3	3
End Time:	19.09.2018 14:16:02
Label: Label1_Copy2
Mode				Fluorescence Top Reading
Emission Wavelength Start				615	nm
Emission Wavelength End				670	nm
Emission Wavelength Step Size				5	nm
Emission Scan Number				12
Excitation Wavelength				580	nm
Bandwidth (Em)				280...850: 20 nm
Bandwidth (Ex) (Range 1)				230...315: 5 nm
Bandwidth (Ex) (Range 2)				316...850: 10 nm
Gain				80	Manual
Number of Flashes				25
Integration Time				20	µs
Lag Time				0	µs
Settle Time				0	ms
Z-Position (Manual)				20000	µm
Part of Plate				F2-F2
Start Time:	19.09.2018 14:16:11
	Temperature: 31.3 °C
Wavel.	615	620	625	630	635	640	645	650	655	660	665	670
F2	2	2	3	2	3	3	3	3	3	4	3	3
End Time:	19.09.2018 14:16:27
Label: Label1_Copy3
Mode				Fluorescence Top Reading
Emission Wavelength Start				620	nm
Emission Wavelength End				670	nm
Emission Wavelength Step Size				5	nm
Emission Scan Number				11
Excitation Wavelength				585	nm
Bandwidth (Em)				280...850: 20 nm
Bandwidth (Ex) (Range 1)				230...315: 5 nm
Bandwidth (Ex) (Range 2)				316...850: 10 nm
Gain				80	Manual
Number of Flashes				25
Integration Time				20	µs
Lag Time				0	µs
Settle Time				0	ms
Z-Position (Manual)				20000	µm
Part of Plate				F2-F2
Start Time:	19.09.2018 14:16:36
	Temperature: 31.2 °C
Wavel.	620	625	630	635	640	645	650	655	660	665	670
F2	2	2	2	2	1	3	3	2	2	2	3
End Time:	19.09.2018 14:16:51
Label: Label1_Copy4
Mode				Fluorescence Top Reading
Emission Wavelength Start				625	nm
Emission Wavelength End				670	nm
Emission Wavelength Step Size				5	nm
Emission Scan Number				10
Excitation Wavelength				590	nm
Bandwidth (Em)				280...850: 20 nm
Bandwidth (Ex) (Range 1)				230...315: 5 nm
Bandwidth (Ex) (Range 2)				316...850: 10 nm
Gain				80	Manual
Number of Flashes				25
Integration Time				20	µs
Lag Time				0	µs
Settle Time				0	ms
Z-Position (Manual)				20000	µm
Part of Plate				F2-F2
Start Time:	19.09.2018 14:17:00
	Temperature: 31.5 °C
Wavel.	625	630	635	640	645	650	655	660	665	670
F2	1	0	2	1	0	0	1	0	-1	1
End Time:	19.09.2018 14:17:14
Label: Label1_Copy5
Mode				Fluorescence Top Reading
Emission Wavelength Start				630	nm
Emission Wavelength End				670	nm
Emission Wavelength Step Size				5	nm
Emission Scan Number				9
Excitation Wavelength				595	nm
Bandwidth (Em)				280...850: 20 nm
Bandwidth (Ex) (Range 1)				230...315: 5 nm
Bandwidth (Ex) (Range 2)				316...850: 10 nm
Gain				80	Manual
Number of Flashes				25
Integration Time				20	µs
Lag Time				0	µs
Settle Time				0	ms
Z-Position (Manual)				20000	µm
Part of Plate				F2-F2
Start Time:	19.09.2018 14:17:23
	Temperature: 31.2 °C
Wavel.	630	635	640	645	650	655	660	665	670
F2	2	2	1	3	2	3	1	1	2
End Time:	19.09.2018 14:17:37
Label: Label1_Copy6
Mode				Fluorescence Top Reading
Emission Wavelength Start				635	nm
Emission Wavelength End				670	nm
Emission Wavelength Step Size				5	nm
Emission Scan Number				8
Excitation Wavelength				600	nm
Bandwidth (Em)				280...850: 20 nm
Bandwidth (Ex) (Range 1)				230...315: 5 nm
Bandwidth (Ex) (Range 2)				316...850: 10 nm
Gain				80	Manual
Number of Flashes				25
Integration Time				20	µs
Lag Time				0	µs
Settle Time				0	ms
Z-Position (Manual)				20000	µm
Part of Plate				F2-F2
Start Time:	19.09.2018 14:17:46
	Temperature: 31.3 °C
Wavel.	635	640	645	650	655	660	665	670
F2	1	1	1	0	1	1	0	1
End Time:	19.09.2018 14:17:59

## Sheet: 520-565
Application: Tecan i-control				Tecan i-control , 2.0.10.0
Device: infinite 200Pro				Serial number: 1501008512				Serial number of connected stacker:
Firmware: V_3.40_01/15_Infinite (Dec 23 2014/12.45.11)				MAI, V_3.40_01/15_Infinite (Dec 23 2014/12.45.11)
Date:	19.09.2018
Time:	14:10:06
System				PHARPC-HPED01
User				UZH\marand
Plate				Greiner 96 Flat Bottom Transparent Polystyrene Cat. No.: 655101/655161/655192 [GRE96ft.pdfx]
Plate-ID (Stacker)
Label: Label1
Mode				Fluorescence Top Reading
Emission Wavelength Start				555	nm
Emission Wavelength End				670	nm
Emission Wavelength Step Size				5	nm
Emission Scan Number				24
Excitation Wavelength				520	nm
Bandwidth (Em)				280...850: 20 nm
Bandwidth (Ex) (Range 1)				230...315: 5 nm
Bandwidth (Ex) (Range 2)				316...850: 10 nm
Gain				80	Manual
Number of Flashes				25
Integration Time				20	µs
Lag Time				0	µs
Settle Time				0	ms
Z-Position (Manual)				20000	µm
Part of Plate				F2-F2
Start Time:	19.09.2018 14:10:08
	Temperature: 31.3 °C
Wavel.	555	560	565	570	575	580	585	590	595	600	605	610	615	620	625	630	635	640	645	650	655	660	665	670
F2	69	60	51	45	36	32	25	22	18	14	12	12	11	12	12	12	9	9	5	5	3	2	0	1
End Time:	19.09.2018 14:10:31
Label: Label1_Copy1
Mode				Fluorescence Top Reading
Emission Wavelength Start				560	nm
Emission Wavelength End				670	nm
Emission Wavelength Step Size				5	nm
Emission Scan Number				23
Excitation Wavelength				525	nm
Bandwidth (Em)				280...850: 20 nm
Bandwidth (Ex) (Range 1)				230...315: 5 nm
Bandwidth (Ex) (Range 2)				316...850: 10 nm
Gain				80	Manual
Number of Flashes				25
Integration Time				20	µs
Lag Time				0	µs
Settle Time				0	ms
Z-Position (Manual)				20000	µm
Part of Plate				F2-F2
Start Time:	19.09.2018 14:10:41
	Temperature: 31.2 °C
Wavel.	560	565	570	575	580	585	590	595	600	605	610	615	620	625	630	635	640	645	650	655	660	665	670
F2	42	38	34	27	24	18	14	12	10	8	8	7	7	8	10	10	9	10	6	5	3	2	0
End Time:	19.09.2018 14:11:04
Label: Label1_Copy2
Mode				Fluorescence Top Reading
Emission Wavelength Start				565	nm
Emission Wavelength End				670	nm
Emission Wavelength Step Size				5	nm
Emission Scan Number				22
Excitation Wavelength				530	nm
Bandwidth (Em)				280...850: 20 nm
Bandwidth (Ex) (Range 1)				230...315: 5 nm
Bandwidth (Ex) (Range 2)				316...850: 10 nm
Gain				80	Manual
Number of Flashes				25
Integration Time				20	µs
Lag Time				0	µs
Settle Time				0	ms
Z-Position (Manual)				20000	µm
Part of Plate				F2-F2
Start Time:	19.09.2018 14:11:13
	Temperature: 31.3 °C
Wavel.	565	570	575	580	585	590	595	600	605	610	615	620	625	630	635	640	645	650	655	660	665	670
F2	26	20	18	15	14	12	10	7	6	5	6	5	5	6	7	7	10	10	7	6	3	2
End Time:	19.09.2018 14:11:35
Label: Label1_Copy3
Mode				Fluorescence Top Reading
Emission Wavelength Start				570	nm
Emission Wavelength End				670	nm
Emission Wavelength Step Size				5	nm
Emission Scan Number				21
Excitation Wavelength				535	nm
Bandwidth (Em)				280...850: 20 nm
Bandwidth (Ex) (Range 1)				230...315: 5 nm
Bandwidth (Ex) (Range 2)				316...850: 10 nm
Gain				80	Manual
Number of Flashes				25
Integration Time				20	µs
Lag Time				0	µs
Settle Time				0	ms
Z-Position (Manual)				20000	µm
Part of Plate				F2-F2
Start Time:	19.09.2018 14:11:44
	Temperature: 31.3 °C
Wavel.	570	575	580	585	590	595	600	605	610	615	620	625	630	635	640	645	650	655	660	665	670
F2	11	9	10	7	6	3	5	3	4	3	2	3	2	6	5	7	8	7	7	5	1
End Time:	19.09.2018 14:12:06
Label: Label1_Copy4
Mode				Fluorescence Top Reading
Emission Wavelength Start				575	nm
Emission Wavelength End				670	nm
Emission Wavelength Step Size				5	nm
Emission Scan Number				20
Excitation Wavelength				540	nm
Bandwidth (Em)				280...850: 20 nm
Bandwidth (Ex) (Range 1)				230...315: 5 nm
Bandwidth (Ex) (Range 2)				316...850: 10 nm
Gain				80	Manual
Number of Flashes				25
Integration Time				20	µs
Lag Time				0	µs
Settle Time				0	ms
Z-Position (Manual)				20000	µm
Part of Plate				F2-F2
Start Time:	19.09.2018 14:12:15
	Temperature: 31.4 °C
Wavel.	575	580	585	590	595	600	605	610	615	620	625	630	635	640	645	650	655	660	665	670
F2	6	4	3	3	3	2	2	3	2	2	3	2	2	1	3	5	6	8	9	4
End Time:	19.09.2018 14:12:36
Label: Label1_Copy5
Mode				Fluorescence Top Reading
Emission Wavelength Start				580	nm
Emission Wavelength End				670	nm
Emission Wavelength Step Size				5	nm
Emission Scan Number				19
Excitation Wavelength				545	nm
Bandwidth (Em)				280...850: 20 nm
Bandwidth (Ex) (Range 1)				230...315: 5 nm
Bandwidth (Ex) (Range 2)				316...850: 10 nm
Gain				80	Manual
Number of Flashes				25
Integration Time				20	µs
Lag Time				0	µs
Settle Time				0	ms
Z-Position (Manual)				20000	µm
Part of Plate				F2-F2
Start Time:	19.09.2018 14:12:45
	Temperature: 31.2 °C
Wavel.	580	585	590	595	600	605	610	615	620	625	630	635	640	645	650	655	660	665	670
F2	5	4	3	4	4	4	3	3	4	3	2	3	3	3	5	5	6	7	7
End Time:	19.09.2018 14:13:06
Label: Label1_Copy6
Mode				Fluorescence Top Reading
Emission Wavelength Start				585	nm
Emission Wavelength End				670	nm
Emission Wavelength Step Size				5	nm
Emission Scan Number				18
Excitation Wavelength				550	nm
Bandwidth (Em)				280...850: 20 nm
Bandwidth (Ex) (Range 1)				230...315: 5 nm
Bandwidth (Ex) (Range 2)				316...850: 10 nm
Gain				80	Manual
Number of Flashes				25
Integration Time				20	µs
Lag Time				0	µs
Settle Time				0	ms
Z-Position (Manual)				20000	µm
Part of Plate				F2-F2
Start Time:	19.09.2018 14:13:15
	Temperature: 31.3 °C
Wavel.	585	590	595	600	605	610	615	620	625	630	635	640	645	650	655	660	665	670
F2	4	4	4	3	3	3	3	2	3	4	2	3	3	4	2	4	7	7
End Time:	19.09.2018 14:13:35
Label: Label1_Copy7
Mode				Fluorescence Top Reading
Emission Wavelength Start				590	nm
Emission Wavelength End				670	nm
Emission Wavelength Step Size				5	nm
Emission Scan Number				17
Excitation Wavelength				555	nm
Bandwidth (Em)				280...850: 20 nm
Bandwidth (Ex) (Range 1)				230...315: 5 nm
Bandwidth (Ex) (Range 2)				316...850: 10 nm
Gain				80	Manual
Number of Flashes				25
Integration Time				20	µs
Lag Time				0	µs
Settle Time				0	ms
Z-Position (Manual)				20000	µm
Part of Plate				F2-F2
Start Time:	19.09.2018 14:13:44
	Temperature: 31.3 °C
Wavel.	590	595	600	605	610	615	620	625	630	635	640	645	650	655	660	665	670
F2	2	1	2	2	1	0	1	1	1	2	1	-1	2	0	2	1	1
End Time:	19.09.2018 14:14:03
Label: Label1_Copy8
Mode				Fluorescence Top Reading
Emission Wavelength Start				595	nm
Emission Wavelength End				670	nm
Emission Wavelength Step Size				5	nm
Emission Scan Number				16
Excitation Wavelength				560	nm
Bandwidth (Em)				280...850: 20 nm
Bandwidth (Ex) (Range 1)				230...315: 5 nm
Bandwidth (Ex) (Range 2)				316...850: 10 nm
Gain				80	Manual
Number of Flashes				25
Integration Time				20	µs
Lag Time				0	µs
Settle Time				0	ms
Z-Position (Manual)				20000	µm
Part of Plate				F2-F2
Start Time:	19.09.2018 14:14:12
	Temperature: 31.2 °C
Wavel.	595	600	605	610	615	620	625	630	635	640	645	650	655	660	665	670
F2	2	2	2	1	2	1	1	0	1	1	0	0	1	0	2	1
End Time:	19.09.2018 14:14:30
Label: Label1_Copy9
Mode				Fluorescence Top Reading
Emission Wavelength Start				600	nm
Emission Wavelength End				670	nm
Emission Wavelength Step Size				5	nm
Emission Scan Number				15
Excitation Wavelength				565	nm
Bandwidth (Em)				280...850: 20 nm
Bandwidth (Ex) (Range 1)				230...315: 5 nm
Bandwidth (Ex) (Range 2)				316...850: 10 nm
Gain				80	Manual
Number of Flashes				25
Integration Time				20	µs
Lag Time				0	µs
Settle Time				0	ms
Z-Position (Manual)				20000	µm
Part of Plate				F2-F2
Start Time:	19.09.2018 14:14:40
	Temperature: 31.2 °C
Wavel.	600	605	610	615	620	625	630	635	640	645	650	655	660	665	670
F2	2	2	1	1	1	1	1	1	1	0	0	0	2	1	0
End Time:	19.09.2018 14:14:57

## Sheet: 470-515
Application: Tecan i-control				Tecan i-control , 2.0.10.0
Device: infinite 200Pro				Serial number: 1501008512				Serial number of connected stacker:
Firmware: V_3.40_01/15_Infinite (Dec 23 2014/12.45.11)				MAI, V_3.40_01/15_Infinite (Dec 23 2014/12.45.11)
Date:	19.09.2018
Time:	14:03:10
System				PHARPC-HPED01
User				UZH\marand
Plate				Greiner 96 Flat Bottom Transparent Polystyrene Cat. No.: 655101/655161/655192 [GRE96ft.pdfx]
Plate-ID (Stacker)
Label: Label1
Mode				Fluorescence Top Reading
Emission Wavelength Start				505	nm
Emission Wavelength End				670	nm
Emission Wavelength Step Size				5	nm
Emission Scan Number				34
Excitation Wavelength				470	nm
Bandwidth (Em)				280...850: 20 nm
Bandwidth (Ex) (Range 1)				230...315: 5 nm
Bandwidth (Ex) (Range 2)				316...850: 10 nm
Gain				80	Manual
Number of Flashes				25
Integration Time				20	µs
Lag Time				0	µs
Settle Time				0	ms
Z-Position (Manual)				20000	µm
Part of Plate				F2-F2
Start Time:	19.09.2018 14:03:12
	Temperature: 31.1 °C
Wavel.	505	510	515	520	525	530	535	540	545	550	555	560	565	570	575	580	585	590	595	600	605	610	615	620	625	630	635	640	645	650	655	660	665	670
F2	3417	3205	2902	2432	2113	1853	1627	1419	1254	1107	921	785	655	534	447	379	324	271	225	191	167	132	111	95	75	67	58	48	41	35	29	26	21	16
End Time:	19.09.2018 14:03:42
Label: Label1_Copy1
Mode				Fluorescence Top Reading
Emission Wavelength Start				510	nm
Emission Wavelength End				670	nm
Emission Wavelength Step Size				5	nm
Emission Scan Number				33
Excitation Wavelength				475	nm
Bandwidth (Em)				280...850: 20 nm
Bandwidth (Ex) (Range 1)				230...315: 5 nm
Bandwidth (Ex) (Range 2)				316...850: 10 nm
Gain				80	Manual
Number of Flashes				25
Integration Time				20	µs
Lag Time				0	µs
Settle Time				0	ms
Z-Position (Manual)				20000	µm
Part of Plate				F2-F2
Start Time:	19.09.2018 14:03:51
	Temperature: 31.4 °C
Wavel.	510	515	520	525	530	535	540	545	550	555	560	565	570	575	580	585	590	595	600	605	610	615	620	625	630	635	640	645	650	655	660	665	670
F2	1290	1179	1048	909	798	700	618	532	465	404	339	283	239	200	168	142	123	99	82	73	58	48	41	36	30	26	21	19	17	16	12	12	10
End Time:	19.09.2018 14:04:21
Label: Label1_Copy2
Mode				Fluorescence Top Reading
Emission Wavelength Start				515	nm
Emission Wavelength End				670	nm
Emission Wavelength Step Size				5	nm
Emission Scan Number				32
Excitation Wavelength				480	nm
Bandwidth (Em)				280...850: 20 nm
Bandwidth (Ex) (Range 1)				230...315: 5 nm
Bandwidth (Ex) (Range 2)				316...850: 10 nm
Gain				80	Manual
Number of Flashes				25
Integration Time				20	µs
Lag Time				0	µs
Settle Time				0	ms
Z-Position (Manual)				20000	µm
Part of Plate				F2-F2
Start Time:	19.09.2018 14:04:30
	Temperature: 31.2 °C
Wavel.	515	520	525	530	535	540	545	550	555	560	565	570	575	580	585	590	595	600	605	610	615	620	625	630	635	640	645	650	655	660	665	670
F2	469	435	388	340	306	270	230	204	171	150	130	115	100	87	73	55	45	37	31	23	20	17	14	11	10	9	7	6	6	5	5	3
End Time:	19.09.2018 14:04:59
Label: Label1_Copy3
Mode				Fluorescence Top Reading
Emission Wavelength Start				520	nm
Emission Wavelength End				670	nm
Emission Wavelength Step Size				5	nm
Emission Scan Number				31
Excitation Wavelength				485	nm
Bandwidth (Em)				280...850: 20 nm
Bandwidth (Ex) (Range 1)				230...315: 5 nm
Bandwidth (Ex) (Range 2)				316...850: 10 nm
Gain				80	Manual
Number of Flashes				25
Integration Time				20	µs
Lag Time				0	µs
Settle Time				0	ms
Z-Position (Manual)				20000	µm
Part of Plate				F2-F2
Start Time:	19.09.2018 14:05:08
	Temperature: 31.1 °C
Wavel.	520	525	530	535	540	545	550	555	560	565	570	575	580	585	590	595	600	605	610	615	620	625	630	635	640	645	650	655	660	665	670
F2	291	281	258	234	206	175	150	127	112	99	89	82	76	66	51	39	31	25	20	17	14	11	10	9	7	6	5	5	3	3	2
End Time:	19.09.2018 14:05:36
Label: Label1_Copy4
Mode				Fluorescence Top Reading
Emission Wavelength Start				525	nm
Emission Wavelength End				670	nm
Emission Wavelength Step Size				5	nm
Emission Scan Number				30
Excitation Wavelength				490	nm
Bandwidth (Em)				280...850: 20 nm
Bandwidth (Ex) (Range 1)				230...315: 5 nm
Bandwidth (Ex) (Range 2)				316...850: 10 nm
Gain				80	Manual
Number of Flashes				25
Integration Time				20	µs
Lag Time				0	µs
Settle Time				0	ms
Z-Position (Manual)				20000	µm
Part of Plate				F2-F2
Start Time:	19.09.2018 14:05:46
	Temperature: 31.2 °C
Wavel.	525	530	535	540	545	550	555	560	565	570	575	580	585	590	595	600	605	610	615	620	625	630	635	640	645	650	655	660	665	670
F2	183	182	168	151	120	106	86	74	65	61	59	54	51	44	34	26	21	14	11	9	7	6	5	4	4	4	3	2	2	2
End Time:	19.09.2018 14:06:13
Label: Label1_Copy5
Mode				Fluorescence Top Reading
Emission Wavelength Start				530	nm
Emission Wavelength End				670	nm
Emission Wavelength Step Size				5	nm
Emission Scan Number				29
Excitation Wavelength				495	nm
Bandwidth (Em)				280...850: 20 nm
Bandwidth (Ex) (Range 1)				230...315: 5 nm
Bandwidth (Ex) (Range 2)				316...850: 10 nm
Gain				80	Manual
Number of Flashes				25
Integration Time				20	µs
Lag Time				0	µs
Settle Time				0	ms
Z-Position (Manual)				20000	µm
Part of Plate				F2-F2
Start Time:	19.09.2018 14:06:22
	Temperature: 31.2 °C
Wavel.	530	535	540	545	550	555	560	565	570	575	580	585	590	595	600	605	610	615	620	625	630	635	640	645	650	655	660	665	670
F2	113	106	94	77	65	53	49	40	37	33	31	33	31	28	22	18	12	10	8	6	6	5	5	4	5	3	4	3	3
End Time:	19.09.2018 14:06:49
Label: Label1_Copy6
Mode				Fluorescence Top Reading
Emission Wavelength Start				535	nm
Emission Wavelength End				670	nm
Emission Wavelength Step Size				5	nm
Emission Scan Number				28
Excitation Wavelength				500	nm
Bandwidth (Em)				280...850: 20 nm
Bandwidth (Ex) (Range 1)				230...315: 5 nm
Bandwidth (Ex) (Range 2)				316...850: 10 nm
Gain				80	Manual
Number of Flashes				25
Integration Time				20	µs
Lag Time				0	µs
Settle Time				0	ms
Z-Position (Manual)				20000	µm
Part of Plate				F2-F2
Start Time:	19.09.2018 14:06:58
	Temperature: 31.3 °C
Wavel.	535	540	545	550	555	560	565	570	575	580	585	590	595	600	605	610	615	620	625	630	635	640	645	650	655	660	665	670
F2	89	76	65	53	46	40	32	28	25	22	21	21	19	20	17	14	11	9	7	7	5	4	5	5	2	3	4	3
End Time:	19.09.2018 14:07:25
Label: Label1_Copy7
Mode				Fluorescence Top Reading
Emission Wavelength Start				540	nm
Emission Wavelength End				670	nm
Emission Wavelength Step Size				5	nm
Emission Scan Number				27
Excitation Wavelength				505	nm
Bandwidth (Em)				280...850: 20 nm
Bandwidth (Ex) (Range 1)				230...315: 5 nm
Bandwidth (Ex) (Range 2)				316...850: 10 nm
Gain				80	Manual
Number of Flashes				25
Integration Time				20	µs
Lag Time				0	µs
Settle Time				0	ms
Z-Position (Manual)				20000	µm
Part of Plate				F2-F2
Start Time:	19.09.2018 14:07:34
	Temperature: 31.2 °C
Wavel.	540	545	550	555	560	565	570	575	580	585	590	595	600	605	610	615	620	625	630	635	640	645	650	655	660	665	670
F2	86	68	58	50	41	35	31	26	24	19	17	16	15	16	15	12	10	6	5	3	2	2	2	1	2	1	1
End Time:	19.09.2018 14:08:00
Label: Label1_Copy8
Mode				Fluorescence Top Reading
Emission Wavelength Start				545	nm
Emission Wavelength End				670	nm
Emission Wavelength Step Size				5	nm
Emission Scan Number				26
Excitation Wavelength				510	nm
Bandwidth (Em)				280...850: 20 nm
Bandwidth (Ex) (Range 1)				230...315: 5 nm
Bandwidth (Ex) (Range 2)				316...850: 10 nm
Gain				80	Manual
Number of Flashes				25
Integration Time				20	µs
Lag Time				0	µs
Settle Time				0	ms
Z-Position (Manual)				20000	µm
Part of Plate				F2-F2
Start Time:	19.09.2018 14:08:09
	Temperature: 31.4 °C
Wavel.	545	550	555	560	565	570	575	580	585	590	595	600	605	610	615	620	625	630	635	640	645	650	655	660	665	670
F2	87	72	60	52	43	38	33	25	22	18	16	15	15	15	14	12	11	7	4	3	4	3	1	2	0	1
End Time:	19.09.2018 14:08:34
Label: Label1_Copy9
Mode				Fluorescence Top Reading
Emission Wavelength Start				550	nm
Emission Wavelength End				670	nm
Emission Wavelength Step Size				5	nm
Emission Scan Number				25
Excitation Wavelength				515	nm
Bandwidth (Em)				280...850: 20 nm
Bandwidth (Ex) (Range 1)				230...315: 5 nm
Bandwidth (Ex) (Range 2)				316...850: 10 nm
Gain				80	Manual
Number of Flashes				25
Integration Time				20	µs
Lag Time				0	µs
Settle Time				0	ms
Z-Position (Manual)				20000	µm
Part of Plate				F2-F2
Start Time:	19.09.2018 14:08:43
	Temperature: 31.3 °C
Wavel.	550	555	560	565	570	575	580	585	590	595	600	605	610	615	620	625	630	635	640	645	650	655	660	665	670
F2	85	73	58	52	45	39	34	27	20	17	15	14	13	12	13	12	11	8	6	3	3	3	2	2	1
End Time:	19.09.2018 14:09:08

## Sheet: 420-465
Application: Tecan i-control				Tecan i-control , 2.0.10.0
Device: infinite 200Pro				Serial number: 1501008512				Serial number of connected stacker:
Firmware: V_3.40_01/15_Infinite (Dec 23 2014/12.45.11)				MAI, V_3.40_01/15_Infinite (Dec 23 2014/12.45.11)
Date:	19.09.2018
Time:	13:53:11
System				PHARPC-HPED01
User				UZH\marand
Plate				Greiner 96 Flat Bottom Transparent Polystyrene Cat. No.: 655101/655161/655192 [GRE96ft.pdfx]
Plate-ID (Stacker)
Label: Label1
Mode				Fluorescence Top Reading
Emission Wavelength Start				455	nm
Emission Wavelength End				670	nm
Emission Wavelength Step Size				5	nm
Emission Scan Number				44
Excitation Wavelength				420	nm
Bandwidth (Em)				280...850: 20 nm
Bandwidth (Ex) (Range 1)				230...315: 5 nm
Bandwidth (Ex) (Range 2)				316...850: 10 nm
Gain				80	Manual
Number of Flashes				25
Integration Time				20	µs
Lag Time				0	µs
Settle Time				0	ms
Z-Position (Manual)				20000	µm
Part of Plate				F2-F2
Start Time:	19.09.2018 13:53:13
	Temperature: 31.2 °C
Wavel.	455	460	465	470	475	480	485	490	495	500	505	510	515	520	525	530	535	540	545	550	555	560	565	570	575	580	585	590	595	600	605	610	615	620	625	630	635	640	645	650	655	660	665	670
F2	2585	3827	6723	8422	9924	10326	10202	9825	9480	9151	8774	8226	7236	6241	5402	4713	4102	3621	3154	2759	2291	1964	1619	1343	1114	970	823	691	574	485	422	338	284	236	203	173	147	125	110	93	79	70	59	49
End Time:	19.09.2018 13:53:50
Label: Label1_Copy1
Mode				Fluorescence Top Reading
Emission Wavelength Start				460	nm
Emission Wavelength End				670	nm
Emission Wavelength Step Size				5	nm
Emission Scan Number				43
Excitation Wavelength				425	nm
Bandwidth (Em)				280...850: 20 nm
Bandwidth (Ex) (Range 1)				230...315: 5 nm
Bandwidth (Ex) (Range 2)				316...850: 10 nm
Gain				80	Manual
Number of Flashes				25
Integration Time				20	µs
Lag Time				0	µs
Settle Time				0	ms
Z-Position (Manual)				20000	µm
Part of Plate				F2-F2
Start Time:	19.09.2018 13:53:59
	Temperature: 31.2 °C
Wavel.	460	465	470	475	480	485	490	495	500	505	510	515	520	525	530	535	540	545	550	555	560	565	570	575	580	585	590	595	600	605	610	615	620	625	630	635	640	645	650	655	660	665	670
F2	5347	8044	10372	11961	12585	12362	11940	11467	11096	10618	9961	8721	7564	6519	5714	4953	4355	3799	3341	2770	2364	1953	1627	1343	1166	992	840	685	588	509	410	342	288	241	207	179	149	127	112	95	79	71	59
End Time:	19.09.2018 13:54:35
Label: Label1_Copy2
Mode				Fluorescence Top Reading
Emission Wavelength Start				465	nm
Emission Wavelength End				670	nm
Emission Wavelength Step Size				5	nm
Emission Scan Number				42
Excitation Wavelength				430	nm
Bandwidth (Em)				280...850: 20 nm
Bandwidth (Ex) (Range 1)				230...315: 5 nm
Bandwidth (Ex) (Range 2)				316...850: 10 nm
Gain				80	Manual
Number of Flashes				25
Integration Time				20	µs
Lag Time				0	µs
Settle Time				0	ms
Z-Position (Manual)				20000	µm
Part of Plate				F2-F2
Start Time:	19.09.2018 13:54:44
	Temperature: 31.1 °C
Wavel.	465	470	475	480	485	490	495	500	505	510	515	520	525	530	535	540	545	550	555	560	565	570	575	580	585	590	595	600	605	610	615	620	625	630	635	640	645	650	655	660	665	670
F2	7888	9540	11564	12183	11952	11559	11148	10798	10364	9733	8584	7283	6319	5548	4830	4253	3701	3236	2684	2298	1903	1576	1310	1128	950	800	688	566	480	387	323	273	240	198	171	147	124	106	92	75	64	54
End Time:	19.09.2018 13:55:20
Label: Label1_Copy3
Mode				Fluorescence Top Reading
Emission Wavelength Start				470	nm
Emission Wavelength End				670	nm
Emission Wavelength Step Size				5	nm
Emission Scan Number				41
Excitation Wavelength				435	nm
Bandwidth (Em)				280...850: 20 nm
Bandwidth (Ex) (Range 1)				230...315: 5 nm
Bandwidth (Ex) (Range 2)				316...850: 10 nm
Gain				80	Manual
Number of Flashes				25
Integration Time				20	µs
Lag Time				0	µs
Settle Time				0	ms
Z-Position (Manual)				20000	µm
Part of Plate				F2-F2
Start Time:	19.09.2018 13:55:29
	Temperature: 31.2 °C
Wavel.	470	475	480	485	490	495	500	505	510	515	520	525	530	535	540	545	550	555	560	565	570	575	580	585	590	595	600	605	610	615	620	625	630	635	640	645	650	655	660	665	670
F2	9694	10852	11508	11460	11021	10583	10270	9852	9299	8084	7065	6100	5321	4630	4048	3529	3110	2583	2214	1802	1491	1258	1080	905	764	653	534	465	372	314	267	223	194	159	145	115	98	84	72	60	52
End Time:	19.09.2018 13:56:04
Label: Label1_Copy4
Mode				Fluorescence Top Reading
Emission Wavelength Start				475	nm
Emission Wavelength End				670	nm
Emission Wavelength Step Size				5	nm
Emission Scan Number				40
Excitation Wavelength				440	nm
Bandwidth (Em)				280...850: 20 nm
Bandwidth (Ex) (Range 1)				230...315: 5 nm
Bandwidth (Ex) (Range 2)				316...850: 10 nm
Gain				80	Manual
Number of Flashes				25
Integration Time				20	µs
Lag Time				0	µs
Settle Time				0	ms
Z-Position (Manual)				20000	µm
Part of Plate				F2-F2
Start Time:	19.09.2018 13:56:13
	Temperature: 31.2 °C
Wavel.	475	480	485	490	495	500	505	510	515	520	525	530	535	540	545	550	555	560	565	570	575	580	585	590	595	600	605	610	615	620	625	630	635	640	645	650	655	660	665	670
F2	11607	12059	11950	11486	11064	10726	10243	9646	8523	7386	6352	5531	4838	4244	3689	3224	2697	2297	1894	1544	1305	1130	957	810	681	565	487	374	329	281	232	195	172	150	122	108	91	76	67	52
End Time:	19.09.2018 13:56:47
Label: Label1_Copy5
Mode				Fluorescence Top Reading
Emission Wavelength Start				480	nm
Emission Wavelength End				670	nm
Emission Wavelength Step Size				5	nm
Emission Scan Number				39
Excitation Wavelength				445	nm
Bandwidth (Em)				280...850: 20 nm
Bandwidth (Ex) (Range 1)				230...315: 5 nm
Bandwidth (Ex) (Range 2)				316...850: 10 nm
Gain				80	Manual
Number of Flashes				25
Integration Time				20	µs
Lag Time				0	µs
Settle Time				0	ms
Z-Position (Manual)				20000	µm
Part of Plate				F2-F2
Start Time:	19.09.2018 13:56:56
	Temperature: 31.2 °C
Wavel.	480	485	490	495	500	505	510	515	520	525	530	535	540	545	550	555	560	565	570	575	580	585	590	595	600	605	610	615	620	625	630	635	640	645	650	655	660	665	670
F2	12684	12583	12086	11627	11215	10754	10139	8974	7604	6652	5832	5062	4446	3892	3388	2835	2411	2006	1618	1365	1187	1005	847	713	592	523	406	349	290	246	208	180	153	131	106	97	80	67	60
End Time:	19.09.2018 13:57:30
Label: Label1_Copy6
Mode				Fluorescence Top Reading
Emission Wavelength Start				485	nm
Emission Wavelength End				670	nm
Emission Wavelength Step Size				5	nm
Emission Scan Number				38
Excitation Wavelength				450	nm
Bandwidth (Em)				280...850: 20 nm
Bandwidth (Ex) (Range 1)				230...315: 5 nm
Bandwidth (Ex) (Range 2)				316...850: 10 nm
Gain				80	Manual
Number of Flashes				25
Integration Time				20	µs
Lag Time				0	µs
Settle Time				0	ms
Z-Position (Manual)				20000	µm
Part of Plate				F2-F2
Start Time:	19.09.2018 13:57:39
	Temperature: 31.4 °C
Wavel.	485	490	495	500	505	510	515	520	525	530	535	540	545	550	555	560	565	570	575	580	585	590	595	600	605	610	615	620	625	630	635	640	645	650	655	660	665	670
F2	12809	12344	11941	11537	10995	10401	9241	7800	6851	5974	5197	4578	3992	3480	2950	2462	2052	1700	1397	1215	1037	874	730	616	533	406	354	304	252	215	184	160	132	113	98	87	65	57
End Time:	19.09.2018 13:58:12
Label: Label1_Copy7
Mode				Fluorescence Top Reading
Emission Wavelength Start				490	nm
Emission Wavelength End				670	nm
Emission Wavelength Step Size				5	nm
Emission Scan Number				37
Excitation Wavelength				455	nm
Bandwidth (Em)				280...850: 20 nm
Bandwidth (Ex) (Range 1)				230...315: 5 nm
Bandwidth (Ex) (Range 2)				316...850: 10 nm
Gain				80	Manual
Number of Flashes				25
Integration Time				20	µs
Lag Time				0	µs
Settle Time				0	ms
Z-Position (Manual)				20000	µm
Part of Plate				F2-F2
Start Time:	19.09.2018 13:58:21
	Temperature: 31.2 °C
Wavel.	490	495	500	505	510	515	520	525	530	535	540	545	550	555	560	565	570	575	580	585	590	595	600	605	610	615	620	625	630	635	640	645	650	655	660	665	670
F2	11624	11312	10951	10441	9733	8576	7483	6522	5677	4977	4343	3792	3299	2764	2373	1923	1600	1342	1151	970	819	697	573	493	400	342	289	240	203	173	156	129	111	92	77	67	56
End Time:	19.09.2018 13:58:53
Label: Label1_Copy8
Mode				Fluorescence Top Reading
Emission Wavelength Start				495	nm
Emission Wavelength End				670	nm
Emission Wavelength Step Size				5	nm
Emission Scan Number				36
Excitation Wavelength				460	nm
Bandwidth (Em)				280...850: 20 nm
Bandwidth (Ex) (Range 1)				230...315: 5 nm
Bandwidth (Ex) (Range 2)				316...850: 10 nm
Gain				80	Manual
Number of Flashes				25
Integration Time				20	µs
Lag Time				0	µs
Settle Time				0	ms
Z-Position (Manual)				20000	µm
Part of Plate				F2-F2
Start Time:	19.09.2018 13:59:02
	Temperature: 31.3 °C
Wavel.	495	500	505	510	515	520	525	530	535	540	545	550	555	560	565	570	575	580	585	590	595	600	605	610	615	620	625	630	635	640	645	650	655	660	665	670
F2	9966	9700	9327	8714	7707	6718	5722	4978	4373	3893	3366	2953	2450	2082	1729	1432	1186	1023	872	733	612	516	444	354	305	249	218	177	157	131	115	99	87	72	61	51
End Time:	19.09.2018 13:59:34
Label: Label1_Copy9
Mode				Fluorescence Top Reading
Emission Wavelength Start				500	nm
Emission Wavelength End				670	nm
Emission Wavelength Step Size				5	nm
Emission Scan Number				35
Excitation Wavelength				465	nm
Bandwidth (Em)				280...850: 20 nm
Bandwidth (Ex) (Range 1)				230...315: 5 nm
Bandwidth (Ex) (Range 2)				316...850: 10 nm
Gain				80	Manual
Number of Flashes				25
Integration Time				20	µs
Lag Time				0	µs
Settle Time				0	ms
Z-Position (Manual)				20000	µm
Part of Plate				F2-F2
Start Time:	19.09.2018 13:59:43
	Temperature: 31.2 °C
Wavel.	500	505	510	515	520	525	530	535	540	545	550	555	560	565	570	575	580	585	590	595	600	605	610	615	620	625	630	635	640	645	650	655	660	665	670
F2	6357	6166	5706	5082	4357	3778	3291	2876	2534	2225	1965	1626	1378	1145	948	777	688	578	486	406	340	292	224	198	167	138	115	101	90	74	67	54	48	38	33
End Time:	19.09.2018 14:00:14

## Sheet: 370-415
Application: Tecan i-control				Tecan i-control , 2.0.10.0
Device: infinite 200Pro				Serial number: 1501008512				Serial number of connected stacker:
Firmware: V_3.40_01/15_Infinite (Dec 23 2014/12.45.11)				MAI, V_3.40_01/15_Infinite (Dec 23 2014/12.45.11)
Date:	19.09.2018
Time:	13:41:04
System				PHARPC-HPED01
User				UZH\marand
Plate				Greiner 96 Flat Bottom Transparent Polystyrene Cat. No.: 655101/655161/655192 [GRE96ft.pdfx]
Plate-ID (Stacker)
Label: Label1
Mode				Fluorescence Top Reading
Emission Wavelength Start				405	nm
Emission Wavelength End				670	nm
Emission Wavelength Step Size				5	nm
Emission Scan Number				54
Excitation Wavelength				370	nm
Bandwidth (Em)				280...850: 20 nm
Bandwidth (Ex) (Range 1)				230...315: 5 nm
Bandwidth (Ex) (Range 2)				316...850: 10 nm
Gain				80	Manual
Number of Flashes				25
Integration Time				20	µs
Lag Time				0	µs
Settle Time				0	ms
Z-Position (Manual)				20000	µm
Part of Plate				F2-F2
Start Time:	19.09.2018 13:41:05
	Temperature: 31 °C
Wavel.	405	410	415	420	425	430	435	440	445	450	455	460	465	470	475	480	485	490	495	500	505	510	515	520	525	530	535	540	545	550	555	560	565	570	575	580	585	590	595	600	605	610	615	620	625	630	635	640	645
F2	56	65	93	120	122	112	97	89	98	164	269	433	597	805	916	949	932	899	864	833	802	743	662	570	495	428	373	328	282	250	208	178	149	122	102	86	76	63	52	46	38	31	29	23	21	17	15	12	12
End Time:	19.09.2018 13:41:49
Label: Label1_Copy1
Mode				Fluorescence Top Reading
Emission Wavelength Start				410	nm
Emission Wavelength End				670	nm
Emission Wavelength Step Size				5	nm
Emission Scan Number				53
Excitation Wavelength				375	nm
Bandwidth (Em)				280...850: 20 nm
Bandwidth (Ex) (Range 1)				230...315: 5 nm
Bandwidth (Ex) (Range 2)				316...850: 10 nm
Gain				80	Manual
Number of Flashes				25
Integration Time				20	µs
Lag Time				0	µs
Settle Time				0	ms
Z-Position (Manual)				20000	µm
Part of Plate				F2-F2
Start Time:	19.09.2018 13:41:58
	Temperature: 31.2 °C
Wavel.	410	415	420	425	430	435	440	445	450	455	460	465	470	475	480	485	490	495	500	505	510	515	520	525	530	535	540	545	550	555	560	565	570	575	580	585	590	595	600	605	610	615	620	625	630	635	640	645	650
F2	52	57	87	110	120	117	112	126	208	346	557	782	1050	1212	1249	1232	1184	1138	1095	1053	987	868	760	651	566	493	434	382	328	276	235	191	159	136	116	98	85	68	60	50	40	35	29	26	22	19	18	15	12
End Time:	19.09.2018 13:42:41
Label: Label1_Copy2
Mode				Fluorescence Top Reading
Emission Wavelength Start				415	nm
Emission Wavelength End				670	nm
Emission Wavelength Step Size				5	nm
Emission Scan Number				52
Excitation Wavelength				380	nm
Bandwidth (Em)				280...850: 20 nm
Bandwidth (Ex) (Range 1)				230...315: 5 nm
Bandwidth (Ex) (Range 2)				316...850: 10 nm
Gain				80	Manual
Number of Flashes				25
Integration Time				20	µs
Lag Time				0	µs
Settle Time				0	ms
Z-Position (Manual)				20000	µm
Part of Plate				F2-F2
Start Time:	19.09.2018 13:42:51
	Temperature: 31.1 °C
Wavel.	415	420	425	430	435	440	445	450	455	460	465	470	475	480	485	490	495	500	505	510	515	520	525	530	535	540	545	550	555	560	565	570	575	580	585	590	595	600	605	610	615	620	625	630	635	640	645	650	655
F2	46	55	79	105	128	136	168	272	455	723	1060	1415	1603	1673	1646	1585	1526	1475	1408	1327	1179	991	859	757	654	566	508	433	365	307	256	214	174	152	131	111	92	76	66	54	44	39	31	27	22	19	18	13	12
End Time:	19.09.2018 13:43:33
Label: Label1_Copy3
Mode				Fluorescence Top Reading
Emission Wavelength Start				420	nm
Emission Wavelength End				670	nm
Emission Wavelength Step Size				5	nm
Emission Scan Number				51
Excitation Wavelength				385	nm
Bandwidth (Em)				280...850: 20 nm
Bandwidth (Ex) (Range 1)				230...315: 5 nm
Bandwidth (Ex) (Range 2)				316...850: 10 nm
Gain				80	Manual
Number of Flashes				25
Integration Time				20	µs
Lag Time				0	µs
Settle Time				0	ms
Z-Position (Manual)				20000	µm
Part of Plate				F2-F2
Start Time:	19.09.2018 13:43:42
	Temperature: 31.1 °C
Wavel.	420	425	430	435	440	445	450	455	460	465	470	475	480	485	490	495	500	505	510	515	520	525	530	535	540	545	550	555	560	565	570	575	580	585	590	595	600	605	610	615	620	625	630	635	640	645	650	655	660
F2	43	49	71	102	143	211	368	616	977	1380	1859	2144	2204	2198	2105	2026	1955	1885	1761	1548	1342	1151	1001	879	775	673	585	481	415	344	286	239	203	174	142	123	101	85	71	60	50	43	36	31	27	22	20	17	12
End Time:	19.09.2018 13:44:24
Label: Label1_Copy4
Mode				Fluorescence Top Reading
Emission Wavelength Start				425	nm
Emission Wavelength End				670	nm
Emission Wavelength Step Size				5	nm
Emission Scan Number				50
Excitation Wavelength				390	nm
Bandwidth (Em)				280...850: 20 nm
Bandwidth (Ex) (Range 1)				230...315: 5 nm
Bandwidth (Ex) (Range 2)				316...850: 10 nm
Gain				80	Manual
Number of Flashes				25
Integration Time				20	µs
Lag Time				0	µs
Settle Time				0	ms
Z-Position (Manual)				20000	µm
Part of Plate				F2-F2
Start Time:	19.09.2018 13:44:33
	Temperature: 31.1 °C
Wavel.	425	430	435	440	445	450	455	460	465	470	475	480	485	490	495	500	505	510	515	520	525	530	535	540	545	550	555	560	565	570	575	580	585	590	595	600	605	610	615	620	625	630	635	640	645	650	655	660	665
F2	40	42	64	112	210	410	765	1195	1700	2232	2566	2663	2630	2554	2428	2351	2261	2120	1879	1578	1385	1202	1052	928	808	688	598	501	409	338	285	245	208	176	151	120	107	86	75	61	51	45	40	36	29	27	20	18	16
End Time:	19.09.2018 13:45:14
Label: Label1_Copy5
Mode				Fluorescence Top Reading
Emission Wavelength Start				430	nm
Emission Wavelength End				670	nm
Emission Wavelength Step Size				5	nm
Emission Scan Number				49
Excitation Wavelength				395	nm
Bandwidth (Em)				280...850: 20 nm
Bandwidth (Ex) (Range 1)				230...315: 5 nm
Bandwidth (Ex) (Range 2)				316...850: 10 nm
Gain				80	Manual
Number of Flashes				25
Integration Time				20	µs
Lag Time				0	µs
Settle Time				0	ms
Z-Position (Manual)				20000	µm
Part of Plate				F2-F2
Start Time:	19.09.2018 13:45:23
	Temperature: 31.2 °C
Wavel.	430	435	440	445	450	455	460	465	470	475	480	485	490	495	500	505	510	515	520	525	530	535	540	545	550	555	560	565	570	575	580	585	590	595	600	605	610	615	620	625	630	635	640	645	650	655	660	665	670
F2	39	49	94	207	477	870	1480	2112	2759	3177	3279	3237	3110	2998	2903	2769	2624	2315	1949	1690	1487	1295	1140	984	856	731	607	513	420	346	304	259	217	177	149	135	108	90	72	62	53	43	40	33	29	25	18	19	14
End Time:	19.09.2018 13:46:03
Label: Label1_Copy6
Mode				Fluorescence Top Reading
Emission Wavelength Start				435	nm
Emission Wavelength End				670	nm
Emission Wavelength Step Size				5	nm
Emission Scan Number				48
Excitation Wavelength				400	nm
Bandwidth (Em)				280...850: 20 nm
Bandwidth (Ex) (Range 1)				230...315: 5 nm
Bandwidth (Ex) (Range 2)				316...850: 10 nm
Gain				80	Manual
Number of Flashes				25
Integration Time				20	µs
Lag Time				0	µs
Settle Time				0	ms
Z-Position (Manual)				20000	µm
Part of Plate				F2-F2
Start Time:	19.09.2018 13:46:12
	Temperature: 31.4 °C
Wavel.	435	440	445	450	455	460	465	470	475	480	485	490	495	500	505	510	515	520	525	530	535	540	545	550	555	560	565	570	575	580	585	590	595	600	605	610	615	620	625	630	635	640	645	650	655	660	665	670
F2	50	83	208	503	1034	1685	2496	3288	3791	3913	3848	3711	3572	3442	3314	3097	2738	2311	2023	1763	1539	1362	1174	1036	848	732	601	488	414	360	300	257	216	183	157	125	108	87	74	64	51	44	40	33	28	23	19	17
End Time:	19.09.2018 13:46:52
Label: Label1_Copy7
Mode				Fluorescence Top Reading
Emission Wavelength Start				440	nm
Emission Wavelength End				670	nm
Emission Wavelength Step Size				5	nm
Emission Scan Number				47
Excitation Wavelength				405	nm
Bandwidth (Em)				280...850: 20 nm
Bandwidth (Ex) (Range 1)				230...315: 5 nm
Bandwidth (Ex) (Range 2)				316...850: 10 nm
Gain				80	Manual
Number of Flashes				25
Integration Time				20	µs
Lag Time				0	µs
Settle Time				0	ms
Z-Position (Manual)				20000	µm
Part of Plate				F2-F2
Start Time:	19.09.2018 13:47:01
	Temperature: 31.1 °C
Wavel.	440	445	450	455	460	465	470	475	480	485	490	495	500	505	510	515	520	525	530	535	540	545	550	555	560	565	570	575	580	585	590	595	600	605	610	615	620	625	630	635	640	645	650	655	660	665	670
F2	111	212	542	1182	2009	2958	4028	4598	4787	4713	4521	4353	4226	4038	3783	3339	2887	2479	2151	1885	1656	1445	1264	1045	898	740	615	510	435	373	318	265	222	190	154	133	107	94	78	67	58	50	44	40	33	27	23
End Time:	19.09.2018 13:47:40
Label: Label1_Copy8
Mode				Fluorescence Top Reading
Emission Wavelength Start				445	nm
Emission Wavelength End				670	nm
Emission Wavelength Step Size				5	nm
Emission Scan Number				46
Excitation Wavelength				410	nm
Bandwidth (Em)				280...850: 20 nm
Bandwidth (Ex) (Range 1)				230...315: 5 nm
Bandwidth (Ex) (Range 2)				316...850: 10 nm
Gain				80	Manual
Number of Flashes				25
Integration Time				20	µs
Lag Time				0	µs
Settle Time				0	ms
Z-Position (Manual)				20000	µm
Part of Plate				F2-F2
Start Time:	19.09.2018 13:47:49
	Temperature: 31.2 °C
Wavel.	445	450	455	460	465	470	475	480	485	490	495	500	505	510	515	520	525	530	535	540	545	550	555	560	565	570	575	580	585	590	595	600	605	610	615	620	625	630	635	640	645	650	655	660	665	670
F2	296	591	1383	2282	3453	4688	5476	5683	5603	5378	5177	5000	4769	4480	3931	3411	2920	2563	2247	1977	1712	1472	1230	1056	870	722	609	519	440	369	313	254	221	181	152	126	106	93	77	67	54	50	43	35	28	24
End Time:	19.09.2018 13:48:28
Label: Label1_Copy9
Mode				Fluorescence Top Reading
Emission Wavelength Start				450	nm
Emission Wavelength End				670	nm
Emission Wavelength Step Size				5	nm
Emission Scan Number				45
Excitation Wavelength				415	nm
Bandwidth (Em)				280...850: 20 nm
Bandwidth (Ex) (Range 1)				230...315: 5 nm
Bandwidth (Ex) (Range 2)				316...850: 10 nm
Gain				80	Manual
Number of Flashes				25
Integration Time				20	µs
Lag Time				0	µs
Settle Time				0	ms
Z-Position (Manual)				20000	µm
Part of Plate				F2-F2
Start Time:	19.09.2018 13:48:37
	Temperature: 31.1 °C
Wavel.	450	455	460	465	470	475	480	485	490	495	500	505	510	515	520	525	530	535	540	545	550	555	560	565	570	575	580	585	590	595	600	605	610	615	620	625	630	635	640	645	650	655	660	665	670
F2	933	1528	2847	4387	6011	6920	7186	7124	6876	6561	6375	6118	5729	5061	4281	3733	3269	2853	2508	2170	1891	1606	1361	1116	908	765	669	566	474	394	333	289	236	202	165	138	121	102	89	74	62	56	46	39	37
End Time:	19.09.2018 13:49:14
[truncated: 5 more columns]

## Sheet: Spectrum matrix raw data
Wavel.	405	410	415	420	425	430	435	440	445	450	455	460	465	470	475	480	485	490	495	500	505	510	515	520	525	530	535	540	545	550	555	560	565	570	575	580	585	590	595	600	605	610	615	620	625	630	635	640	645
370	56	65	93	120	122	112	97	89	98	164	269	433	597	805	916	949	932	899	864	833	802	743	662	570	495	428	373	328	282	250	208	178	149	122	102	86	76	63	52	46	38	31	29	23	21	17	15	12	12
375		52	57	87	110	120	117	112	126	208	346	557	782	1050	1212	1249	1232	1184	1138	1095	1053	987	868	760	651	566	493	434	382	328	276	235	191	159	136	116	98	85	68	60	50	40	35	29	26	22	19	18	15
380			46	55	79	105	128	136	168	272	455	723	1060	1415	1603	1673	1646	1585	1526	1475	1408	1327	1179	991	859	757	654	566	508	433	365	307	256	214	174	152	131	111	92	76	66	54	44	39	31	27	22	19	18
385				43	49	71	102	143	211	368	616	977	1380	1859	2144	2204	2198	2105	2026	1955	1885	1761	1548	1342	1151	1001	879	775	673	585	481	415	344	286	239	203	174	142	123	101	85	71	60	50	43	36	31	27	22
390					40	42	64	112	210	410	765	1195	1700	2232	2566	2663	2630	2554	2428	2351	2261	2120	1879	1578	1385	1202	1052	928	808	688	598	501	409	338	285	245	208	176	151	120	107	86	75	61	51	45	40	36	29
395						39	49	94	207	477	870	1480	2112	2759	3177	3279	3237	3110	2998	2903	2769	2624	2315	1949	1690	1487	1295	1140	984	856	731	607	513	420	346	304	259	217	177	149	135	108	90	72	62	53	43	40	33
400							50	83	208	503	1034	1685	2496	3288	3791	3913	3848	3711	3572	3442	3314	3097	2738	2311	2023	1763	1539	1362	1174	1036	848	732	601	488	414	360	300	257	216	183	157	125	108	87	74	64	51	44	40
405								111	212	542	1182	2009	2958	4028	4598	4787	4713	4521	4353	4226	4038	3783	3339	2887	2479	2151	1885	1656	1445	1264	1045	898	740	615	510	435	373	318	265	222	190	154	133	107	94	78	67	58	50
410									296	591	1383	2282	3453	4688	5476	5683	5603	5378	5177	5000	4769	4480	3931	3411	2920	2563	2247	1977	1712	1472	1230	1056	870	722	609	519	440	369	313	254	221	181	152	126	106	93	77	67	54
415										933	1528	2847	4387	6011	6920	7186	7124	6876	6561	6375	6118	5729	5061	4281	3733	3269	2853	2508	2170	1891	1606	1361	1116	908	765	669	566	474	394	333	289	236	202	165	138	121	102	89	74
420											2585	3827	6723	8422	9924	10326	10202	9825	9480	9151	8774	8226	7236	6241	5402	4713	4102	3621	3154	2759	2291	1964	1619	1343	1114	970	823	691	574	485	422	338	284	236	203	173	147	125	110
425												5347	8044	10372	11961	12585	12362	11940	11467	11096	10618	9961	8721	7564	6519	5714	4953	4355	3799	3341	2770	2364	1953	1627	1343	1166	992	840	685	588	509	410	342	288	241	207	179	149	127
430													7888	9540	11564	12183	11952	11559	11148	10798	10364	9733	8584	7283	6319	5548	4830	4253	3701	3236	2684	2298	1903	1576	1310	1128	950	800	688	566	480	387	323	273	240	198	171	147	124
435														9694	10852	11508	11460	11021	10583	10270	9852	9299	8084	7065	6100	5321	4630	4048	3529	3110	2583	2214	1802	1491	1258	1080	905	764	653	534	465	372	314	267	223	194	159	145	115
440															11607	12059	11950	11486	11064	10726	10243	9646	8523	7386	6352	5531	4838	4244	3689	3224	2697	2297	1894	1544	1305	1130	957	810	681	565	487	374	329	281	232	195	172	150	122
445																12684	12583	12086	11627	11215	10754	10139	8974	7604	6652	5832	5062	4446	3892	3388	2835	2411	2006	1618	1365	1187	1005	847	713	592	523	406	349	290	246	208	180	153	131
450																	12809	12344	11941	11537	10995	10401	9241	7800	6851	5974	5197	4578	3992	3480	2950	2462	2052	1700	1397	1215	1037	874	730	616	533	406	354	304	252	215	184	160	132
455																		11624	11312	10951	10441	9733	8576	7483	6522	5677	4977	4343	3792	3299	2764	2373	1923	1600	1342	1151	970	819	697	573	493	400	342	289	240	203	173	156	129
460																			9966	9700	9327	8714	7707	6718	5722	4978	4373	3893	3366	2953	2450	2082	1729	1432	1186	1023	872	733	612	516	444	354	305	249	218	177	157	131	115
465																				6357	6166	5706	5082	4357	3778	3291	2876	2534	2225	1965	1626	1378	1145	948	777	688	578	486	406	340	292	224	198	167	138	115	101	90	74
470																					3417	3205	2902	2432	2113	1853	1627	1419	1254	1107	921	785	655	534	447	379	324	271	225	191	167	132	111	95	75	67	58	48	41
475																						1290	1179	1048	909	798	700	618	532	465	404	339	283	239	200	168	142	123	99	82	73	58	48	41	36	30	26	21	19
480																							469	435	388	340	306	270	230	204	171	150	130	115	100	87	73	55	45	37	31	23	20	17	14	11	10	9	7
485																								291	281	258	234	206	175	150	127	112	99	89	82	76	66	51	39	31	25	20	17	14	11	10	9	7	6
490																									183	182	168	151	120	106	86	74	65	61	59	54	51	44	34	26	21	14	11	9	7	6	5	4	4
495																										113	106	94	77	65	53	49	40	37	33	31	33	31	28	22	18	12	10	8	6	6	5	5	4
500																											89	76	65	53	46	40	32	28	25	22	21	21	19	20	17	14	11	9	7	7	5	4	5
505																												86	68	58	50	41	35	31	26	24	19	17	16	15	16	15	12	10	6	5	3	2	2
510																													87	72	60	52	43	38	33	25	22	18	16	15	15	15	14	12	11	7	4	3	4
515																														85	73	58	52	45	39	34	27	20	17	15	14	13	12	13	12	11	8	6	3
520																															69	60	51	45	36	32	25	22	18	14	12	12	11	12	12	12	9	9	5
525																																42	38	34	27	24	18	14	12	10	8	8	7	7	8	10	10	9	10
530																																	26	20	18	15	14	12	10	7	6	5	6	5	5	6	7	7	10
535																																		11	9	10	7	6	3	5	3	4	3	2	3	2	6	5	7
540																																			6	4	3	3	3	2	2	3	2	2	3	2	2	1	3
545																																				5	4	3	4	4	4	3	3	4	3	2	3	3	3
550																																					4	4	4	3	3	3	3	2	3	4	2	3	3
555																																						2	1	2	2	1	0	1	1	1	2	1	-1
560																																							2	2	2	1	2	1	1	0	1	1	0
565																																								2	2	1	1	1	1	1	1	1	0
570																																									4	3	2	3	3	1	3	3	2
575																																										3	2	3	3	1	3	2	2
580																																											2	2	3	2	3	3	3
585																																												2	2	2	2	1	3
590																																													1	0	2	1	0
595																																														2	2	1	3
600																																															1	1	1
		Cerulean SE1 (0.3 mg/ml) 2.6 µl
[truncated: 5 more columns]
