# Supplementary material for: In-Vitro Characterization of mCerulean3_mRuby3 as a Novel FRET Pair with Favorable Bleed-Through Characteristics
Source: Biosensors (Basel). 2019 Feb 28;9(1):33. doi: 10.3390/bios9010033 (PMC6468510; doi:10.3390/bios9010033)
Supplement: Supplementary file 1 [file biosensors-09-00033-s001.zip › Supplementary Material Erismann et al/3D spectra of trypsin digests/CeruRuby/5 Ruby.xlsx]

## Sheet: 570-600
Application: Tecan i-control				Tecan i-control , 2.0.10.0
Device: infinite 200Pro				Serial number: 1501008512				Serial number of connected stacker:
Firmware: V_3.40_01/15_Infinite (Dec 23 2014/12.45.11)				MAI, V_3.40_01/15_Infinite (Dec 23 2014/12.45.11)
Date:	19.09.2018
Time:	13:37:59
System				PHARPC-HPED01
User				UZH\marand
Plate				Greiner 96 Flat Bottom Transparent Polystyrene Cat. No.: 655101/655161/655192 [GRE96ft.pdfx]
Plate-ID (Stacker)
Label: Label1
Mode				Fluorescence Top Reading
Emission Wavelength Start				605	nm
Emission Wavelength End				670	nm
Emission Wavelength Step Size				5	nm
Emission Scan Number				14
Excitation Wavelength				570	nm
Bandwidth (Em)				280...850: 20 nm
Bandwidth (Ex) (Range 1)				230...315: 5 nm
Bandwidth (Ex) (Range 2)				316...850: 10 nm
Gain				80	Manual
Number of Flashes				25
Integration Time				20	µs
Lag Time				0	µs
Settle Time				0	ms
Z-Position (Manual)				20000	µm
Part of Plate				E2-E2
Start Time:	19.09.2018 13:38:01
	Temperature: 31 °C
Wavel.	605	610	615	620	625	630	635	640	645	650	655	660	665	670
E2	4541	4344	3992	3621	3253	2919	2584	2271	1943	1728	1532	1303	1143	970
End Time:	19.09.2018 13:38:18
Label: Label1_Copy1
Mode				Fluorescence Top Reading
Emission Wavelength Start				610	nm
Emission Wavelength End				670	nm
Emission Wavelength Step Size				5	nm
Emission Scan Number				13
Excitation Wavelength				575	nm
Bandwidth (Em)				280...850: 20 nm
Bandwidth (Ex) (Range 1)				230...315: 5 nm
Bandwidth (Ex) (Range 2)				316...850: 10 nm
Gain				80	Manual
Number of Flashes				25
Integration Time				20	µs
Lag Time				0	µs
Settle Time				0	ms
Z-Position (Manual)				20000	µm
Part of Plate				E2-E2
Start Time:	19.09.2018 13:38:27
	Temperature: 31.1 °C
Wavel.	610	615	620	625	630	635	640	645	650	655	660	665	670
E2	2771	2622	2352	2098	1902	1683	1467	1296	1136	989	829	733	629
End Time:	19.09.2018 13:38:43
Label: Label1_Copy2
Mode				Fluorescence Top Reading
Emission Wavelength Start				615	nm
Emission Wavelength End				670	nm
Emission Wavelength Step Size				5	nm
Emission Scan Number				12
Excitation Wavelength				580	nm
Bandwidth (Em)				280...850: 20 nm
Bandwidth (Ex) (Range 1)				230...315: 5 nm
Bandwidth (Ex) (Range 2)				316...850: 10 nm
Gain				80	Manual
Number of Flashes				25
Integration Time				20	µs
Lag Time				0	µs
Settle Time				0	ms
Z-Position (Manual)				20000	µm
Part of Plate				E2-E2
Start Time:	19.09.2018 13:38:52
	Temperature: 31 °C
Wavel.	615	620	625	630	635	640	645	650	655	660	665	670
E2	1334	1248	1112	997	877	774	692	595	530	436	385	338
End Time:	19.09.2018 13:39:08
Label: Label1_Copy3
Mode				Fluorescence Top Reading
Emission Wavelength Start				620	nm
Emission Wavelength End				670	nm
Emission Wavelength Step Size				5	nm
Emission Scan Number				11
Excitation Wavelength				585	nm
Bandwidth (Em)				280...850: 20 nm
Bandwidth (Ex) (Range 1)				230...315: 5 nm
Bandwidth (Ex) (Range 2)				316...850: 10 nm
Gain				80	Manual
Number of Flashes				25
Integration Time				20	µs
Lag Time				0	µs
Settle Time				0	ms
Z-Position (Manual)				20000	µm
Part of Plate				E2-E2
Start Time:	19.09.2018 13:39:19
	Temperature: 31.1 °C
Wavel.	620	625	630	635	640	645	650	655	660	665	670
E2	573	529	469	417	368	321	283	249	214	187	160
End Time:	19.09.2018 13:39:34
Label: Label1_Copy4
Mode				Fluorescence Top Reading
Emission Wavelength Start				625	nm
Emission Wavelength End				670	nm
Emission Wavelength Step Size				5	nm
Emission Scan Number				10
Excitation Wavelength				590	nm
Bandwidth (Em)				280...850: 20 nm
Bandwidth (Ex) (Range 1)				230...315: 5 nm
Bandwidth (Ex) (Range 2)				316...850: 10 nm
Gain				80	Manual
Number of Flashes				25
Integration Time				20	µs
Lag Time				0	µs
Settle Time				0	ms
Z-Position (Manual)				20000	µm
Part of Plate				E2-E2
Start Time:	19.09.2018 13:39:43
	Temperature: 31.1 °C
Wavel.	625	630	635	640	645	650	655	660	665	670
E2	294	268	241	210	182	163	144	119	106	88
End Time:	19.09.2018 13:39:57
Label: Label1_Copy5
Mode				Fluorescence Top Reading
Emission Wavelength Start				630	nm
Emission Wavelength End				670	nm
Emission Wavelength Step Size				5	nm
Emission Scan Number				9
Excitation Wavelength				595	nm
Bandwidth (Em)				280...850: 20 nm
Bandwidth (Ex) (Range 1)				230...315: 5 nm
Bandwidth (Ex) (Range 2)				316...850: 10 nm
Gain				80	Manual
Number of Flashes				25
Integration Time				20	µs
Lag Time				0	µs
Settle Time				0	ms
Z-Position (Manual)				20000	µm
Part of Plate				E2-E2
Start Time:	19.09.2018 13:40:06
	Temperature: 31 °C
Wavel.	630	635	640	645	650	655	660	665	670
E2	146	139	120	105	90	81	72	59	54
End Time:	19.09.2018 13:40:19
Label: Label1_Copy6
Mode				Fluorescence Top Reading
Emission Wavelength Start				635	nm
Emission Wavelength End				670	nm
Emission Wavelength Step Size				5	nm
Emission Scan Number				8
Excitation Wavelength				600	nm
Bandwidth (Em)				280...850: 20 nm
Bandwidth (Ex) (Range 1)				230...315: 5 nm
Bandwidth (Ex) (Range 2)				316...850: 10 nm
Gain				80	Manual
Number of Flashes				25
Integration Time				20	µs
Lag Time				0	µs
Settle Time				0	ms
Z-Position (Manual)				20000	µm
Part of Plate				E2-E2
Start Time:	19.09.2018 13:40:28
	Temperature: 31 °C
Wavel.	635	640	645	650	655	660	665	670
E2	72	64	59	50	45	39	32	29
End Time:	19.09.2018 13:40:41

## Sheet: 520-565
Application: Tecan i-control				Tecan i-control , 2.0.10.0
Device: infinite 200Pro				Serial number: 1501008512				Serial number of connected stacker:
Firmware: V_3.40_01/15_Infinite (Dec 23 2014/12.45.11)				MAI, V_3.40_01/15_Infinite (Dec 23 2014/12.45.11)
Date:	19.09.2018
Time:	13:32:18
System				PHARPC-HPED01
User				UZH\marand
Plate				Greiner 96 Flat Bottom Transparent Polystyrene Cat. No.: 655101/655161/655192 [GRE96ft.pdfx]
Plate-ID (Stacker)
Label: Label1
Mode				Fluorescence Top Reading
Emission Wavelength Start				555	nm
Emission Wavelength End				670	nm
Emission Wavelength Step Size				5	nm
Emission Scan Number				24
Excitation Wavelength				520	nm
Bandwidth (Em)				280...850: 20 nm
Bandwidth (Ex) (Range 1)				230...315: 5 nm
Bandwidth (Ex) (Range 2)				316...850: 10 nm
Gain				80	Manual
Number of Flashes				25
Integration Time				20	µs
Lag Time				0	µs
Settle Time				0	ms
Z-Position (Manual)				20000	µm
Part of Plate				E2-E2
Start Time:	19.09.2018 13:32:19
	Temperature: 31.2 °C
Wavel.	555	560	565	570	575	580	585	590	595	600	605	610	615	620	625	630	635	640	645	650	655	660	665	670
E2	1159	1881	2703	3634	4346	4874	5181	5272	5223	5038	4838	4396	4162	3779	3399	3076	2711	2413	2087	1833	1586	1370	1182	1010
End Time:	19.09.2018 13:32:43
Label: Label1_Copy1
Mode				Fluorescence Top Reading
Emission Wavelength Start				560	nm
Emission Wavelength End				670	nm
Emission Wavelength Step Size				5	nm
Emission Scan Number				23
Excitation Wavelength				525	nm
Bandwidth (Em)				280...850: 20 nm
Bandwidth (Ex) (Range 1)				230...315: 5 nm
Bandwidth (Ex) (Range 2)				316...850: 10 nm
Gain				80	Manual
Number of Flashes				25
Integration Time				20	µs
Lag Time				0	µs
Settle Time				0	ms
Z-Position (Manual)				20000	µm
Part of Plate				E2-E2
Start Time:	19.09.2018 13:32:52
	Temperature: 31.1 °C
Wavel.	560	565	570	575	580	585	590	595	600	605	610	615	620	625	630	635	640	645	650	655	660	665	670
E2	2538	3584	4740	5715	6401	6794	6940	6849	6594	6326	5814	5440	5003	4469	4007	3557	3186	2713	2395	2113	1798	1555	1325
End Time:	19.09.2018 13:33:15
Label: Label1_Copy2
Mode				Fluorescence Top Reading
Emission Wavelength Start				565	nm
Emission Wavelength End				670	nm
Emission Wavelength Step Size				5	nm
Emission Scan Number				22
Excitation Wavelength				530	nm
Bandwidth (Em)				280...850: 20 nm
Bandwidth (Ex) (Range 1)				230...315: 5 nm
Bandwidth (Ex) (Range 2)				316...850: 10 nm
Gain				80	Manual
Number of Flashes				25
Integration Time				20	µs
Lag Time				0	µs
Settle Time				0	ms
Z-Position (Manual)				20000	µm
Part of Plate				E2-E2
Start Time:	19.09.2018 13:33:24
	Temperature: 31.1 °C
Wavel.	565	570	575	580	585	590	595	600	605	610	615	620	625	630	635	640	645	650	655	660	665	670
E2	4371	5749	6898	7682	8187	8376	8257	7945	7637	7014	6491	5975	5459	4822	4292	3808	3295	2901	2520	2151	1877	1597
End Time:	19.09.2018 13:33:46
Label: Label1_Copy3
Mode				Fluorescence Top Reading
Emission Wavelength Start				570	nm
Emission Wavelength End				670	nm
Emission Wavelength Step Size				5	nm
Emission Scan Number				21
Excitation Wavelength				535	nm
Bandwidth (Em)				280...850: 20 nm
Bandwidth (Ex) (Range 1)				230...315: 5 nm
Bandwidth (Ex) (Range 2)				316...850: 10 nm
Gain				80	Manual
Number of Flashes				25
Integration Time				20	µs
Lag Time				0	µs
Settle Time				0	ms
Z-Position (Manual)				20000	µm
Part of Plate				E2-E2
Start Time:	19.09.2018 13:33:55
	Temperature: 31.3 °C
Wavel.	570	575	580	585	590	595	600	605	610	615	620	625	630	635	640	645	650	655	660	665	670
E2	6161	7366	8085	8656	8852	8701	8423	8068	7454	6953	6324	5779	5148	4528	4030	3456	3048	2661	2289	1975	1703
End Time:	19.09.2018 13:34:17
Label: Label1_Copy4
Mode				Fluorescence Top Reading
Emission Wavelength Start				575	nm
Emission Wavelength End				670	nm
Emission Wavelength Step Size				5	nm
Emission Scan Number				20
Excitation Wavelength				540	nm
Bandwidth (Em)				280...850: 20 nm
Bandwidth (Ex) (Range 1)				230...315: 5 nm
Bandwidth (Ex) (Range 2)				316...850: 10 nm
Gain				80	Manual
Number of Flashes				25
Integration Time				20	µs
Lag Time				0	µs
Settle Time				0	ms
Z-Position (Manual)				20000	µm
Part of Plate				E2-E2
Start Time:	19.09.2018 13:34:26
	Temperature: 31.2 °C
Wavel.	575	580	585	590	595	600	605	610	615	620	625	630	635	640	645	650	655	660	665	670
E2	7859	8678	9218	9427	9286	8946	8665	7976	7427	6750	6171	5466	4798	4317	3714	3275	2836	2440	2109	1810
End Time:	19.09.2018 13:34:47
Label: Label1_Copy5
Mode				Fluorescence Top Reading
Emission Wavelength Start				580	nm
Emission Wavelength End				670	nm
Emission Wavelength Step Size				5	nm
Emission Scan Number				19
Excitation Wavelength				545	nm
Bandwidth (Em)				280...850: 20 nm
Bandwidth (Ex) (Range 1)				230...315: 5 nm
Bandwidth (Ex) (Range 2)				316...850: 10 nm
Gain				80	Manual
Number of Flashes				25
Integration Time				20	µs
Lag Time				0	µs
Settle Time				0	ms
Z-Position (Manual)				20000	µm
Part of Plate				E2-E2
Start Time:	19.09.2018 13:34:56
	Temperature: 31.2 °C
Wavel.	580	585	590	595	600	605	610	615	620	625	630	635	640	645	650	655	660	665	670
E2	9441	10067	10238	10131	9704	9357	8650	8014	7295	6671	5938	5225	4646	4016	3537	3092	2607	2284	1960
End Time:	19.09.2018 13:35:16
Label: Label1_Copy6
Mode				Fluorescence Top Reading
Emission Wavelength Start				585	nm
Emission Wavelength End				670	nm
Emission Wavelength Step Size				5	nm
Emission Scan Number				18
Excitation Wavelength				550	nm
Bandwidth (Em)				280...850: 20 nm
Bandwidth (Ex) (Range 1)				230...315: 5 nm
Bandwidth (Ex) (Range 2)				316...850: 10 nm
Gain				80	Manual
Number of Flashes				25
Integration Time				20	µs
Lag Time				0	µs
Settle Time				0	ms
Z-Position (Manual)				20000	µm
Part of Plate				E2-E2
Start Time:	19.09.2018 13:35:25
	Temperature: 31 °C
Wavel.	585	590	595	600	605	610	615	620	625	630	635	640	645	650	655	660	665	670
E2	9387	9577	9465	9172	8808	8030	7521	6902	6183	5553	4944	4290	3754	3317	2902	2476	2155	1823
End Time:	19.09.2018 13:35:45
Label: Label1_Copy7
Mode				Fluorescence Top Reading
Emission Wavelength Start				590	nm
Emission Wavelength End				670	nm
Emission Wavelength Step Size				5	nm
Emission Scan Number				17
Excitation Wavelength				555	nm
Bandwidth (Em)				280...850: 20 nm
Bandwidth (Ex) (Range 1)				230...315: 5 nm
Bandwidth (Ex) (Range 2)				316...850: 10 nm
Gain				80	Manual
Number of Flashes				25
Integration Time				20	µs
Lag Time				0	µs
Settle Time				0	ms
Z-Position (Manual)				20000	µm
Part of Plate				E2-E2
Start Time:	19.09.2018 13:35:54
	Temperature: 31.1 °C
Wavel.	590	595	600	605	610	615	620	625	630	635	640	645	650	655	660	665	670
E2	8985	8981	8649	8343	7507	7054	6502	5851	5241	4661	4022	3598	3126	2758	2356	1999	1749
End Time:	19.09.2018 13:36:14
Label: Label1_Copy8
Mode				Fluorescence Top Reading
Emission Wavelength Start				595	nm
Emission Wavelength End				670	nm
Emission Wavelength Step Size				5	nm
Emission Scan Number				16
Excitation Wavelength				560	nm
Bandwidth (Em)				280...850: 20 nm
Bandwidth (Ex) (Range 1)				230...315: 5 nm
Bandwidth (Ex) (Range 2)				316...850: 10 nm
Gain				80	Manual
Number of Flashes				25
Integration Time				20	µs
Lag Time				0	µs
Settle Time				0	ms
Z-Position (Manual)				20000	µm
Part of Plate				E2-E2
Start Time:	19.09.2018 13:36:23
	Temperature: 31.1 °C
Wavel.	595	600	605	610	615	620	625	630	635	640	645	650	655	660	665	670
E2	8182	7981	7568	7000	6448	5933	5322	4798	4247	3796	3281	2875	2507	2127	1855	1591
End Time:	19.09.2018 13:36:41
Label: Label1_Copy9
Mode				Fluorescence Top Reading
Emission Wavelength Start				600	nm
Emission Wavelength End				670	nm
Emission Wavelength Step Size				5	nm
Emission Scan Number				15
Excitation Wavelength				565	nm
Bandwidth (Em)				280...850: 20 nm
Bandwidth (Ex) (Range 1)				230...315: 5 nm
Bandwidth (Ex) (Range 2)				316...850: 10 nm
Gain				80	Manual
Number of Flashes				25
Integration Time				20	µs
Lag Time				0	µs
Settle Time				0	ms
Z-Position (Manual)				20000	µm
Part of Plate				E2-E2
Start Time:	19.09.2018 13:36:50
	Temperature: 31 °C
Wavel.	600	605	610	615	620	625	630	635	640	645	650	655	660	665	670
E2	6233	6001	5496	5090	4628	4271	3797	3319	2951	2562	2251	1958	1672	1470	1255
End Time:	19.09.2018 13:37:08

## Sheet: 470-515
Application: Tecan i-control				Tecan i-control , 2.0.10.0
Device: infinite 200Pro				Serial number: 1501008512				Serial number of connected stacker:
Firmware: V_3.40_01/15_Infinite (Dec 23 2014/12.45.11)				MAI, V_3.40_01/15_Infinite (Dec 23 2014/12.45.11)
Date:	19.09.2018
Time:	13:24:21
System				PHARPC-HPED01
User				UZH\marand
Plate				Greiner 96 Flat Bottom Transparent Polystyrene Cat. No.: 655101/655161/655192 [GRE96ft.pdfx]
Plate-ID (Stacker)
Label: Label1
Mode				Fluorescence Top Reading
Emission Wavelength Start				505	nm
Emission Wavelength End				670	nm
Emission Wavelength Step Size				5	nm
Emission Scan Number				34
Excitation Wavelength				470	nm
Bandwidth (Em)				280...850: 20 nm
Bandwidth (Ex) (Range 1)				230...315: 5 nm
Bandwidth (Ex) (Range 2)				316...850: 10 nm
Gain				80	Manual
Number of Flashes				25
Integration Time				20	µs
Lag Time				0	µs
Settle Time				0	ms
Z-Position (Manual)				20000	µm
Part of Plate				E2-E2
Start Time:	19.09.2018 13:24:22
	Temperature: 31 °C
Wavel.	505	510	515	520	525	530	535	540	545	550	555	560	565	570	575	580	585	590	595	600	605	610	615	620	625	630	635	640	645	650	655	660	665	670
E2	30	12	10	12	12	13	17	29	53	93	157	236	326	413	495	548	586	587	575	557	540	494	461	416	377	333	296	260	226	197	176	149	130	111
End Time:	19.09.2018 13:24:53
Label: Label1_Copy1
Mode				Fluorescence Top Reading
Emission Wavelength Start				510	nm
Emission Wavelength End				670	nm
Emission Wavelength Step Size				5	nm
Emission Scan Number				33
Excitation Wavelength				475	nm
Bandwidth (Em)				280...850: 20 nm
Bandwidth (Ex) (Range 1)				230...315: 5 nm
Bandwidth (Ex) (Range 2)				316...850: 10 nm
Gain				80	Manual
Number of Flashes				25
Integration Time				20	µs
Lag Time				0	µs
Settle Time				0	ms
Z-Position (Manual)				20000	µm
Part of Plate				E2-E2
Start Time:	19.09.2018 13:25:02
	Temperature: 31 °C
Wavel.	510	515	520	525	530	535	540	545	550	555	560	565	570	575	580	585	590	595	600	605	610	615	620	625	630	635	640	645	650	655	660	665	670
E2	16	13	13	13	15	19	29	55	102	184	277	418	539	636	708	749	753	741	709	685	629	584	538	480	438	382	329	291	256	228	193	169	143
End Time:	19.09.2018 13:25:31
Label: Label1_Copy2
Mode				Fluorescence Top Reading
Emission Wavelength Start				515	nm
Emission Wavelength End				670	nm
Emission Wavelength Step Size				5	nm
Emission Scan Number				32
Excitation Wavelength				480	nm
Bandwidth (Em)				280...850: 20 nm
Bandwidth (Ex) (Range 1)				230...315: 5 nm
Bandwidth (Ex) (Range 2)				316...850: 10 nm
Gain				80	Manual
Number of Flashes				25
Integration Time				20	µs
Lag Time				0	µs
Settle Time				0	ms
Z-Position (Manual)				20000	µm
Part of Plate				E2-E2
Start Time:	19.09.2018 13:25:40
	Temperature: 31 °C
Wavel.	515	520	525	530	535	540	545	550	555	560	565	570	575	580	585	590	595	600	605	610	615	620	625	630	635	640	645	650	655	660	665	670
E2	17	14	15	17	23	39	79	143	272	423	636	832	1007	1107	1163	1188	1167	1128	1081	1004	926	838	776	682	604	539	461	398	364	304	262	230
End Time:	19.09.2018 13:26:09
Label: Label1_Copy3
Mode				Fluorescence Top Reading
Emission Wavelength Start				520	nm
Emission Wavelength End				670	nm
Emission Wavelength Step Size				5	nm
Emission Scan Number				31
Excitation Wavelength				485	nm
Bandwidth (Em)				280...850: 20 nm
Bandwidth (Ex) (Range 1)				230...315: 5 nm
Bandwidth (Ex) (Range 2)				316...850: 10 nm
Gain				80	Manual
Number of Flashes				25
Integration Time				20	µs
Lag Time				0	µs
Settle Time				0	ms
Z-Position (Manual)				20000	µm
Part of Plate				E2-E2
Start Time:	19.09.2018 13:26:18
	Temperature: 31 °C
Wavel.	520	525	530	535	540	545	550	555	560	565	570	575	580	585	590	595	600	605	610	615	620	625	630	635	640	645	650	655	660	665	670
E2	20	19	22	34	60	128	236	448	696	1050	1385	1655	1840	1951	1974	1959	1862	1787	1642	1542	1417	1267	1146	1009	879	772	674	592	506	440	373
End Time:	19.09.2018 13:26:47
Label: Label1_Copy4
Mode				Fluorescence Top Reading
Emission Wavelength Start				525	nm
Emission Wavelength End				670	nm
Emission Wavelength Step Size				5	nm
Emission Scan Number				30
Excitation Wavelength				490	nm
Bandwidth (Em)				280...850: 20 nm
Bandwidth (Ex) (Range 1)				230...315: 5 nm
Bandwidth (Ex) (Range 2)				316...850: 10 nm
Gain				80	Manual
Number of Flashes				25
Integration Time				20	µs
Lag Time				0	µs
Settle Time				0	ms
Z-Position (Manual)				20000	µm
Part of Plate				E2-E2
Start Time:	19.09.2018 13:26:56
	Temperature: 31 °C
Wavel.	525	530	535	540	545	550	555	560	565	570	575	580	585	590	595	600	605	610	615	620	625	630	635	640	645	650	655	660	665	670
E2	21	22	35	67	152	284	525	860	1238	1660	1986	2215	2340	2384	2345	2265	2184	2001	1866	1689	1529	1368	1198	1072	915	809	713	604	525	449
End Time:	19.09.2018 13:27:23
Label: Label1_Copy5
Mode				Fluorescence Top Reading
Emission Wavelength Start				530	nm
Emission Wavelength End				670	nm
Emission Wavelength Step Size				5	nm
Emission Scan Number				29
Excitation Wavelength				495	nm
Bandwidth (Em)				280...850: 20 nm
Bandwidth (Ex) (Range 1)				230...315: 5 nm
Bandwidth (Ex) (Range 2)				316...850: 10 nm
Gain				80	Manual
Number of Flashes				25
Integration Time				20	µs
Lag Time				0	µs
Settle Time				0	ms
Z-Position (Manual)				20000	µm
Part of Plate				E2-E2
Start Time:	19.09.2018 13:27:32
	Temperature: 31.2 °C
Wavel.	530	535	540	545	550	555	560	565	570	575	580	585	590	595	600	605	610	615	620	625	630	635	640	645	650	655	660	665	670
E2	22	33	59	129	263	481	776	1140	1530	1827	2010	2147	2192	2167	2083	2003	1854	1717	1550	1412	1261	1104	993	854	750	660	558	477	413
End Time:	19.09.2018 13:27:59
Label: Label1_Copy6
Mode				Fluorescence Top Reading
Emission Wavelength Start				535	nm
Emission Wavelength End				670	nm
Emission Wavelength Step Size				5	nm
Emission Scan Number				28
Excitation Wavelength				500	nm
Bandwidth (Em)				280...850: 20 nm
Bandwidth (Ex) (Range 1)				230...315: 5 nm
Bandwidth (Ex) (Range 2)				316...850: 10 nm
Gain				80	Manual
Number of Flashes				25
Integration Time				20	µs
Lag Time				0	µs
Settle Time				0	ms
Z-Position (Manual)				20000	µm
Part of Plate				E2-E2
Start Time:	19.09.2018 13:28:08
	Temperature: 31.1 °C
Wavel.	535	540	545	550	555	560	565	570	575	580	585	590	595	600	605	610	615	620	625	630	635	640	645	650	655	660	665	670
E2	32	51	126	253	484	750	1129	1524	1826	1989	2142	2171	2149	2068	1999	1816	1691	1555	1422	1262	1097	993	843	745	658	557	483	412
End Time:	19.09.2018 13:28:35
Label: Label1_Copy7
Mode				Fluorescence Top Reading
Emission Wavelength Start				540	nm
Emission Wavelength End				670	nm
Emission Wavelength Step Size				5	nm
Emission Scan Number				27
Excitation Wavelength				505	nm
Bandwidth (Em)				280...850: 20 nm
Bandwidth (Ex) (Range 1)				230...315: 5 nm
Bandwidth (Ex) (Range 2)				316...850: 10 nm
Gain				80	Manual
Number of Flashes				25
Integration Time				20	µs
Lag Time				0	µs
Settle Time				0	ms
Z-Position (Manual)				20000	µm
Part of Plate				E2-E2
Start Time:	19.09.2018 13:28:44
	Temperature: 31.1 °C
Wavel.	540	545	550	555	560	565	570	575	580	585	590	595	600	605	610	615	620	625	630	635	640	645	650	655	660	665	670
E2	70	131	299	543	863	1310	1733	2101	2325	2457	2513	2474	2387	2285	2133	1987	1800	1649	1461	1290	1136	978	864	756	654	559	481
End Time:	19.09.2018 13:29:09
Label: Label1_Copy8
Mode				Fluorescence Top Reading
Emission Wavelength Start				545	nm
Emission Wavelength End				670	nm
Emission Wavelength Step Size				5	nm
Emission Scan Number				26
Excitation Wavelength				510	nm
Bandwidth (Em)				280...850: 20 nm
Bandwidth (Ex) (Range 1)				230...315: 5 nm
Bandwidth (Ex) (Range 2)				316...850: 10 nm
Gain				80	Manual
Number of Flashes				25
Integration Time				20	µs
Lag Time				0	µs
Settle Time				0	ms
Z-Position (Manual)				20000	µm
Part of Plate				E2-E2
Start Time:	19.09.2018 13:29:18
	Temperature: 31.3 °C
Wavel.	545	550	555	560	565	570	575	580	585	590	595	600	605	610	615	620	625	630	635	640	645	650	655	660	665	670
E2	195	326	668	1202	1666	2185	2651	2924	3124	3180	3133	3024	2916	2643	2500	2294	2037	1837	1617	1438	1244	1094	950	812	706	603
End Time:	19.09.2018 13:29:44
Label: Label1_Copy9
Mode				Fluorescence Top Reading
Emission Wavelength Start				550	nm
Emission Wavelength End				670	nm
Emission Wavelength Step Size				5	nm
Emission Scan Number				25
Excitation Wavelength				515	nm
Bandwidth (Em)				280...850: 20 nm
Bandwidth (Ex) (Range 1)				230...315: 5 nm
Bandwidth (Ex) (Range 2)				316...850: 10 nm
Gain				80	Manual
Number of Flashes				25
Integration Time				20	µs
Lag Time				0	µs
Settle Time				0	ms
Z-Position (Manual)				20000	µm
Part of Plate				E2-E2
Start Time:	19.09.2018 13:29:53
	Temperature: 31.2 °C
Wavel.	550	555	560	565	570	575	580	585	590	595	600	605	610	615	620	625	630	635	640	645	650	655	660	665	670
E2	490	913	1522	2136	2862	3481	3827	4070	4136	4086	3941	3800	3498	3278	2978	2706	2402	2129	1902	1619	1435	1250	1072	925	798
End Time:	19.09.2018 13:30:17

## Sheet: 420-465
Application: Tecan i-control				Tecan i-control , 2.0.10.0
Device: infinite 200Pro				Serial number: 1501008512				Serial number of connected stacker:
Firmware: V_3.40_01/15_Infinite (Dec 23 2014/12.45.11)				MAI, V_3.40_01/15_Infinite (Dec 23 2014/12.45.11)
Date:	19.09.2018
Time:	13:10:23
System				PHARPC-HPED01
User				UZH\marand
Plate				Greiner 96 Flat Bottom Transparent Polystyrene Cat. No.: 655101/655161/655192 [GRE96ft.pdfx]
Plate-ID (Stacker)
Label: Label1
Mode				Fluorescence Top Reading
Emission Wavelength Start				455	nm
Emission Wavelength End				670	nm
Emission Wavelength Step Size				5	nm
Emission Scan Number				44
Excitation Wavelength				420	nm
Bandwidth (Em)				280...850: 20 nm
Bandwidth (Ex) (Range 1)				230...315: 5 nm
Bandwidth (Ex) (Range 2)				316...850: 10 nm
Gain				80	Manual
Number of Flashes				25
Integration Time				20	µs
Lag Time				0	µs
Settle Time				0	ms
Z-Position (Manual)				20000	µm
Part of Plate				E2-E2
Start Time:	19.09.2018 13:10:25
	Temperature: 31 °C
Wavel.	455	460	465	470	475	480	485	490	495	500	505	510	515	520	525	530	535	540	545	550	555	560	565	570	575	580	585	590	595	600	605	610	615	620	625	630	635	640	645	650	655	660	665	670
E2	36	32	33	38	46	61	71	74	70	52	37	25	16	13	11	11	10	8	9	12	13	17	20	24	30	31	33	32	31	33	30	29	26	23	21	19	16	16	13	12	11	11	8	8
End Time:	19.09.2018 13:11:02
Label: Label1_Copy1
Mode				Fluorescence Top Reading
Emission Wavelength Start				460	nm
Emission Wavelength End				670	nm
Emission Wavelength Step Size				5	nm
Emission Scan Number				43
Excitation Wavelength				425	nm
Bandwidth (Em)				280...850: 20 nm
Bandwidth (Ex) (Range 1)				230...315: 5 nm
Bandwidth (Ex) (Range 2)				316...850: 10 nm
Gain				80	Manual
Number of Flashes				25
Integration Time				20	µs
Lag Time				0	µs
Settle Time				0	ms
Z-Position (Manual)				20000	µm
Part of Plate				E2-E2
Start Time:	19.09.2018 13:11:11
	Temperature: 31 °C
Wavel.	460	465	470	475	480	485	490	495	500	505	510	515	520	525	530	535	540	545	550	555	560	565	570	575	580	585	590	595	600	605	610	615	620	625	630	635	640	645	650	655	660	665	670
E2	33	30	30	33	42	56	67	72	66	53	38	22	15	12	11	11	9	11	13	17	22	27	36	39	43	44	46	43	43	40	36	34	31	28	25	22	21	18	16	13	13	12	12
End Time:	19.09.2018 13:11:47
Label: Label1_Copy2
Mode				Fluorescence Top Reading
Emission Wavelength Start				465	nm
Emission Wavelength End				670	nm
Emission Wavelength Step Size				5	nm
Emission Scan Number				42
Excitation Wavelength				430	nm
Bandwidth (Em)				280...850: 20 nm
Bandwidth (Ex) (Range 1)				230...315: 5 nm
Bandwidth (Ex) (Range 2)				316...850: 10 nm
Gain				80	Manual
Number of Flashes				25
Integration Time				20	µs
Lag Time				0	µs
Settle Time				0	ms
Z-Position (Manual)				20000	µm
Part of Plate				E2-E2
Start Time:	19.09.2018 13:11:56
	Temperature: 31.1 °C
Wavel.	465	470	475	480	485	490	495	500	505	510	515	520	525	530	535	540	545	550	555	560	565	570	575	580	585	590	595	600	605	610	615	620	625	630	635	640	645	650	655	660	665	670
E2	24	21	21	23	30	39	48	56	56	46	33	20	14	10	8	9	9	12	17	24	31	41	47	50	54	54	54	52	50	45	41	37	37	30	25	27	20	19	18	14	12	11
End Time:	19.09.2018 13:12:32
Label: Label1_Copy3
Mode				Fluorescence Top Reading
Emission Wavelength Start				470	nm
Emission Wavelength End				670	nm
Emission Wavelength Step Size				5	nm
Emission Scan Number				41
Excitation Wavelength				435	nm
Bandwidth (Em)				280...850: 20 nm
Bandwidth (Ex) (Range 1)				230...315: 5 nm
Bandwidth (Ex) (Range 2)				316...850: 10 nm
Gain				80	Manual
Number of Flashes				25
Integration Time				20	µs
Lag Time				0	µs
Settle Time				0	ms
Z-Position (Manual)				20000	µm
Part of Plate				E2-E2
Start Time:	19.09.2018 13:12:41
	Temperature: 30.9 °C
Wavel.	470	475	480	485	490	495	500	505	510	515	520	525	530	535	540	545	550	555	560	565	570	575	580	585	590	595	600	605	610	615	620	625	630	635	640	645	650	655	660	665	670
E2	19	14	14	15	19	26	35	43	44	39	28	21	14	9	9	10	13	20	27	37	50	59	65	68	69	71	69	64	59	55	50	47	39	36	31	28	24	20	19	18	15
End Time:	19.09.2018 13:13:15
Label: Label1_Copy4
Mode				Fluorescence Top Reading
Emission Wavelength Start				475	nm
Emission Wavelength End				670	nm
Emission Wavelength Step Size				5	nm
Emission Scan Number				40
Excitation Wavelength				440	nm
Bandwidth (Em)				280...850: 20 nm
Bandwidth (Ex) (Range 1)				230...315: 5 nm
Bandwidth (Ex) (Range 2)				316...850: 10 nm
Gain				80	Manual
Number of Flashes				25
Integration Time				20	µs
Lag Time				0	µs
Settle Time				0	ms
Z-Position (Manual)				20000	µm
Part of Plate				E2-E2
Start Time:	19.09.2018 13:13:24
	Temperature: 31.2 °C
Wavel.	475	480	485	490	495	500	505	510	515	520	525	530	535	540	545	550	555	560	565	570	575	580	585	590	595	600	605	610	615	620	625	630	635	640	645	650	655	660	665	670
E2	16	12	11	13	14	17	26	33	41	40	34	25	17	13	13	18	28	41	58	73	90	98	106	110	102	101	96	91	87	77	70	59	54	49	42	37	34	29	24	21
End Time:	19.09.2018 13:13:59
Label: Label1_Copy5
Mode				Fluorescence Top Reading
Emission Wavelength Start				480	nm
Emission Wavelength End				670	nm
Emission Wavelength Step Size				5	nm
Emission Scan Number				39
Excitation Wavelength				445	nm
Bandwidth (Em)				280...850: 20 nm
Bandwidth (Ex) (Range 1)				230...315: 5 nm
Bandwidth (Ex) (Range 2)				316...850: 10 nm
Gain				80	Manual
Number of Flashes				25
Integration Time				20	µs
Lag Time				0	µs
Settle Time				0	ms
Z-Position (Manual)				20000	µm
Part of Plate				E2-E2
Start Time:	19.09.2018 13:14:08
	Temperature: 31.1 °C
Wavel.	480	485	490	495	500	505	510	515	520	525	530	535	540	545	550	555	560	565	570	575	580	585	590	595	600	605	610	615	620	625	630	635	640	645	650	655	660	665	670
E2	14	11	10	10	11	15	21	30	40	42	34	28	20	19	26	40	59	82	107	125	141	148	153	150	146	141	130	116	109	99	92	77	71	60	55	46	40	36	31
End Time:	19.09.2018 13:14:41
Label: Label1_Copy6
Mode				Fluorescence Top Reading
Emission Wavelength Start				485	nm
Emission Wavelength End				670	nm
Emission Wavelength Step Size				5	nm
Emission Scan Number				38
Excitation Wavelength				450	nm
Bandwidth (Em)				280...850: 20 nm
Bandwidth (Ex) (Range 1)				230...315: 5 nm
Bandwidth (Ex) (Range 2)				316...850: 10 nm
Gain				80	Manual
Number of Flashes				25
Integration Time				20	µs
Lag Time				0	µs
Settle Time				0	ms
Z-Position (Manual)				20000	µm
Part of Plate				E2-E2
Start Time:	19.09.2018 13:14:50
	Temperature: 31.2 °C
Wavel.	485	490	495	500	505	510	515	520	525	530	535	540	545	550	555	560	565	570	575	580	585	590	595	600	605	610	615	620	625	630	635	640	645	650	655	660	665	670
E2	18	10	9	8	9	13	20	30	37	39	37	33	30	37	54	80	113	153	180	195	206	211	208	200	191	180	167	152	141	122	105	98	84	71	61	56	52	45
End Time:	19.09.2018 13:15:23
Label: Label1_Copy7
Mode				Fluorescence Top Reading
Emission Wavelength Start				490	nm
Emission Wavelength End				670	nm
Emission Wavelength Step Size				5	nm
Emission Scan Number				37
Excitation Wavelength				455	nm
Bandwidth (Em)				280...850: 20 nm
Bandwidth (Ex) (Range 1)				230...315: 5 nm
Bandwidth (Ex) (Range 2)				316...850: 10 nm
Gain				80	Manual
Number of Flashes				25
Integration Time				20	µs
Lag Time				0	µs
Settle Time				0	ms
Z-Position (Manual)				20000	µm
Part of Plate				E2-E2
Start Time:	19.09.2018 13:15:32
	Temperature: 30.9 °C
Wavel.	490	495	500	505	510	515	520	525	530	535	540	545	550	555	560	565	570	575	580	585	590	595	600	605	610	615	620	625	630	635	640	645	650	655	660	665	670
E2	17	9	7	7	8	12	16	25	32	38	42	45	54	80	108	157	202	241	266	280	287	278	269	262	238	221	203	186	162	145	128	114	97	86	75	64	56
End Time:	19.09.2018 13:16:04
Label: Label1_Copy8
Mode				Fluorescence Top Reading
Emission Wavelength Start				495	nm
Emission Wavelength End				670	nm
Emission Wavelength Step Size				5	nm
Emission Scan Number				36
Excitation Wavelength				460	nm
Bandwidth (Em)				280...850: 20 nm
Bandwidth (Ex) (Range 1)				230...315: 5 nm
Bandwidth (Ex) (Range 2)				316...850: 10 nm
Gain				80	Manual
Number of Flashes				25
Integration Time				20	µs
Lag Time				0	µs
Settle Time				0	ms
Z-Position (Manual)				20000	µm
Part of Plate				E2-E2
Start Time:	19.09.2018 13:16:13
	Temperature: 31 °C
Wavel.	495	500	505	510	515	520	525	530	535	540	545	550	555	560	565	570	575	580	585	590	595	600	605	610	615	620	625	630	635	640	645	650	655	660	665	670
E2	16	9	8	8	8	11	15	22	32	43	57	75	109	152	213	272	319	356	378	388	380	368	352	321	302	283	246	220	201	170	147	134	114	98	85	73
End Time:	19.09.2018 13:16:45
Label: Label1_Copy9
Mode				Fluorescence Top Reading
Emission Wavelength Start				500	nm
Emission Wavelength End				670	nm
Emission Wavelength Step Size				5	nm
Emission Scan Number				35
Excitation Wavelength				465	nm
Bandwidth (Em)				280...850: 20 nm
Bandwidth (Ex) (Range 1)				230...315: 5 nm
Bandwidth (Ex) (Range 2)				316...850: 10 nm
Gain				80	Manual
Number of Flashes				25
Integration Time				20	µs
Lag Time				0	µs
Settle Time				0	ms
Z-Position (Manual)				20000	µm
Part of Plate				E2-E2
Start Time:	19.09.2018 13:16:54
	Temperature: 31.1 °C
Wavel.	500	505	510	515	520	525	530	535	540	545	550	555	560	565	570	575	580	585	590	595	600	605	610	615	620	625	630	635	640	645	650	655	660	665	670
E2	33	12	10	10	9	13	15	22	34	56	86	135	193	260	335	397	439	460	471	463	456	435	405	374	333	304	273	240	219	184	163	142	125	109	88
End Time:	19.09.2018 13:17:25

## Sheet: 370-415
Application: Tecan i-control				Tecan i-control , 2.0.10.0
Device: infinite 200Pro				Serial number: 1501008512				Serial number of connected stacker:
Firmware: V_3.40_01/15_Infinite (Dec 23 2014/12.45.11)				MAI, V_3.40_01/15_Infinite (Dec 23 2014/12.45.11)
Date:	19.09.2018
Time:	13:01:05
System				PHARPC-HPED01
User				UZH\marand
Plate				Greiner 96 Flat Bottom Transparent Polystyrene Cat. No.: 655101/655161/655192 [GRE96ft.pdfx]
Plate-ID (Stacker)
Label: Label1
Mode				Fluorescence Top Reading
Emission Wavelength Start				405	nm
Emission Wavelength End				670	nm
Emission Wavelength Step Size				5	nm
Emission Scan Number				54
Excitation Wavelength				370	nm
Bandwidth (Em)				280...850: 20 nm
Bandwidth (Ex) (Range 1)				230...315: 5 nm
Bandwidth (Ex) (Range 2)				316...850: 10 nm
Gain				80	Manual
Number of Flashes				25
Integration Time				20	µs
Lag Time				0	µs
Settle Time				0	ms
Z-Position (Manual)				20000	µm
Part of Plate				E2-E2
Start Time:	19.09.2018 13:01:06
	Temperature: 30.9 °C
Wavel.	405	410	415	420	425	430	435	440	445	450	455	460	465	470	475	480	485	490	495	500	505	510	515	520	525	530	535	540	545	550	555	560	565	570	575	580	585	590	595	600	605	610	615	620	625	630	635	640	645
E2	60	74	103	129	132	119	97	80	65	56	52	50	46	42	37	37	33	30	27	25	21	20	17	15	15	13	14	18	29	46	82	125	180	239	280	314	336	338	336	320	311	284	268	234	219	193	172	157	130
End Time:	19.09.2018 13:01:50
Label: Label1_Copy1
Mode				Fluorescence Top Reading
Emission Wavelength Start				410	nm
Emission Wavelength End				670	nm
Emission Wavelength Step Size				5	nm
Emission Scan Number				53
Excitation Wavelength				375	nm
Bandwidth (Em)				280...850: 20 nm
Bandwidth (Ex) (Range 1)				230...315: 5 nm
Bandwidth (Ex) (Range 2)				316...850: 10 nm
Gain				80	Manual
Number of Flashes				25
Integration Time				20	µs
Lag Time				0	µs
Settle Time				0	ms
Z-Position (Manual)				20000	µm
Part of Plate				E2-E2
Start Time:	19.09.2018 13:01:59
	Temperature: 31 °C
Wavel.	410	415	420	425	430	435	440	445	450	455	460	465	470	475	480	485	490	495	500	505	510	515	520	525	530	535	540	545	550	555	560	565	570	575	580	585	590	595	600	605	610	615	620	625	630	635	640	645	650
E2	51	62	92	115	131	119	100	83	64	55	51	46	42	39	37	34	31	27	23	22	19	15	15	15	14	13	17	26	45	81	125	176	233	281	311	333	331	324	315	301	279	258	238	216	194	169	151	130	113
End Time:	19.09.2018 13:02:42
Label: Label1_Copy2
Mode				Fluorescence Top Reading
Emission Wavelength Start				415	nm
Emission Wavelength End				670	nm
Emission Wavelength Step Size				5	nm
Emission Scan Number				52
Excitation Wavelength				380	nm
Bandwidth (Em)				280...850: 20 nm
Bandwidth (Ex) (Range 1)				230...315: 5 nm
Bandwidth (Ex) (Range 2)				316...850: 10 nm
Gain				80	Manual
Number of Flashes				25
Integration Time				20	µs
Lag Time				0	µs
Settle Time				0	ms
Z-Position (Manual)				20000	µm
Part of Plate				E2-E2
Start Time:	19.09.2018 13:02:51
	Temperature: 30.8 °C
Wavel.	415	420	425	430	435	440	445	450	455	460	465	470	475	480	485	490	495	500	505	510	515	520	525	530	535	540	545	550	555	560	565	570	575	580	585	590	595	600	605	610	615	620	625	630	635	640	645	650	655
E2	53	63	84	110	127	121	105	84	67	56	48	44	40	40	35	31	28	24	22	19	17	14	13	13	13	17	25	43	75	118	167	219	268	287	311	311	305	296	289	263	246	226	201	183	158	146	122	108	96
End Time:	19.09.2018 13:03:34
Label: Label1_Copy3
Mode				Fluorescence Top Reading
Emission Wavelength Start				420	nm
Emission Wavelength End				670	nm
Emission Wavelength Step Size				5	nm
Emission Scan Number				51
Excitation Wavelength				385	nm
Bandwidth (Em)				280...850: 20 nm
Bandwidth (Ex) (Range 1)				230...315: 5 nm
Bandwidth (Ex) (Range 2)				316...850: 10 nm
Gain				80	Manual
Number of Flashes				25
Integration Time				20	µs
Lag Time				0	µs
Settle Time				0	ms
Z-Position (Manual)				20000	µm
Part of Plate				E2-E2
Start Time:	19.09.2018 13:03:43
	Temperature: 30.8 °C
Wavel.	420	425	430	435	440	445	450	455	460	465	470	475	480	485	490	495	500	505	510	515	520	525	530	535	540	545	550	555	560	565	570	575	580	585	590	595	600	605	610	615	620	625	630	635	640	645	650	655	660
E2	48	52	76	97	119	122	104	85	70	55	45	42	38	37	31	29	25	22	21	17	15	15	13	14	14	21	37	59	92	130	170	203	227	243	246	238	231	226	199	196	173	158	142	128	111	99	84	75	67
End Time:	19.09.2018 13:04:24
Label: Label1_Copy4
Mode				Fluorescence Top Reading
Emission Wavelength Start				425	nm
Emission Wavelength End				670	nm
Emission Wavelength Step Size				5	nm
Emission Scan Number				50
Excitation Wavelength				390	nm
Bandwidth (Em)				280...850: 20 nm
Bandwidth (Ex) (Range 1)				230...315: 5 nm
Bandwidth (Ex) (Range 2)				316...850: 10 nm
Gain				80	Manual
Number of Flashes				25
Integration Time				20	µs
Lag Time				0	µs
Settle Time				0	ms
Z-Position (Manual)				20000	µm
Part of Plate				E2-E2
Start Time:	19.09.2018 13:04:34
	Temperature: 31 °C
Wavel.	425	430	435	440	445	450	455	460	465	470	475	480	485	490	495	500	505	510	515	520	525	530	535	540	545	550	555	560	565	570	575	580	585	590	595	600	605	610	615	620	625	630	635	640	645	650	655	660	665
E2	41	46	59	84	100	109	99	84	66	50	40	35	32	32	27	23	22	19	16	12	12	11	11	13	15	23	35	53	77	100	118	131	140	138	140	130	125	116	112	100	92	81	74	65	56	49	43	38	33
End Time:	19.09.2018 13:05:14
Label: Label1_Copy5
Mode				Fluorescence Top Reading
Emission Wavelength Start				430	nm
Emission Wavelength End				670	nm
Emission Wavelength Step Size				5	nm
Emission Scan Number				49
Excitation Wavelength				395	nm
Bandwidth (Em)				280...850: 20 nm
Bandwidth (Ex) (Range 1)				230...315: 5 nm
Bandwidth (Ex) (Range 2)				316...850: 10 nm
Gain				80	Manual
Number of Flashes				25
Integration Time				20	µs
Lag Time				0	µs
Settle Time				0	ms
Z-Position (Manual)				20000	µm
Part of Plate				E2-E2
Start Time:	19.09.2018 13:05:24
	Temperature: 30.9 °C
Wavel.	430	435	440	445	450	455	460	465	470	475	480	485	490	495	500	505	510	515	520	525	530	535	540	545	550	555	560	565	570	575	580	585	590	595	600	605	610	615	620	625	630	635	640	645	650	655	660	665	670
E2	39	47	55	77	98	104	101	84	62	47	38	33	30	26	22	20	18	15	13	13	12	10	10	13	17	23	32	47	59	71	77	80	82	81	78	77	71	67	60	55	47	42	39	32	31	26	23	21	17
End Time:	19.09.2018 13:06:04
Label: Label1_Copy6
Mode				Fluorescence Top Reading
Emission Wavelength Start				435	nm
Emission Wavelength End				670	nm
Emission Wavelength Step Size				5	nm
Emission Scan Number				48
Excitation Wavelength				400	nm
Bandwidth (Em)				280...850: 20 nm
Bandwidth (Ex) (Range 1)				230...315: 5 nm
Bandwidth (Ex) (Range 2)				316...850: 10 nm
Gain				80	Manual
Number of Flashes				25
Integration Time				20	µs
Lag Time				0	µs
Settle Time				0	ms
Z-Position (Manual)				20000	µm
Part of Plate				E2-E2
Start Time:	19.09.2018 13:06:13
	Temperature: 31 °C
Wavel.	435	440	445	450	455	460	465	470	475	480	485	490	495	500	505	510	515	520	525	530	535	540	545	550	555	560	565	570	575	580	585	590	595	600	605	610	615	620	625	630	635	640	645	650	655	660	665	670
E2	38	40	52	69	83	91	88	76	61	47	35	29	25	21	18	18	15	13	11	11	9	9	9	12	15	19	23	31	35	40	40	40	41	39	39	35	32	29	26	25	23	19	18	14	15	13	12	10
End Time:	19.09.2018 13:06:52
Label: Label1_Copy7
Mode				Fluorescence Top Reading
Emission Wavelength Start				440	nm
Emission Wavelength End				670	nm
Emission Wavelength Step Size				5	nm
Emission Scan Number				47
Excitation Wavelength				405	nm
Bandwidth (Em)				280...850: 20 nm
Bandwidth (Ex) (Range 1)				230...315: 5 nm
Bandwidth (Ex) (Range 2)				316...850: 10 nm
Gain				80	Manual
Number of Flashes				25
Integration Time				20	µs
Lag Time				0	µs
Settle Time				0	ms
Z-Position (Manual)				20000	µm
Part of Plate				E2-E2
Start Time:	19.09.2018 13:07:01
	Temperature: 31.1 °C
Wavel.	440	445	450	455	460	465	470	475	480	485	490	495	500	505	510	515	520	525	530	535	540	545	550	555	560	565	570	575	580	585	590	595	600	605	610	615	620	625	630	635	640	645	650	655	660	665	670
E2	36	39	47	59	71	79	82	72	57	44	35	26	20	18	16	14	12	12	10	9	8	8	8	10	13	15	20	21	21	24	25	23	22	22	20	19	16	17	15	12	12	10	9	7	7	7	7
End Time:	19.09.2018 13:07:40
Label: Label1_Copy8
Mode				Fluorescence Top Reading
Emission Wavelength Start				445	nm
Emission Wavelength End				670	nm
Emission Wavelength Step Size				5	nm
Emission Scan Number				46
Excitation Wavelength				410	nm
Bandwidth (Em)				280...850: 20 nm
Bandwidth (Ex) (Range 1)				230...315: 5 nm
Bandwidth (Ex) (Range 2)				316...850: 10 nm
Gain				80	Manual
Number of Flashes				25
Integration Time				20	µs
Lag Time				0	µs
Settle Time				0	ms
Z-Position (Manual)				20000	µm
Part of Plate				E2-E2
Start Time:	19.09.2018 13:07:49
	Temperature: 31 °C
Wavel.	445	450	455	460	465	470	475	480	485	490	495	500	505	510	515	520	525	530	535	540	545	550	555	560	565	570	575	580	585	590	595	600	605	610	615	620	625	630	635	640	645	650	655	660	665	670
E2	35	36	41	50	60	70	74	70	55	45	31	23	17	16	14	13	10	10	9	8	7	7	9	10	14	15	17	18	19	19	18	18	17	16	15	13	13	12	9	10	9	8	7	6	4	6
End Time:	19.09.2018 13:08:28
Label: Label1_Copy9
Mode				Fluorescence Top Reading
Emission Wavelength Start				450	nm
Emission Wavelength End				670	nm
Emission Wavelength Step Size				5	nm
Emission Scan Number				45
Excitation Wavelength				415	nm
Bandwidth (Em)				280...850: 20 nm
Bandwidth (Ex) (Range 1)				230...315: 5 nm
Bandwidth (Ex) (Range 2)				316...850: 10 nm
Gain				80	Manual
Number of Flashes				25
Integration Time				20	µs
Lag Time				0	µs
Settle Time				0	ms
Z-Position (Manual)				20000	µm
Part of Plate				E2-E2
Start Time:	19.09.2018 13:08:37
	Temperature: 30.9 °C
Wavel.	450	455	460	465	470	475	480	485	490	495	500	505	510	515	520	525	530	535	540	545	550	555	560	565	570	575	580	585	590	595	600	605	610	615	620	625	630	635	640	645	650	655	660	665	670
E2	33	30	34	39	47	58	68	67	63	43	28	23	16	14	11	10	9	9	8	8	8	10	11	15	18	19	21	21	20	22	21	18	17	18	16	13	13	11	11	9	8	7	6	6	6
End Time:	19.09.2018 13:09:14
[truncated: 5 more columns]

## Sheet: Spectrum matrix raw data
Wavel.	405	410	415	420	425	430	435	440	445	450	455	460	465	470	475	480	485	490	495	500	505	510	515	520	525	530	535	540	545	550	555	560	565	570	575	580	585	590	595	600	605	610	615	620	625	630	635	640	645
370	60	74	103	129	132	119	97	80	65	56	52	50	46	42	37	37	33	30	27	25	21	20	17	15	15	13	14	18	29	46	82	125	180	239	280	314	336	338	336	320	311	284	268	234	219	193	172	157	130
375		51	62	92	115	131	119	100	83	64	55	51	46	42	39	37	34	31	27	23	22	19	15	15	15	14	13	17	26	45	81	125	176	233	281	311	333	331	324	315	301	279	258	238	216	194	169	151	130
380			53	63	84	110	127	121	105	84	67	56	48	44	40	40	35	31	28	24	22	19	17	14	13	13	13	17	25	43	75	118	167	219	268	287	311	311	305	296	289	263	246	226	201	183	158	146	122
385				48	52	76	97	119	122	104	85	70	55	45	42	38	37	31	29	25	22	21	17	15	15	13	14	14	21	37	59	92	130	170	203	227	243	246	238	231	226	199	196	173	158	142	128	111	99
390					41	46	59	84	100	109	99	84	66	50	40	35	32	32	27	23	22	19	16	12	12	11	11	13	15	23	35	53	77	100	118	131	140	138	140	130	125	116	112	100	92	81	74	65	56
395						39	47	55	77	98	104	101	84	62	47	38	33	30	26	22	20	18	15	13	13	12	10	10	13	17	23	32	47	59	71	77	80	82	81	78	77	71	67	60	55	47	42	39	32
400							38	40	52	69	83	91	88	76	61	47	35	29	25	21	18	18	15	13	11	11	9	9	9	12	15	19	23	31	35	40	40	40	41	39	39	35	32	29	26	25	23	19	18
405								36	39	47	59	71	79	82	72	57	44	35	26	20	18	16	14	12	12	10	9	8	8	8	10	13	15	20	21	21	24	25	23	22	22	20	19	16	17	15	12	12	10
410									35	36	41	50	60	70	74	70	55	45	31	23	17	16	14	13	10	10	9	8	7	7	9	10	14	15	17	18	19	19	18	18	17	16	15	13	13	12	9	10	9
415										33	30	34	39	47	58	68	67	63	43	28	23	16	14	11	10	9	9	8	8	8	10	11	15	18	19	21	21	20	22	21	18	17	18	16	13	13	11	11	9
420											36	32	33	38	46	61	71	74	70	52	37	25	16	13	11	11	10	8	9	12	13	17	20	24	30	31	33	32	31	33	30	29	26	23	21	19	16	16	13
425												33	30	30	33	42	56	67	72	66	53	38	22	15	12	11	11	9	11	13	17	22	27	36	39	43	44	46	43	43	40	36	34	31	28	25	22	21	18
430													24	21	21	23	30	39	48	56	56	46	33	20	14	10	8	9	9	12	17	24	31	41	47	50	54	54	54	52	50	45	41	37	37	30	25	27	20
435														19	14	14	15	19	26	35	43	44	39	28	21	14	9	9	10	13	20	27	37	50	59	65	68	69	71	69	64	59	55	50	47	39	36	31	28
440															16	12	11	13	14	17	26	33	41	40	34	25	17	13	13	18	28	41	58	73	90	98	106	110	102	101	96	91	87	77	70	59	54	49	42
445																14	11	10	10	11	15	21	30	40	42	34	28	20	19	26	40	59	82	107	125	141	148	153	150	146	141	130	116	109	99	92	77	71	60
450																	18	10	9	8	9	13	20	30	37	39	37	33	30	37	54	80	113	153	180	195	206	211	208	200	191	180	167	152	141	122	105	98	84
455																		17	9	7	7	8	12	16	25	32	38	42	45	54	80	108	157	202	241	266	280	287	278	269	262	238	221	203	186	162	145	128	114
460																			16	9	8	8	8	11	15	22	32	43	57	75	109	152	213	272	319	356	378	388	380	368	352	321	302	283	246	220	201	170	147
465																				33	12	10	10	9	13	15	22	34	56	86	135	193	260	335	397	439	460	471	463	456	435	405	374	333	304	273	240	219	184
470																					30	12	10	12	12	13	17	29	53	93	157	236	326	413	495	548	586	587	575	557	540	494	461	416	377	333	296	260	226
475																						16	13	13	13	15	19	29	55	102	184	277	418	539	636	708	749	753	741	709	685	629	584	538	480	438	382	329	291
480																							17	14	15	17	23	39	79	143	272	423	636	832	1007	1107	1163	1188	1167	1128	1081	1004	926	838	776	682	604	539	461
485																								20	19	22	34	60	128	236	448	696	1050	1385	1655	1840	1951	1974	1959	1862	1787	1642	1542	1417	1267	1146	1009	879	772
490																									21	22	35	67	152	284	525	860	1238	1660	1986	2215	2340	2384	2345	2265	2184	2001	1866	1689	1529	1368	1198	1072	915
495																										22	33	59	129	263	481	776	1140	1530	1827	2010	2147	2192	2167	2083	2003	1854	1717	1550	1412	1261	1104	993	854
500																											32	51	126	253	484	750	1129	1524	1826	1989	2142	2171	2149	2068	1999	1816	1691	1555	1422	1262	1097	993	843
505																												70	131	299	543	863	1310	1733	2101	2325	2457	2513	2474	2387	2285	2133	1987	1800	1649	1461	1290	1136	978
510																													195	326	668	1202	1666	2185	2651	2924	3124	3180	3133	3024	2916	2643	2500	2294	2037	1837	1617	1438	1244
515																														490	913	1522	2136	2862	3481	3827	4070	4136	4086	3941	3800	3498	3278	2978	2706	2402	2129	1902	1619
520																															1159	1881	2703	3634	4346	4874	5181	5272	5223	5038	4838	4396	4162	3779	3399	3076	2711	2413	2087
525																																2538	3584	4740	5715	6401	6794	6940	6849	6594	6326	5814	5440	5003	4469	4007	3557	3186	2713
530																																	4371	5749	6898	7682	8187	8376	8257	7945	7637	7014	6491	5975	5459	4822	4292	3808	3295
535																																		6161	7366	8085	8656	8852	8701	8423	8068	7454	6953	6324	5779	5148	4528	4030	3456
540																																			7859	8678	9218	9427	9286	8946	8665	7976	7427	6750	6171	5466	4798	4317	3714
545																																				9441	10067	10238	10131	9704	9357	8650	8014	7295	6671	5938	5225	4646	4016
550																																					9387	9577	9465	9172	8808	8030	7521	6902	6183	5553	4944	4290	3754
555																																						8985	8981	8649	8343	7507	7054	6502	5851	5241	4661	4022	3598
560																																							8182	7981	7568	7000	6448	5933	5322	4798	4247	3796	3281
565																																								6233	6001	5496	5090	4628	4271	3797	3319	2951	2562
570																																									4541	4344	3992	3621	3253	2919	2584	2271	1943
575																																										2771	2622	2352	2098	1902	1683	1467	1296
580																																											1334	1248	1112	997	877	774	692
585																																												573	529	469	417	368	321
590																																													294	268	241	210	182
595																																														146	139	120	105
600																																															72	64	59
	Ruby SE1 (0.6 mg/ml) 1.3 µl
[truncated: 5 more columns]
