# Supplementary material for: In-Vitro Characterization of mCerulean3_mRuby3 as a Novel FRET Pair with Favorable Bleed-Through Characteristics
Source: Biosensors (Basel). 2019 Feb 28;9(1):33. doi: 10.3390/bios9010033 (PMC6468510; doi:10.3390/bios9010033)
Supplement: Supplementary file 1 [file biosensors-09-00033-s001.zip › Supplementary Material Erismann et al/3D spectra of trypsin digests/CeruRuby/Create3Dfigurefromtable.m]

prompt = 'Name of your data spectrum (table format)?'
P = input(prompt)
D = table2array(P)
Z = D(2:end,2:end);
M = max(max(Z));
figure(2)
X = D(1,2:end);
Y = D(2:end,1);
x1 = min(X);
x2 = max(X);
y1 = min(Y);
y2 = max(Y);
surf(X,Y,Z)
axis manual
xlim([x1 x2])
ylim([y1 y2])
colormap hsv
colorbar
caxis([0 M])
rotate3d
