# Supplementary material for: In-Vitro Characterization of mCerulean3_mRuby3 as a Novel FRET Pair with Favorable Bleed-Through Characteristics
Source: Biosensors (Basel). 2019 Feb 28;9(1):33. doi: 10.3390/bios9010033 (PMC6468510; doi:10.3390/bios9010033)
Supplement: Supplementary file 1 [file biosensors-09-00033-s001.zip › Supplementary Material Erismann et al/3D spectra of trypsin digests/CFPYFP/1 CFP_YFP before Trypsin.xlsx]

## Sheet: 570-600
Application: Tecan i-control				Tecan i-control , 2.0.10.0
Device: infinite 200Pro				Serial number: 1501008512				Serial number of connected stacker:
Firmware: V_3.40_01/15_Infinite (Dec 23 2014/12.45.11)				MAI, V_3.40_01/15_Infinite (Dec 23 2014/12.45.11)
Date:	25.09.2018
Time:	10:16:09
System				PHARPC-HPED01
User				UZH\marand
Plate				Greiner 96 Flat Bottom Transparent Polystyrene Cat. No.: 655101/655161/655192 [GRE96ft.pdfx]
Plate-ID (Stacker)
Label: Label1
Mode				Fluorescence Top Reading
Emission Wavelength Start				605	nm
Emission Wavelength End				670	nm
Emission Wavelength Step Size				5	nm
Emission Scan Number				14
Excitation Wavelength				570	nm
Bandwidth (Em)				280...850: 20 nm
Bandwidth (Ex) (Range 1)				230...315: 5 nm
Bandwidth (Ex) (Range 2)				316...850: 10 nm
Gain				80	Manual
Number of Flashes				25
Integration Time				20	µs
Lag Time				0	µs
Settle Time				0	ms
Z-Position (Manual)				20000	µm
Part of Plate				B4-B4
Start Time:	25.09.2018 10:16:11
	Temperature: 26.7 °C
Wavel.	605	610	615	620	625	630	635	640	645	650	655	660	665	670
B4	16	14	14	12	10	13	10	9	8	7	7	7	6	9
End Time:	25.09.2018 10:16:28
Label: Label1_Copy1
Mode				Fluorescence Top Reading
Emission Wavelength Start				610	nm
Emission Wavelength End				670	nm
Emission Wavelength Step Size				5	nm
Emission Scan Number				13
Excitation Wavelength				575	nm
Bandwidth (Em)				280...850: 20 nm
Bandwidth (Ex) (Range 1)				230...315: 5 nm
Bandwidth (Ex) (Range 2)				316...850: 10 nm
Gain				80	Manual
Number of Flashes				25
Integration Time				20	µs
Lag Time				0	µs
Settle Time				0	ms
Z-Position (Manual)				20000	µm
Part of Plate				B4-B4
Start Time:	25.09.2018 10:16:37
	Temperature: 26.8 °C
Wavel.	610	615	620	625	630	635	640	645	650	655	660	665	670
B4	9	9	6	6	5	5	5	5	2	4	3	3	1
End Time:	25.09.2018 10:16:53
Label: Label1_Copy2
Mode				Fluorescence Top Reading
Emission Wavelength Start				615	nm
Emission Wavelength End				670	nm
Emission Wavelength Step Size				5	nm
Emission Scan Number				12
Excitation Wavelength				580	nm
Bandwidth (Em)				280...850: 20 nm
Bandwidth (Ex) (Range 1)				230...315: 5 nm
Bandwidth (Ex) (Range 2)				316...850: 10 nm
Gain				80	Manual
Number of Flashes				25
Integration Time				20	µs
Lag Time				0	µs
Settle Time				0	ms
Z-Position (Manual)				20000	µm
Part of Plate				B4-B4
Start Time:	25.09.2018 10:17:02
	Temperature: 26.7 °C
Wavel.	615	620	625	630	635	640	645	650	655	660	665	670
B4	5	4	3	3	3	2	2	2	0	2	2	2
End Time:	25.09.2018 10:17:18
Label: Label1_Copy3
Mode				Fluorescence Top Reading
Emission Wavelength Start				620	nm
Emission Wavelength End				670	nm
Emission Wavelength Step Size				5	nm
Emission Scan Number				11
Excitation Wavelength				585	nm
Bandwidth (Em)				280...850: 20 nm
Bandwidth (Ex) (Range 1)				230...315: 5 nm
Bandwidth (Ex) (Range 2)				316...850: 10 nm
Gain				80	Manual
Number of Flashes				25
Integration Time				20	µs
Lag Time				0	µs
Settle Time				0	ms
Z-Position (Manual)				20000	µm
Part of Plate				B4-B4
Start Time:	25.09.2018 10:17:27
	Temperature: 26.9 °C
Wavel.	620	625	630	635	640	645	650	655	660	665	670
B4	3	1	2	2	3	1	1	1	2	2	1
End Time:	25.09.2018 10:17:42
Label: Label1_Copy4
Mode				Fluorescence Top Reading
Emission Wavelength Start				625	nm
Emission Wavelength End				670	nm
Emission Wavelength Step Size				5	nm
Emission Scan Number				10
Excitation Wavelength				590	nm
Bandwidth (Em)				280...850: 20 nm
Bandwidth (Ex) (Range 1)				230...315: 5 nm
Bandwidth (Ex) (Range 2)				316...850: 10 nm
Gain				80	Manual
Number of Flashes				25
Integration Time				20	µs
Lag Time				0	µs
Settle Time				0	ms
Z-Position (Manual)				20000	µm
Part of Plate				B4-B4
Start Time:	25.09.2018 10:17:51
	Temperature: 27 °C
Wavel.	625	630	635	640	645	650	655	660	665	670
B4	3	1	1	0	1	0	1	0	2	-1
End Time:	25.09.2018 10:18:05
Label: Label1_Copy5
Mode				Fluorescence Top Reading
Emission Wavelength Start				630	nm
Emission Wavelength End				670	nm
Emission Wavelength Step Size				5	nm
Emission Scan Number				9
Excitation Wavelength				595	nm
Bandwidth (Em)				280...850: 20 nm
Bandwidth (Ex) (Range 1)				230...315: 5 nm
Bandwidth (Ex) (Range 2)				316...850: 10 nm
Gain				80	Manual
Number of Flashes				25
Integration Time				20	µs
Lag Time				0	µs
Settle Time				0	ms
Z-Position (Manual)				20000	µm
Part of Plate				B4-B4
Start Time:	25.09.2018 10:18:14
	Temperature: 26.9 °C
Wavel.	630	635	640	645	650	655	660	665	670
B4	0	1	1	1	2	1	3	2	3
End Time:	25.09.2018 10:18:27
Label: Label1_Copy6
Mode				Fluorescence Top Reading
Emission Wavelength Start				635	nm
Emission Wavelength End				670	nm
Emission Wavelength Step Size				5	nm
Emission Scan Number				8
Excitation Wavelength				600	nm
Bandwidth (Em)				280...850: 20 nm
Bandwidth (Ex) (Range 1)				230...315: 5 nm
Bandwidth (Ex) (Range 2)				316...850: 10 nm
Gain				80	Manual
Number of Flashes				25
Integration Time				20	µs
Lag Time				0	µs
Settle Time				0	ms
Z-Position (Manual)				20000	µm
Part of Plate				B4-B4
Start Time:	25.09.2018 10:18:36
	Temperature: 27 °C
Wavel.	635	640	645	650	655	660	665	670
B4	0	0	2	0	2	1	2	1
End Time:	25.09.2018 10:18:49

## Sheet: 520-565
Application: Tecan i-control				Tecan i-control , 2.0.10.0
Device: infinite 200Pro				Serial number: 1501008512				Serial number of connected stacker:
Firmware: V_3.40_01/15_Infinite (Dec 23 2014/12.45.11)				MAI, V_3.40_01/15_Infinite (Dec 23 2014/12.45.11)
Date:	25.09.2018
Time:	10:09:49
System				PHARPC-HPED01
User				UZH\marand
Plate				Greiner 96 Flat Bottom Transparent Polystyrene Cat. No.: 655101/655161/655192 [GRE96ft.pdfx]
Plate-ID (Stacker)
Label: Label1
Mode				Fluorescence Top Reading
Emission Wavelength Start				555	nm
Emission Wavelength End				670	nm
Emission Wavelength Step Size				5	nm
Emission Scan Number				24
Excitation Wavelength				520	nm
Bandwidth (Em)				280...850: 20 nm
Bandwidth (Ex) (Range 1)				230...315: 5 nm
Bandwidth (Ex) (Range 2)				316...850: 10 nm
Gain				80	Manual
Number of Flashes				25
Integration Time				20	µs
Lag Time				0	µs
Settle Time				0	ms
Z-Position (Manual)				20000	µm
Part of Plate				B4-B4
Start Time:	25.09.2018 10:09:51
	Temperature: 26 °C
Wavel.	555	560	565	570	575	580	585	590	595	600	605	610	615	620	625	630	635	640	645	650	655	660	665	670
B4	15758	13631	11957	10218	8810	7451	6105	4865	3831	3106	2646	2025	1763	1489	1228	1043	869	723	589	483	407	332	268	230
End Time:	25.09.2018 10:10:14
Label: Label1_Copy1
Mode				Fluorescence Top Reading
Emission Wavelength Start				560	nm
Emission Wavelength End				670	nm
Emission Wavelength Step Size				5	nm
Emission Scan Number				23
Excitation Wavelength				525	nm
Bandwidth (Em)				280...850: 20 nm
Bandwidth (Ex) (Range 1)				230...315: 5 nm
Bandwidth (Ex) (Range 2)				316...850: 10 nm
Gain				80	Manual
Number of Flashes				25
Integration Time				20	µs
Lag Time				0	µs
Settle Time				0	ms
Z-Position (Manual)				20000	µm
Part of Plate				B4-B4
Start Time:	25.09.2018 10:10:23
	Temperature: 26.2 °C
Wavel.	560	565	570	575	580	585	590	595	600	605	610	615	620	625	630	635	640	645	650	655	660	665	670
B4	8819	7771	6744	5786	4858	4030	3152	2550	2011	1698	1364	1160	975	815	685	569	485	398	333	276	218	183	155
End Time:	25.09.2018 10:10:46
Label: Label1_Copy2
Mode				Fluorescence Top Reading
Emission Wavelength Start				565	nm
Emission Wavelength End				670	nm
Emission Wavelength Step Size				5	nm
Emission Scan Number				22
Excitation Wavelength				530	nm
Bandwidth (Em)				280...850: 20 nm
Bandwidth (Ex) (Range 1)				230...315: 5 nm
Bandwidth (Ex) (Range 2)				316...850: 10 nm
Gain				80	Manual
Number of Flashes				25
Integration Time				20	µs
Lag Time				0	µs
Settle Time				0	ms
Z-Position (Manual)				20000	µm
Part of Plate				B4-B4
Start Time:	25.09.2018 10:10:55
	Temperature: 26.3 °C
Wavel.	565	570	575	580	585	590	595	600	605	610	615	620	625	630	635	640	645	650	655	660	665	670
B4	5049	4392	3834	3218	2659	2078	1706	1347	1141	898	755	654	554	461	382	322	274	223	187	150	126	102
End Time:	25.09.2018 10:11:17
Label: Label1_Copy3
Mode				Fluorescence Top Reading
Emission Wavelength Start				570	nm
Emission Wavelength End				670	nm
Emission Wavelength Step Size				5	nm
Emission Scan Number				21
Excitation Wavelength				535	nm
Bandwidth (Em)				280...850: 20 nm
Bandwidth (Ex) (Range 1)				230...315: 5 nm
Bandwidth (Ex) (Range 2)				316...850: 10 nm
Gain				80	Manual
Number of Flashes				25
Integration Time				20	µs
Lag Time				0	µs
Settle Time				0	ms
Z-Position (Manual)				20000	µm
Part of Plate				B4-B4
Start Time:	25.09.2018 10:11:26
	Temperature: 26.3 °C
Wavel.	570	575	580	585	590	595	600	605	610	615	620	625	630	635	640	645	650	655	660	665	670
B4	1821	1562	1355	1113	913	714	578	497	394	335	280	241	206	174	146	124	104	90	76	59	50
End Time:	25.09.2018 10:11:48
Label: Label1_Copy4
Mode				Fluorescence Top Reading
Emission Wavelength Start				575	nm
Emission Wavelength End				670	nm
Emission Wavelength Step Size				5	nm
Emission Scan Number				20
Excitation Wavelength				540	nm
Bandwidth (Em)				280...850: 20 nm
Bandwidth (Ex) (Range 1)				230...315: 5 nm
Bandwidth (Ex) (Range 2)				316...850: 10 nm
Gain				80	Manual
Number of Flashes				25
Integration Time				20	µs
Lag Time				0	µs
Settle Time				0	ms
Z-Position (Manual)				20000	µm
Part of Plate				B4-B4
Start Time:	25.09.2018 10:11:57
	Temperature: 26.3 °C
Wavel.	575	580	585	590	595	600	605	610	615	620	625	630	635	640	645	650	655	660	665	670
B4	549	480	396	326	261	216	184	145	125	111	96	81	69	59	50	45	40	36	32	28
End Time:	25.09.2018 10:12:18
Label: Label1_Copy5
Mode				Fluorescence Top Reading
Emission Wavelength Start				580	nm
Emission Wavelength End				670	nm
Emission Wavelength Step Size				5	nm
Emission Scan Number				19
Excitation Wavelength				545	nm
Bandwidth (Em)				280...850: 20 nm
Bandwidth (Ex) (Range 1)				230...315: 5 nm
Bandwidth (Ex) (Range 2)				316...850: 10 nm
Gain				80	Manual
Number of Flashes				25
Integration Time				20	µs
Lag Time				0	µs
Settle Time				0	ms
Z-Position (Manual)				20000	µm
Part of Plate				B4-B4
Start Time:	25.09.2018 10:12:27
	Temperature: 26.5 °C
Wavel.	580	585	590	595	600	605	610	615	620	625	630	635	640	645	650	655	660	665	670
B4	188	162	135	113	94	85	70	62	52	46	41	34	31	26	24	25	23	21	19
End Time:	25.09.2018 10:12:47
Label: Label1_Copy6
Mode				Fluorescence Top Reading
Emission Wavelength Start				585	nm
Emission Wavelength End				670	nm
Emission Wavelength Step Size				5	nm
Emission Scan Number				18
Excitation Wavelength				550	nm
Bandwidth (Em)				280...850: 20 nm
Bandwidth (Ex) (Range 1)				230...315: 5 nm
Bandwidth (Ex) (Range 2)				316...850: 10 nm
Gain				80	Manual
Number of Flashes				25
Integration Time				20	µs
Lag Time				0	µs
Settle Time				0	ms
Z-Position (Manual)				20000	µm
Part of Plate				B4-B4
Start Time:	25.09.2018 10:12:56
	Temperature: 26.5 °C
Wavel.	585	590	595	600	605	610	615	620	625	630	635	640	645	650	655	660	665	670
B4	60	55	50	43	43	35	32	31	26	23	20	16	15	14	12	13	12	13
End Time:	25.09.2018 10:13:16
Label: Label1_Copy7
Mode				Fluorescence Top Reading
Emission Wavelength Start				590	nm
Emission Wavelength End				670	nm
Emission Wavelength Step Size				5	nm
Emission Scan Number				17
Excitation Wavelength				555	nm
Bandwidth (Em)				280...850: 20 nm
Bandwidth (Ex) (Range 1)				230...315: 5 nm
Bandwidth (Ex) (Range 2)				316...850: 10 nm
Gain				80	Manual
Number of Flashes				25
Integration Time				20	µs
Lag Time				0	µs
Settle Time				0	ms
Z-Position (Manual)				20000	µm
Part of Plate				B4-B4
Start Time:	25.09.2018 10:13:25
	Temperature: 26.4 °C
Wavel.	590	595	600	605	610	615	620	625	630	635	640	645	650	655	660	665	670
B4	36	35	31	30	27	26	22	22	18	17	15	12	13	11	10	8	11
End Time:	25.09.2018 10:13:44
Label: Label1_Copy8
Mode				Fluorescence Top Reading
Emission Wavelength Start				595	nm
Emission Wavelength End				670	nm
Emission Wavelength Step Size				5	nm
Emission Scan Number				16
Excitation Wavelength				560	nm
Bandwidth (Em)				280...850: 20 nm
Bandwidth (Ex) (Range 1)				230...315: 5 nm
Bandwidth (Ex) (Range 2)				316...850: 10 nm
Gain				80	Manual
Number of Flashes				25
Integration Time				20	µs
Lag Time				0	µs
Settle Time				0	ms
Z-Position (Manual)				20000	µm
Part of Plate				B4-B4
Start Time:	25.09.2018 10:13:53
	Temperature: 26.5 °C
Wavel.	595	600	605	610	615	620	625	630	635	640	645	650	655	660	665	670
B4	30	26	26	23	20	21	18	16	15	12	11	10	10	8	8	9
End Time:	25.09.2018 10:14:11
Label: Label1_Copy9
Mode				Fluorescence Top Reading
Emission Wavelength Start				600	nm
Emission Wavelength End				670	nm
Emission Wavelength Step Size				5	nm
Emission Scan Number				15
Excitation Wavelength				565	nm
Bandwidth (Em)				280...850: 20 nm
Bandwidth (Ex) (Range 1)				230...315: 5 nm
Bandwidth (Ex) (Range 2)				316...850: 10 nm
Gain				80	Manual
Number of Flashes				25
Integration Time				20	µs
Lag Time				0	µs
Settle Time				0	ms
Z-Position (Manual)				20000	µm
Part of Plate				B4-B4
Start Time:	25.09.2018 10:14:20
	Temperature: 26.5 °C
Wavel.	600	605	610	615	620	625	630	635	640	645	650	655	660	665	670
B4	20	19	19	16	17	13	14	12	8	8	7	8	8	8	9
End Time:	25.09.2018 10:14:38

## Sheet: 470-515
Application: Tecan i-control				Tecan i-control , 2.0.10.0
Device: infinite 200Pro				Serial number: 1501008512				Serial number of connected stacker:
Firmware: V_3.40_01/15_Infinite (Dec 23 2014/12.45.11)				MAI, V_3.40_01/15_Infinite (Dec 23 2014/12.45.11)
Date:	25.09.2018
Time:	10:00:32
System				PHARPC-HPED01
User				UZH\marand
Plate				Greiner 96 Flat Bottom Transparent Polystyrene Cat. No.: 655101/655161/655192 [GRE96ft.pdfx]
Plate-ID (Stacker)
Label: Label1
Mode				Fluorescence Top Reading
Emission Wavelength Start				505	nm
Emission Wavelength End				670	nm
Emission Wavelength Step Size				5	nm
Emission Scan Number				34
Excitation Wavelength				470	nm
Bandwidth (Em)				280...850: 20 nm
Bandwidth (Ex) (Range 1)				230...315: 5 nm
Bandwidth (Ex) (Range 2)				316...850: 10 nm
Gain				80	Manual
Number of Flashes				25
Integration Time				20	µs
Lag Time				0	µs
Settle Time				0	ms
Z-Position (Manual)				20000	µm
Part of Plate				B4-B4
Start Time:	25.09.2018 10:00:33
	Temperature: 25.4 °C
Wavel.	505	510	515	520	525	530	535	540	545	550	555	560	565	570	575	580	585	590	595	600	605	610	615	620	625	630	635	640	645	650	655	660	665	670
B4	4047	5644	8060	11374	13216	13685	12937	11309	9370	7892	6569	5615	4845	4139	3460	2981	2458	1953	1551	1256	1080	815	711	605	494	422	341	299	236	197	167	133	116	97
End Time:	25.09.2018 10:01:03
Label: Label1_Copy1
Mode				Fluorescence Top Reading
Emission Wavelength Start				510	nm
Emission Wavelength End				670	nm
Emission Wavelength Step Size				5	nm
Emission Scan Number				33
Excitation Wavelength				475	nm
Bandwidth (Em)				280...850: 20 nm
Bandwidth (Ex) (Range 1)				230...315: 5 nm
Bandwidth (Ex) (Range 2)				316...850: 10 nm
Gain				80	Manual
Number of Flashes				25
Integration Time				20	µs
Lag Time				0	µs
Settle Time				0	ms
Z-Position (Manual)				20000	µm
Part of Plate				B4-B4
Start Time:	25.09.2018 10:01:12
	Temperature: 25.4 °C
Wavel.	510	515	520	525	530	535	540	545	550	555	560	565	570	575	580	585	590	595	600	605	610	615	620	625	630	635	640	645	650	655	660	665	670
B4	5529	8424	11803	14216	14950	14207	12399	10306	8627	7083	6163	5249	4519	3881	3276	2670	2127	1684	1361	1166	884	781	655	537	452	380	314	254	208	176	147	122	98
End Time:	25.09.2018 10:01:42
Label: Label1_Copy2
Mode				Fluorescence Top Reading
Emission Wavelength Start				515	nm
Emission Wavelength End				670	nm
Emission Wavelength Step Size				5	nm
Emission Scan Number				32
Excitation Wavelength				480	nm
Bandwidth (Em)				280...850: 20 nm
Bandwidth (Ex) (Range 1)				230...315: 5 nm
Bandwidth (Ex) (Range 2)				316...850: 10 nm
Gain				80	Manual
Number of Flashes				25
Integration Time				20	µs
Lag Time				0	µs
Settle Time				0	ms
Z-Position (Manual)				20000	µm
Part of Plate				B4-B4
Start Time:	25.09.2018 10:01:51
	Temperature: 25.6 °C
Wavel.	515	520	525	530	535	540	545	550	555	560	565	570	575	580	585	590	595	600	605	610	615	620	625	630	635	640	645	650	655	660	665	670
B4	10104	14044	17628	18917	18056	15818	13120	10954	9087	7796	6751	5825	4874	4200	3425	2724	2155	1720	1476	1178	992	814	697	572	471	400	324	270	233	181	149	126
End Time:	25.09.2018 10:02:20
Label: Label1_Copy3
Mode				Fluorescence Top Reading
Emission Wavelength Start				520	nm
Emission Wavelength End				670	nm
Emission Wavelength Step Size				5	nm
Emission Scan Number				31
Excitation Wavelength				485	nm
Bandwidth (Em)				280...850: 20 nm
Bandwidth (Ex) (Range 1)				230...315: 5 nm
Bandwidth (Ex) (Range 2)				316...850: 10 nm
Gain				80	Manual
Number of Flashes				25
Integration Time				20	µs
Lag Time				0	µs
Settle Time				0	ms
Z-Position (Manual)				20000	µm
Part of Plate				B4-B4
Start Time:	25.09.2018 10:02:29
	Temperature: 25.3 °C
Wavel.	520	525	530	535	540	545	550	555	560	565	570	575	580	585	590	595	600	605	610	615	620	625	630	635	640	645	650	655	660	665	670
B4	21442	25665	27962	26910	23027	19082	15958	13238	11543	9847	8499	7306	6160	4996	3983	3216	2518	2127	1691	1436	1209	997	839	705	585	477	402	334	270	226	185
End Time:	25.09.2018 10:02:57
Label: Label1_Copy4
Mode				Fluorescence Top Reading
Emission Wavelength Start				525	nm
Emission Wavelength End				670	nm
Emission Wavelength Step Size				5	nm
Emission Scan Number				30
Excitation Wavelength				490	nm
Bandwidth (Em)				280...850: 20 nm
Bandwidth (Ex) (Range 1)				230...315: 5 nm
Bandwidth (Ex) (Range 2)				316...850: 10 nm
Gain				80	Manual
Number of Flashes				25
Integration Time				20	µs
Lag Time				0	µs
Settle Time				0	ms
Z-Position (Manual)				20000	µm
Part of Plate				B4-B4
Start Time:	25.09.2018 10:03:06
	Temperature: 25.6 °C
Wavel.	525	530	535	540	545	550	555	560	565	570	575	580	585	590	595	600	605	610	615	620	625	630	635	640	645	650	655	660	665	670
B4	27530	28963	27843	24602	19887	16662	13867	11880	10313	8739	7425	6397	5224	4144	3299	2659	2256	1777	1517	1243	1069	877	727	616	493	413	340	275	228	195
End Time:	25.09.2018 10:03:33
Label: Label1_Copy5
Mode				Fluorescence Top Reading
Emission Wavelength Start				530	nm
Emission Wavelength End				670	nm
Emission Wavelength Step Size				5	nm
Emission Scan Number				29
Excitation Wavelength				495	nm
Bandwidth (Em)				280...850: 20 nm
Bandwidth (Ex) (Range 1)				230...315: 5 nm
Bandwidth (Ex) (Range 2)				316...850: 10 nm
Gain				80	Manual
Number of Flashes				25
Integration Time				20	µs
Lag Time				0	µs
Settle Time				0	ms
Z-Position (Manual)				20000	µm
Part of Plate				B4-B4
Start Time:	25.09.2018 10:03:42
	Temperature: 25.8 °C
Wavel.	530	535	540	545	550	555	560	565	570	575	580	585	590	595	600	605	610	615	620	625	630	635	640	645	650	655	660	665	670
B4	23595	22530	19957	16491	13613	11283	9660	8389	7081	6058	5196	4258	3404	2673	2151	1856	1451	1238	1022	858	715	592	499	400	335	279	223	186	158
End Time:	25.09.2018 10:04:09
Label: Label1_Copy6
Mode				Fluorescence Top Reading
Emission Wavelength Start				535	nm
Emission Wavelength End				670	nm
Emission Wavelength Step Size				5	nm
Emission Scan Number				28
Excitation Wavelength				500	nm
Bandwidth (Em)				280...850: 20 nm
Bandwidth (Ex) (Range 1)				230...315: 5 nm
Bandwidth (Ex) (Range 2)				316...850: 10 nm
Gain				80	Manual
Number of Flashes				25
Integration Time				20	µs
Lag Time				0	µs
Settle Time				0	ms
Z-Position (Manual)				20000	µm
Part of Plate				B4-B4
Start Time:	25.09.2018 10:04:18
	Temperature: 25.6 °C
Wavel.	535	540	545	550	555	560	565	570	575	580	585	590	595	600	605	610	615	620	625	630	635	640	645	650	655	660	665	670
B4	21545	19125	16011	12990	10893	9357	7999	6876	5899	4957	4017	3216	2593	2043	1749	1373	1170	989	815	682	574	478	386	322	265	221	182	147
End Time:	25.09.2018 10:04:44
Label: Label1_Copy7
Mode				Fluorescence Top Reading
Emission Wavelength Start				540	nm
Emission Wavelength End				670	nm
Emission Wavelength Step Size				5	nm
Emission Scan Number				27
Excitation Wavelength				505	nm
Bandwidth (Em)				280...850: 20 nm
Bandwidth (Ex) (Range 1)				230...315: 5 nm
Bandwidth (Ex) (Range 2)				316...850: 10 nm
Gain				80	Manual
Number of Flashes				25
Integration Time				20	µs
Lag Time				0	µs
Settle Time				0	ms
Z-Position (Manual)				20000	µm
Part of Plate				B4-B4
Start Time:	25.09.2018 10:04:53
	Temperature: 25.8 °C
Wavel.	540	545	550	555	560	565	570	575	580	585	590	595	600	605	610	615	620	625	630	635	640	645	650	655	660	665	670
B4	21309	17629	15022	12403	10263	9115	7813	6711	5629	4585	3655	2954	2319	1979	1541	1336	1132	945	786	650	533	440	367	303	240	206	172
End Time:	25.09.2018 10:05:19
Label: Label1_Copy8
Mode				Fluorescence Top Reading
Emission Wavelength Start				545	nm
Emission Wavelength End				670	nm
Emission Wavelength Step Size				5	nm
Emission Scan Number				26
Excitation Wavelength				510	nm
Bandwidth (Em)				280...850: 20 nm
Bandwidth (Ex) (Range 1)				230...315: 5 nm
Bandwidth (Ex) (Range 2)				316...850: 10 nm
Gain				80	Manual
Number of Flashes				25
Integration Time				20	µs
Lag Time				0	µs
Settle Time				0	ms
Z-Position (Manual)				20000	µm
Part of Plate				B4-B4
Start Time:	25.09.2018 10:05:28
	Temperature: 25.8 °C
Wavel.	545	550	555	560	565	570	575	580	585	590	595	600	605	610	615	620	625	630	635	640	645	650	655	660	665	670
B4	21404	18866	15217	13180	11273	9657	8119	6988	5728	4538	3597	2885	2483	1966	1669	1381	1178	966	806	669	538	457	368	303	260	214
End Time:	25.09.2018 10:05:53
Label: Label1_Copy9
Mode				Fluorescence Top Reading
Emission Wavelength Start				550	nm
Emission Wavelength End				670	nm
Emission Wavelength Step Size				5	nm
Emission Scan Number				25
Excitation Wavelength				515	nm
Bandwidth (Em)				280...850: 20 nm
Bandwidth (Ex) (Range 1)				230...315: 5 nm
Bandwidth (Ex) (Range 2)				316...850: 10 nm
Gain				80	Manual
Number of Flashes				25
Integration Time				20	µs
Lag Time				0	µs
Settle Time				0	ms
Z-Position (Manual)				20000	µm
Part of Plate				B4-B4
Start Time:	25.09.2018 10:06:02
	Temperature: 25.9 °C
Wavel.	550	555	560	565	570	575	580	585	590	595	600	605	610	615	620	625	630	635	640	645	650	655	660	665	670
B4	20337	17542	14338	12627	10897	9203	7915	6469	5138	4063	3278	2803	2199	1880	1553	1332	1095	905	767	615	508	429	354	288	239
End Time:	25.09.2018 10:06:26

## Sheet: 420-465
Application: Tecan i-control				Tecan i-control , 2.0.10.0
Device: infinite 200Pro				Serial number: 1501008512				Serial number of connected stacker:
Firmware: V_3.40_01/15_Infinite (Dec 23 2014/12.45.11)				MAI, V_3.40_01/15_Infinite (Dec 23 2014/12.45.11)
Date:	25.09.2018
Time:	09:53:08
System				PHARPC-HPED01
User				UZH\marand
Plate				Greiner 96 Flat Bottom Transparent Polystyrene Cat. No.: 655101/655161/655192 [GRE96ft.pdfx]
Plate-ID (Stacker)
Label: Label1
Mode				Fluorescence Top Reading
Emission Wavelength Start				455	nm
Emission Wavelength End				670	nm
Emission Wavelength Step Size				5	nm
Emission Scan Number				44
Excitation Wavelength				420	nm
Bandwidth (Em)				280...850: 20 nm
Bandwidth (Ex) (Range 1)				230...315: 5 nm
Bandwidth (Ex) (Range 2)				316...850: 10 nm
Gain				80	Manual
Number of Flashes				25
Integration Time				20	µs
Lag Time				0	µs
Settle Time				0	ms
Z-Position (Manual)				20000	µm
Part of Plate				B4-B4
Start Time:	25.09.2018 09:53:09
	Temperature: 24.6 °C
Wavel.	455	460	465	470	475	480	485	490	495	500	505	510	515	520	525	530	535	540	545	550	555	560	565	570	575	580	585	590	595	600	605	610	615	620	625	630	635	640	645	650	655	660	665	670
B4	1285	1928	3477	4413	5273	5560	5557	5462	5418	5611	6136	6883	8277	9794	10524	10611	9937	8692	7289	6042	5106	4364	3732	3127	2661	2299	1845	1501	1234	1000	851	664	568	482	408	340	276	232	194	168	139	113	94	81
End Time:	25.09.2018 09:53:46
Label: Label1_Copy1
Mode				Fluorescence Top Reading
Emission Wavelength Start				460	nm
Emission Wavelength End				670	nm
Emission Wavelength Step Size				5	nm
Emission Scan Number				43
Excitation Wavelength				425	nm
Bandwidth (Em)				280...850: 20 nm
Bandwidth (Ex) (Range 1)				230...315: 5 nm
Bandwidth (Ex) (Range 2)				316...850: 10 nm
Gain				80	Manual
Number of Flashes				25
Integration Time				20	µs
Lag Time				0	µs
Settle Time				0	ms
Z-Position (Manual)				20000	µm
Part of Plate				B4-B4
Start Time:	25.09.2018 09:53:55
	Temperature: 24.7 °C
Wavel.	460	465	470	475	480	485	490	495	500	505	510	515	520	525	530	535	540	545	550	555	560	565	570	575	580	585	590	595	600	605	610	615	620	625	630	635	640	645	650	655	660	665	670
B4	2648	4049	5311	6300	6716	6695	6581	6532	6772	7423	8415	10133	11774	12807	12884	12043	10538	8854	7300	6246	5312	4543	3798	3226	2775	2242	1840	1505	1204	1034	806	682	585	503	414	344	289	237	195	174	137	122	95
End Time:	25.09.2018 09:54:31
Label: Label1_Copy2
Mode				Fluorescence Top Reading
Emission Wavelength Start				465	nm
Emission Wavelength End				670	nm
Emission Wavelength Step Size				5	nm
Emission Scan Number				42
Excitation Wavelength				430	nm
Bandwidth (Em)				280...850: 20 nm
Bandwidth (Ex) (Range 1)				230...315: 5 nm
Bandwidth (Ex) (Range 2)				316...850: 10 nm
Gain				80	Manual
Number of Flashes				25
Integration Time				20	µs
Lag Time				0	µs
Settle Time				0	ms
Z-Position (Manual)				20000	µm
Part of Plate				B4-B4
Start Time:	25.09.2018 09:54:40
	Temperature: 25 °C
Wavel.	465	470	475	480	485	490	495	500	505	510	515	520	525	530	535	540	545	550	555	560	565	570	575	580	585	590	595	600	605	610	615	620	625	630	635	640	645	650	655	660	665	670
B4	4055	4892	5946	6357	6381	6247	6213	6489	7168	8111	9828	11382	12448	12560	11674	10250	8578	7092	6037	5163	4409	3693	3145	2695	2234	1803	1440	1171	1010	807	688	560	485	394	334	273	234	195	166	132	117	94
End Time:	25.09.2018 09:55:16
Label: Label1_Copy3
Mode				Fluorescence Top Reading
Emission Wavelength Start				470	nm
Emission Wavelength End				670	nm
Emission Wavelength Step Size				5	nm
Emission Scan Number				41
Excitation Wavelength				435	nm
Bandwidth (Em)				280...850: 20 nm
Bandwidth (Ex) (Range 1)				230...315: 5 nm
Bandwidth (Ex) (Range 2)				316...850: 10 nm
Gain				80	Manual
Number of Flashes				25
Integration Time				20	µs
Lag Time				0	µs
Settle Time				0	ms
Z-Position (Manual)				20000	µm
Part of Plate				B4-B4
Start Time:	25.09.2018 09:55:24
	Temperature: 24.8 °C
Wavel.	470	475	480	485	490	495	500	505	510	515	520	525	530	535	540	545	550	555	560	565	570	575	580	585	590	595	600	605	610	615	620	625	630	635	640	645	650	655	660	665	670
B4	5056	5807	6150	6167	6031	6030	6339	7023	7955	9729	11341	12428	12500	11675	10240	8585	7107	6018	5138	4401	3759	3163	2701	2224	1797	1435	1179	1012	800	675	557	477	392	329	281	233	192	160	137	111	97
End Time:	25.09.2018 09:55:59
Label: Label1_Copy4
Mode				Fluorescence Top Reading
Emission Wavelength Start				475	nm
Emission Wavelength End				670	nm
Emission Wavelength Step Size				5	nm
Emission Scan Number				40
Excitation Wavelength				440	nm
Bandwidth (Em)				280...850: 20 nm
Bandwidth (Ex) (Range 1)				230...315: 5 nm
Bandwidth (Ex) (Range 2)				316...850: 10 nm
Gain				80	Manual
Number of Flashes				25
Integration Time				20	µs
Lag Time				0	µs
Settle Time				0	ms
Z-Position (Manual)				20000	µm
Part of Plate				B4-B4
Start Time:	25.09.2018 09:56:08
	Temperature: 25 °C
Wavel.	475	480	485	490	495	500	505	510	515	520	525	530	535	540	545	550	555	560	565	570	575	580	585	590	595	600	605	610	615	620	625	630	635	640	645	650	655	660	665	670
B4	6192	6442	6506	6365	6394	6706	7489	8612	10651	12458	13696	13824	12928	11344	9491	7860	6668	5686	4847	4099	3485	2996	2469	1990	1598	1304	1115	874	748	615	529	442	363	313	244	212	178	148	125	102
End Time:	25.09.2018 09:56:42
Label: Label1_Copy5
Mode				Fluorescence Top Reading
Emission Wavelength Start				480	nm
Emission Wavelength End				670	nm
Emission Wavelength Step Size				5	nm
Emission Scan Number				39
Excitation Wavelength				445	nm
Bandwidth (Em)				280...850: 20 nm
Bandwidth (Ex) (Range 1)				230...315: 5 nm
Bandwidth (Ex) (Range 2)				316...850: 10 nm
Gain				80	Manual
Number of Flashes				25
Integration Time				20	µs
Lag Time				0	µs
Settle Time				0	ms
Z-Position (Manual)				20000	µm
Part of Plate				B4-B4
Start Time:	25.09.2018 09:56:51
	Temperature: 24.9 °C
Wavel.	480	485	490	495	500	505	510	515	520	525	530	535	540	545	550	555	560	565	570	575	580	585	590	595	600	605	610	615	620	625	630	635	640	645	650	655	660	665	670
B4	6818	6807	6658	6722	7122	7922	9164	11367	13815	15018	15180	14194	12411	10399	8735	7202	6206	5346	4582	3830	3296	2703	2162	1740	1416	1211	967	820	681	578	479	401	334	279	234	196	157	135	111
End Time:	25.09.2018 09:57:25
Label: Label1_Copy6
Mode				Fluorescence Top Reading
Emission Wavelength Start				485	nm
Emission Wavelength End				670	nm
Emission Wavelength Step Size				5	nm
Emission Scan Number				38
Excitation Wavelength				450	nm
Bandwidth (Em)				280...850: 20 nm
Bandwidth (Ex) (Range 1)				230...315: 5 nm
Bandwidth (Ex) (Range 2)				316...850: 10 nm
Gain				80	Manual
Number of Flashes				25
Integration Time				20	µs
Lag Time				0	µs
Settle Time				0	ms
Z-Position (Manual)				20000	µm
Part of Plate				B4-B4
Start Time:	25.09.2018 09:57:34
	Temperature: 25.2 °C
Wavel.	485	490	495	500	505	510	515	520	525	530	535	540	545	550	555	560	565	570	575	580	585	590	595	600	605	610	615	620	625	630	635	640	645	650	655	660	665	670
B4	6914	6791	6815	7231	8286	9647	12205	14896	16320	16541	15484	13511	11359	9539	7822	6810	5829	4965	4160	3605	2950	2370	1889	1541	1327	1047	898	740	625	523	433	374	299	253	207	174	150	117
End Time:	25.09.2018 09:58:07
Label: Label1_Copy7
Mode				Fluorescence Top Reading
Emission Wavelength Start				490	nm
Emission Wavelength End				670	nm
Emission Wavelength Step Size				5	nm
Emission Scan Number				37
Excitation Wavelength				455	nm
Bandwidth (Em)				280...850: 20 nm
Bandwidth (Ex) (Range 1)				230...315: 5 nm
Bandwidth (Ex) (Range 2)				316...850: 10 nm
Gain				80	Manual
Number of Flashes				25
Integration Time				20	µs
Lag Time				0	µs
Settle Time				0	ms
Z-Position (Manual)				20000	µm
Part of Plate				B4-B4
Start Time:	25.09.2018 09:58:15
	Temperature: 25.1 °C
Wavel.	490	495	500	505	510	515	520	525	530	535	540	545	550	555	560	565	570	575	580	585	590	595	600	605	610	615	620	625	630	635	640	645	650	655	660	665	670
B4	6462	6470	6837	7976	9746	12221	14982	16652	16902	15853	13988	11636	9786	8137	6958	5974	5095	4284	3684	3015	2433	1939	1575	1349	1079	905	750	649	536	444	373	305	256	214	179	151	129
End Time:	25.09.2018 09:58:48
Label: Label1_Copy8
Mode				Fluorescence Top Reading
Emission Wavelength Start				495	nm
Emission Wavelength End				670	nm
Emission Wavelength Step Size				5	nm
Emission Scan Number				36
Excitation Wavelength				460	nm
Bandwidth (Em)				280...850: 20 nm
Bandwidth (Ex) (Range 1)				230...315: 5 nm
Bandwidth (Ex) (Range 2)				316...850: 10 nm
Gain				80	Manual
Number of Flashes				25
Integration Time				20	µs
Lag Time				0	µs
Settle Time				0	ms
Z-Position (Manual)				20000	µm
Part of Plate				B4-B4
Start Time:	25.09.2018 09:58:57
	Temperature: 25.1 °C
Wavel.	495	500	505	510	515	520	525	530	535	540	545	550	555	560	565	570	575	580	585	590	595	600	605	610	615	620	625	630	635	640	645	650	655	660	665	670
B4	6029	6369	7469	9457	12292	15141	16997	17342	16433	14312	11952	10060	8279	7203	6098	5221	4453	3750	3040	2486	1991	1616	1382	1101	931	771	658	540	444	383	311	257	217	183	150	126
End Time:	25.09.2018 09:59:28
Label: Label1_Copy9
Mode				Fluorescence Top Reading
Emission Wavelength Start				500	nm
Emission Wavelength End				670	nm
Emission Wavelength Step Size				5	nm
Emission Scan Number				35
Excitation Wavelength				465	nm
Bandwidth (Em)				280...850: 20 nm
Bandwidth (Ex) (Range 1)				230...315: 5 nm
Bandwidth (Ex) (Range 2)				316...850: 10 nm
Gain				80	Manual
Number of Flashes				25
Integration Time				20	µs
Lag Time				0	µs
Settle Time				0	ms
Z-Position (Manual)				20000	µm
Part of Plate				B4-B4
Start Time:	25.09.2018 09:59:37
	Temperature: 25.1 °C
Wavel.	500	505	510	515	520	525	530	535	540	545	550	555	560	565	570	575	580	585	590	595	600	605	610	615	620	625	630	635	640	645	650	655	660	665	670
B4	4689	5495	7491	10128	12960	14754	15149	14236	12460	10438	8747	7148	6178	5334	4599	3839	3286	2688	2176	1725	1399	1190	954	807	667	565	473	387	330	266	226	181	154	125	108
End Time:	25.09.2018 10:00:08

## Sheet: 370-415
Application: Tecan i-control				Tecan i-control , 2.0.10.0
Device: infinite 200Pro				Serial number: 1501008512				Serial number of connected stacker:
Firmware: V_3.40_01/15_Infinite (Dec 23 2014/12.45.11)				MAI, V_3.40_01/15_Infinite (Dec 23 2014/12.45.11)
Date:	25.09.2018
Time:	09:43:06
System				PHARPC-HPED01
User				UZH\marand
Plate				Greiner 96 Flat Bottom Transparent Polystyrene Cat. No.: 655101/655161/655192 [GRE96ft.pdfx]
Plate-ID (Stacker)
Label: Label1
Mode				Fluorescence Top Reading
Emission Wavelength Start				405	nm
Emission Wavelength End				670	nm
Emission Wavelength Step Size				5	nm
Emission Scan Number				54
Excitation Wavelength				370	nm
Bandwidth (Em)				280...850: 20 nm
Bandwidth (Ex) (Range 1)				230...315: 5 nm
Bandwidth (Ex) (Range 2)				316...850: 10 nm
Gain				80	Manual
Number of Flashes				25
Integration Time				20	µs
Lag Time				0	µs
Settle Time				0	ms
Z-Position (Manual)				20000	µm
Part of Plate				B4-B4
Start Time:	25.09.2018 09:43:08
	Temperature: 23.7 °C
Wavel.	405	410	415	420	425	430	435	440	445	450	455	460	465	470	475	480	485	490	495	500	505	510	515	520	525	530	535	540	545	550	555	560	565	570	575	580	585	590	595	600	605	610	615	620	625	630	635	640	645
B4	214	225	253	285	278	264	226	198	191	216	268	356	461	578	644	665	657	633	628	644	705	791	947	1121	1206	1215	1134	986	833	702	581	495	425	369	303	262	216	175	135	111	99	75	66	51	44	34	25	20	15
End Time:	25.09.2018 09:43:51
Label: Label1_Copy1
Mode				Fluorescence Top Reading
Emission Wavelength Start				410	nm
Emission Wavelength End				670	nm
Emission Wavelength Step Size				5	nm
Emission Scan Number				53
Excitation Wavelength				375	nm
Bandwidth (Em)				280...850: 20 nm
Bandwidth (Ex) (Range 1)				230...315: 5 nm
Bandwidth (Ex) (Range 2)				316...850: 10 nm
Gain				80	Manual
Number of Flashes				25
Integration Time				20	µs
Lag Time				0	µs
Settle Time				0	ms
Z-Position (Manual)				20000	µm
Part of Plate				B4-B4
Start Time:	25.09.2018 09:44:00
	Temperature: 23.7 °C
Wavel.	410	415	420	425	430	435	440	445	450	455	460	465	470	475	480	485	490	495	500	505	510	515	520	525	530	535	540	545	550	555	560	565	570	575	580	585	590	595	600	605	610	615	620	625	630	635	640	645	650
B4	144	143	181	208	226	216	196	188	205	267	382	506	658	739	769	765	750	726	752	830	928	1118	1312	1418	1446	1337	1174	996	825	692	600	502	429	364	315	263	212	167	136	114	97	80	66	57	49	41	34	29	25
End Time:	25.09.2018 09:44:43
Label: Label1_Copy2
Mode				Fluorescence Top Reading
Emission Wavelength Start				415	nm
Emission Wavelength End				670	nm
Emission Wavelength Step Size				5	nm
Emission Scan Number				52
Excitation Wavelength				380	nm
Bandwidth (Em)				280...850: 20 nm
Bandwidth (Ex) (Range 1)				230...315: 5 nm
Bandwidth (Ex) (Range 2)				316...850: 10 nm
Gain				80	Manual
Number of Flashes				25
Integration Time				20	µs
Lag Time				0	µs
Settle Time				0	ms
Z-Position (Manual)				20000	µm
Part of Plate				B4-B4
Start Time:	25.09.2018 09:44:52
	Temperature: 23.8 °C
Wavel.	415	420	425	430	435	440	445	450	455	460	465	470	475	480	485	490	495	500	505	510	515	520	525	530	535	540	545	550	555	560	565	570	575	580	585	590	595	600	605	610	615	620	625	630	635	640	645	650	655
B4	107	113	140	175	194	199	204	239	322	461	622	806	928	969	962	934	919	955	1039	1184	1413	1652	1804	1824	1696	1481	1247	1031	876	747	638	539	460	396	325	263	209	173	149	117	99	85	71	58	50	42	34	30	23
End Time:	25.09.2018 09:45:35
Label: Label1_Copy3
Mode				Fluorescence Top Reading
Emission Wavelength Start				420	nm
Emission Wavelength End				670	nm
Emission Wavelength Step Size				5	nm
Emission Scan Number				51
Excitation Wavelength				385	nm
Bandwidth (Em)				280...850: 20 nm
Bandwidth (Ex) (Range 1)				230...315: 5 nm
Bandwidth (Ex) (Range 2)				316...850: 10 nm
Gain				80	Manual
Number of Flashes				25
Integration Time				20	µs
Lag Time				0	µs
Settle Time				0	ms
Z-Position (Manual)				20000	µm
Part of Plate				B4-B4
Start Time:	25.09.2018 09:45:44
	Temperature: 23.9 °C
Wavel.	420	425	430	435	440	445	450	455	460	465	470	475	480	485	490	495	500	505	510	515	520	525	530	535	540	545	550	555	560	565	570	575	580	585	590	595	600	605	610	615	620	625	630	635	640	645	650	655	660
B4	86	94	118	156	185	219	289	397	568	778	1043	1182	1243	1229	1199	1185	1229	1334	1516	1813	2110	2292	2307	2174	1897	1587	1320	1118	945	818	677	584	503	415	333	271	223	183	144	126	107	91	74	66	55	46	38	36	28
End Time:	25.09.2018 09:46:25
Label: Label1_Copy4
Mode				Fluorescence Top Reading
Emission Wavelength Start				425	nm
Emission Wavelength End				670	nm
Emission Wavelength Step Size				5	nm
Emission Scan Number				50
Excitation Wavelength				390	nm
Bandwidth (Em)				280...850: 20 nm
Bandwidth (Ex) (Range 1)				230...315: 5 nm
Bandwidth (Ex) (Range 2)				316...850: 10 nm
Gain				80	Manual
Number of Flashes				25
Integration Time				20	µs
Lag Time				0	µs
Settle Time				0	ms
Z-Position (Manual)				20000	µm
Part of Plate				B4-B4
Start Time:	25.09.2018 09:46:34
	Temperature: 23.9 °C
Wavel.	425	430	435	440	445	450	455	460	465	470	475	480	485	490	495	500	505	510	515	520	525	530	535	540	545	550	555	560	565	570	575	580	585	590	595	600	605	610	615	620	625	630	635	640	645	650	655	660	665
B4	74	67	90	129	196	303	461	672	921	1225	1401	1473	1447	1419	1403	1454	1588	1793	2135	2473	2703	2713	2537	2221	1865	1548	1284	1119	952	810	687	586	480	386	321	255	215	169	147	123	103	90	77	64	52	46	37	31	28
End Time:	25.09.2018 09:47:15
Label: Label1_Copy5
Mode				Fluorescence Top Reading
Emission Wavelength Start				430	nm
Emission Wavelength End				670	nm
Emission Wavelength Step Size				5	nm
Emission Scan Number				49
Excitation Wavelength				395	nm
Bandwidth (Em)				280...850: 20 nm
Bandwidth (Ex) (Range 1)				230...315: 5 nm
Bandwidth (Ex) (Range 2)				316...850: 10 nm
Gain				80	Manual
Number of Flashes				25
Integration Time				20	µs
Lag Time				0	µs
Settle Time				0	ms
Z-Position (Manual)				20000	µm
Part of Plate				B4-B4
Start Time:	25.09.2018 09:47:24
	Temperature: 24 °C
Wavel.	430	435	440	445	450	455	460	465	470	475	480	485	490	495	500	505	510	515	520	525	530	535	540	545	550	555	560	565	570	575	580	585	590	595	600	605	610	615	620	625	630	635	640	645	650	655	660	665	670
B4	67	64	94	163	307	542	831	1141	1477	1707	1775	1763	1719	1703	1756	1938	2163	2585	3036	3264	3290	3068	2680	2253	1868	1552	1344	1144	973	833	706	583	468	379	304	261	206	183	154	125	105	88	74	62	55	44	37	34	28
End Time:	25.09.2018 09:48:04
Label: Label1_Copy6
Mode				Fluorescence Top Reading
Emission Wavelength Start				435	nm
Emission Wavelength End				670	nm
Emission Wavelength Step Size				5	nm
Emission Scan Number				48
Excitation Wavelength				400	nm
Bandwidth (Em)				280...850: 20 nm
Bandwidth (Ex) (Range 1)				230...315: 5 nm
Bandwidth (Ex) (Range 2)				316...850: 10 nm
Gain				80	Manual
Number of Flashes				25
Integration Time				20	µs
Lag Time				0	µs
Settle Time				0	ms
Z-Position (Manual)				20000	µm
Part of Plate				B4-B4
Start Time:	25.09.2018 09:48:13
	Temperature: 24.1 °C
Wavel.	435	440	445	450	455	460	465	470	475	480	485	490	495	500	505	510	515	520	525	530	535	540	545	550	555	560	565	570	575	580	585	590	595	600	605	610	615	620	625	630	635	640	645	650	655	660	665	670
B4	59	71	124	290	560	896	1324	1730	1993	2068	2046	2001	1988	2045	2251	2509	2999	3552	3807	3813	3566	3132	2628	2180	1814	1570	1314	1147	961	830	689	554	441	359	306	237	206	173	147	124	101	86	71	61	49	41	38	31
End Time:	25.09.2018 09:48:53
Label: Label1_Copy7
Mode				Fluorescence Top Reading
Emission Wavelength Start				440	nm
Emission Wavelength End				670	nm
Emission Wavelength Step Size				5	nm
Emission Scan Number				47
Excitation Wavelength				405	nm
Bandwidth (Em)				280...850: 20 nm
Bandwidth (Ex) (Range 1)				230...315: 5 nm
Bandwidth (Ex) (Range 2)				316...850: 10 nm
Gain				80	Manual
Number of Flashes				25
Integration Time				20	µs
Lag Time				0	µs
Settle Time				0	ms
Z-Position (Manual)				20000	µm
Part of Plate				B4-B4
Start Time:	25.09.2018 09:49:02
	Temperature: 24.3 °C
Wavel.	440	445	450	455	460	465	470	475	480	485	490	495	500	505	510	515	520	525	530	535	540	545	550	555	560	565	570	575	580	585	590	595	600	605	610	615	620	625	630	635	640	645	650	655	660	665	670
B4	79	135	297	593	1069	1543	2083	2409	2523	2501	2433	2418	2487	2724	3044	3691	4253	4634	4650	4326	3811	3194	2653	2189	1910	1628	1383	1195	1010	822	660	549	433	367	301	250	212	175	146	124	106	87	74	62	53	42	39
End Time:	25.09.2018 09:49:41
Label: Label1_Copy8
Mode				Fluorescence Top Reading
Emission Wavelength Start				445	nm
Emission Wavelength End				670	nm
Emission Wavelength Step Size				5	nm
Emission Scan Number				46
Excitation Wavelength				410	nm
Bandwidth (Em)				280...850: 20 nm
Bandwidth (Ex) (Range 1)				230...315: 5 nm
Bandwidth (Ex) (Range 2)				316...850: 10 nm
Gain				80	Manual
Number of Flashes				25
Integration Time				20	µs
Lag Time				0	µs
Settle Time				0	ms
Z-Position (Manual)				20000	µm
Part of Plate				B4-B4
Start Time:	25.09.2018 09:49:50
	Temperature: 24.3 °C
Wavel.	445	450	455	460	465	470	475	480	485	490	495	500	505	510	515	520	525	530	535	540	545	550	555	560	565	570	575	580	585	590	595	600	605	610	615	620	625	630	635	640	645	650	655	660	665	670
B4	162	353	714	1203	1790	2493	2912	3060	3036	2952	2937	3026	3314	3743	4499	5201	5642	5649	5312	4666	3886	3223	2751	2337	2002	1697	1430	1223	1011	818	651	540	461	362	311	253	223	183	153	124	105	90	76	63	54	42
End Time:	25.09.2018 09:50:28
Label: Label1_Copy9
Mode				Fluorescence Top Reading
Emission Wavelength Start				450	nm
Emission Wavelength End				670	nm
Emission Wavelength Step Size				5	nm
Emission Scan Number				45
Excitation Wavelength				415	nm
Bandwidth (Em)				280...850: 20 nm
Bandwidth (Ex) (Range 1)				230...315: 5 nm
Bandwidth (Ex) (Range 2)				316...850: 10 nm
Gain				80	Manual
Number of Flashes				25
Integration Time				20	µs
Lag Time				0	µs
Settle Time				0	ms
Z-Position (Manual)				20000	µm
Part of Plate				B4-B4
Start Time:	25.09.2018 09:50:37
	Temperature: 24.7 °C
Wavel.	450	455	460	465	470	475	480	485	490	495	500	505	510	515	520	525	530	535	540	545	550	555	560	565	570	575	580	585	590	595	600	605	610	615	620	625	630	635	640	645	650	655	660	665	670
B4	476	800	1456	2296	3151	3719	3960	3941	3860	3823	3937	4295	4834	5812	6880	7424	7457	6984	6121	5108	4251	3595	3066	2630	2215	1874	1613	1335	1076	858	696	600	479	402	335	285	238	200	166	135	117	103	79	70	58
End Time:	25.09.2018 09:51:14
[truncated: 5 more columns]

## Sheet: Spectrum matrix raw data
Wavel.	405	410	415	420	425	430	435	440	445	450	455	460	465	470	475	480	485	490	495	500	505	510	515	520	525	530	535	540	545	550	555	560	565	570	575	580	585	590	595	600	605	610	615	620	625	630	635	640	645
370	214	225	253	285	278	264	226	198	191	216	268	356	461	578	644	665	657	633	628	644	705	791	947	1121	1206	1215	1134	986	833	702	581	495	425	369	303	262	216	175	135	111	99	75	66	51	44	34	25	20	15
375		144	143	181	208	226	216	196	188	205	267	382	506	658	739	769	765	750	726	752	830	928	1118	1312	1418	1446	1337	1174	996	825	692	600	502	429	364	315	263	212	167	136	114	97	80	66	57	49	41	34	29
380			107	113	140	175	194	199	204	239	322	461	622	806	928	969	962	934	919	955	1039	1184	1413	1652	1804	1824	1696	1481	1247	1031	876	747	638	539	460	396	325	263	209	173	149	117	99	85	71	58	50	42	34
385				86	94	118	156	185	219	289	397	568	778	1043	1182	1243	1229	1199	1185	1229	1334	1516	1813	2110	2292	2307	2174	1897	1587	1320	1118	945	818	677	584	503	415	333	271	223	183	144	126	107	91	74	66	55	46
390					74	67	90	129	196	303	461	672	921	1225	1401	1473	1447	1419	1403	1454	1588	1793	2135	2473	2703	2713	2537	2221	1865	1548	1284	1119	952	810	687	586	480	386	321	255	215	169	147	123	103	90	77	64	52
395						67	64	94	163	307	542	831	1141	1477	1707	1775	1763	1719	1703	1756	1938	2163	2585	3036	3264	3290	3068	2680	2253	1868	1552	1344	1144	973	833	706	583	468	379	304	261	206	183	154	125	105	88	74	62
400							59	71	124	290	560	896	1324	1730	1993	2068	2046	2001	1988	2045	2251	2509	2999	3552	3807	3813	3566	3132	2628	2180	1814	1570	1314	1147	961	830	689	554	441	359	306	237	206	173	147	124	101	86	71
405								79	135	297	593	1069	1543	2083	2409	2523	2501	2433	2418	2487	2724	3044	3691	4253	4634	4650	4326	3811	3194	2653	2189	1910	1628	1383	1195	1010	822	660	549	433	367	301	250	212	175	146	124	106	87
410									162	353	714	1203	1790	2493	2912	3060	3036	2952	2937	3026	3314	3743	4499	5201	5642	5649	5312	4666	3886	3223	2751	2337	2002	1697	1430	1223	1011	818	651	540	461	362	311	253	223	183	153	124	105
415										476	800	1456	2296	3151	3719	3960	3941	3860	3823	3937	4295	4834	5812	6880	7424	7457	6984	6121	5108	4251	3595	3066	2630	2215	1874	1613	1335	1076	858	696	600	479	402	335	285	238	200	166	135
420											1285	1928	3477	4413	5273	5560	5557	5462	5418	5611	6136	6883	8277	9794	10524	10611	9937	8692	7289	6042	5106	4364	3732	3127	2661	2299	1845	1501	1234	1000	851	664	568	482	408	340	276	232	194
425												2648	4049	5311	6300	6716	6695	6581	6532	6772	7423	8415	10133	11774	12807	12884	12043	10538	8854	7300	6246	5312	4543	3798	3226	2775	2242	1840	1505	1204	1034	806	682	585	503	414	344	289	237
430													4055	4892	5946	6357	6381	6247	6213	6489	7168	8111	9828	11382	12448	12560	11674	10250	8578	7092	6037	5163	4409	3693	3145	2695	2234	1803	1440	1171	1010	807	688	560	485	394	334	273	234
435														5056	5807	6150	6167	6031	6030	6339	7023	7955	9729	11341	12428	12500	11675	10240	8585	7107	6018	5138	4401	3759	3163	2701	2224	1797	1435	1179	1012	800	675	557	477	392	329	281	233
440															6192	6442	6506	6365	6394	6706	7489	8612	10651	12458	13696	13824	12928	11344	9491	7860	6668	5686	4847	4099	3485	2996	2469	1990	1598	1304	1115	874	748	615	529	442	363	313	244
445																6818	6807	6658	6722	7122	7922	9164	11367	13815	15018	15180	14194	12411	10399	8735	7202	6206	5346	4582	3830	3296	2703	2162	1740	1416	1211	967	820	681	578	479	401	334	279
450																	6914	6791	6815	7231	8286	9647	12205	14896	16320	16541	15484	13511	11359	9539	7822	6810	5829	4965	4160	3605	2950	2370	1889	1541	1327	1047	898	740	625	523	433	374	299
455																		6462	6470	6837	7976	9746	12221	14982	16652	16902	15853	13988	11636	9786	8137	6958	5974	5095	4284	3684	3015	2433	1939	1575	1349	1079	905	750	649	536	444	373	305
460																			6029	6369	7469	9457	12292	15141	16997	17342	16433	14312	11952	10060	8279	7203	6098	5221	4453	3750	3040	2486	1991	1616	1382	1101	931	771	658	540	444	383	311
465																				4689	5495	7491	10128	12960	14754	15149	14236	12460	10438	8747	7148	6178	5334	4599	3839	3286	2688	2176	1725	1399	1190	954	807	667	565	473	387	330	266
470																					4047	5644	8060	11374	13216	13685	12937	11309	9370	7892	6569	5615	4845	4139	3460	2981	2458	1953	1551	1256	1080	815	711	605	494	422	341	299	236
475																						5529	8424	11803	14216	14950	14207	12399	10306	8627	7083	6163	5249	4519	3881	3276	2670	2127	1684	1361	1166	884	781	655	537	452	380	314	254
480																							10104	14044	17628	18917	18056	15818	13120	10954	9087	7796	6751	5825	4874	4200	3425	2724	2155	1720	1476	1178	992	814	697	572	471	400	324
485																								21442	25665	27962	26910	23027	19082	15958	13238	11543	9847	8499	7306	6160	4996	3983	3216	2518	2127	1691	1436	1209	997	839	705	585	477
490																									27530	28963	27843	24602	19887	16662	13867	11880	10313	8739	7425	6397	5224	4144	3299	2659	2256	1777	1517	1243	1069	877	727	616	493
495																										23595	22530	19957	16491	13613	11283	9660	8389	7081	6058	5196	4258	3404	2673	2151	1856	1451	1238	1022	858	715	592	499	400
500																											21545	19125	16011	12990	10893	9357	7999	6876	5899	4957	4017	3216	2593	2043	1749	1373	1170	989	815	682	574	478	386
505																												21309	17629	15022	12403	10263	9115	7813	6711	5629	4585	3655	2954	2319	1979	1541	1336	1132	945	786	650	533	440
510																													21404	18866	15217	13180	11273	9657	8119	6988	5728	4538	3597	2885	2483	1966	1669	1381	1178	966	806	669	538
515																														20337	17542	14338	12627	10897	9203	7915	6469	5138	4063	3278	2803	2199	1880	1553	1332	1095	905	767	615
520																															15758	13631	11957	10218	8810	7451	6105	4865	3831	3106	2646	2025	1763	1489	1228	1043	869	723	589
525																																8819	7771	6744	5786	4858	4030	3152	2550	2011	1698	1364	1160	975	815	685	569	485	398
530																																	5049	4392	3834	3218	2659	2078	1706	1347	1141	898	755	654	554	461	382	322	274
535																																		1821	1562	1355	1113	913	714	578	497	394	335	280	241	206	174	146	124
540																																			549	480	396	326	261	216	184	145	125	111	96	81	69	59	50
545																																				188	162	135	113	94	85	70	62	52	46	41	34	31	26
550																																					60	55	50	43	43	35	32	31	26	23	20	16	15
555																																						36	35	31	30	27	26	22	22	18	17	15	12
560																																							30	26	26	23	20	21	18	16	15	12	11
565																																								20	19	19	16	17	13	14	12	8	8
570																																									16	14	14	12	10	13	10	9	8
575																																										9	9	6	6	5	5	5	5
580																																											5	4	3	3	3	2	2
585																																												3	1	2	2	3	1
590																																													3	1	1	0	1
595																																														0	1	1	1
600																																															0	0	2
[truncated: 5 more columns]
