# Supplementary material for: In-Vitro Characterization of mCerulean3_mRuby3 as a Novel FRET Pair with Favorable Bleed-Through Characteristics
Source: Biosensors (Basel). 2019 Feb 28;9(1):33. doi: 10.3390/bios9010033 (PMC6468510; doi:10.3390/bios9010033)
Supplement: Supplementary file 1 [file biosensors-09-00033-s001.zip › Supplementary Material Erismann et al/3D spectra of trypsin digests/CFPYFP/2 CFP_YFP 3 h after Trypsin.xls]

## Sheet: 570-600
Application: Tecan i-control				Tecan i-control , 2.0.10.0
Device: infinite 200Pro				Serial number: 1501008512				Serial number of connected stacker:
Firmware: V_3.40_01/15_Infinite (Dec 23 2014/12.45.11)				MAI, V_3.40_01/15_Infinite (Dec 23 2014/12.45.11)
Date:	25.09.2018
Time:	13:40:28
System				PHARPC-HPED01
User				UZH\marand
Plate				Greiner 96 Flat Bottom Transparent Polystyrene Cat. No.: 655101/655161/655192 [GRE96ft.pdfx]
Plate-ID (Stacker)
Label: Label1
Mode				Fluorescence Top Reading
Emission Wavelength Start				605	nm
Emission Wavelength End				670	nm
Emission Wavelength Step Size				5	nm
Emission Scan Number				14
Excitation Wavelength				570	nm
Bandwidth (Em)				280...850: 20 nm
Bandwidth (Ex) (Range 1)				230...315: 5 nm
Bandwidth (Ex) (Range 2)				316...850: 10 nm
Gain				80	Manual
Number of Flashes				25
Integration Time				20	µs
Lag Time				0	µs
Settle Time				0	ms
Z-Position (Manual)				20000	µm
Part of Plate				B4-B4
Start Time:	25.09.2018 13:40:30
	Temperature: 30.8 °C
Wavel.	605	610	615	620	625	630	635	640	645	650	655	660	665	670
B4	11	11	10	7	7	5	6	5	5	5	5	3	2	3
End Time:	25.09.2018 13:40:47
Label: Label1_Copy1
Mode				Fluorescence Top Reading
Emission Wavelength Start				610	nm
Emission Wavelength End				670	nm
Emission Wavelength Step Size				5	nm
Emission Scan Number				13
Excitation Wavelength				575	nm
Bandwidth (Em)				280...850: 20 nm
Bandwidth (Ex) (Range 1)				230...315: 5 nm
Bandwidth (Ex) (Range 2)				316...850: 10 nm
Gain				80	Manual
Number of Flashes				25
Integration Time				20	µs
Lag Time				0	µs
Settle Time				0	ms
Z-Position (Manual)				20000	µm
Part of Plate				B4-B4
Start Time:	25.09.2018 13:40:56
	Temperature: 31 °C
Wavel.	610	615	620	625	630	635	640	645	650	655	660	665	670
B4	8	8	9	7	7	6	6	5	5	4	6	4	4
End Time:	25.09.2018 13:41:13
Label: Label1_Copy2
Mode				Fluorescence Top Reading
Emission Wavelength Start				615	nm
Emission Wavelength End				670	nm
Emission Wavelength Step Size				5	nm
Emission Scan Number				12
Excitation Wavelength				580	nm
Bandwidth (Em)				280...850: 20 nm
Bandwidth (Ex) (Range 1)				230...315: 5 nm
Bandwidth (Ex) (Range 2)				316...850: 10 nm
Gain				80	Manual
Number of Flashes				25
Integration Time				20	µs
Lag Time				0	µs
Settle Time				0	ms
Z-Position (Manual)				20000	µm
Part of Plate				B4-B4
Start Time:	25.09.2018 13:41:21
	Temperature: 30.9 °C
Wavel.	615	620	625	630	635	640	645	650	655	660	665	670
B4	4	3	2	3	4	2	1	1	3	1	1	0
End Time:	25.09.2018 13:41:37
Label: Label1_Copy3
Mode				Fluorescence Top Reading
Emission Wavelength Start				620	nm
Emission Wavelength End				670	nm
Emission Wavelength Step Size				5	nm
Emission Scan Number				11
Excitation Wavelength				585	nm
Bandwidth (Em)				280...850: 20 nm
Bandwidth (Ex) (Range 1)				230...315: 5 nm
Bandwidth (Ex) (Range 2)				316...850: 10 nm
Gain				80	Manual
Number of Flashes				25
Integration Time				20	µs
Lag Time				0	µs
Settle Time				0	ms
Z-Position (Manual)				20000	µm
Part of Plate				B4-B4
Start Time:	25.09.2018 13:41:46
	Temperature: 31 °C
Wavel.	620	625	630	635	640	645	650	655	660	665	670
B4	2	2	2	1	2	0	0	1	1	0	0
End Time:	25.09.2018 13:42:01
Label: Label1_Copy4
Mode				Fluorescence Top Reading
Emission Wavelength Start				625	nm
Emission Wavelength End				670	nm
Emission Wavelength Step Size				5	nm
Emission Scan Number				10
Excitation Wavelength				590	nm
Bandwidth (Em)				280...850: 20 nm
Bandwidth (Ex) (Range 1)				230...315: 5 nm
Bandwidth (Ex) (Range 2)				316...850: 10 nm
Gain				80	Manual
Number of Flashes				25
Integration Time				20	µs
Lag Time				0	µs
Settle Time				0	ms
Z-Position (Manual)				20000	µm
Part of Plate				B4-B4
Start Time:	25.09.2018 13:42:10
	Temperature: 31 °C
Wavel.	625	630	635	640	645	650	655	660	665	670
B4	3	2	1	3	2	3	0	4	3	4
End Time:	25.09.2018 13:42:24
Label: Label1_Copy5
Mode				Fluorescence Top Reading
Emission Wavelength Start				630	nm
Emission Wavelength End				670	nm
Emission Wavelength Step Size				5	nm
Emission Scan Number				9
Excitation Wavelength				595	nm
Bandwidth (Em)				280...850: 20 nm
Bandwidth (Ex) (Range 1)				230...315: 5 nm
Bandwidth (Ex) (Range 2)				316...850: 10 nm
Gain				80	Manual
Number of Flashes				25
Integration Time				20	µs
Lag Time				0	µs
Settle Time				0	ms
Z-Position (Manual)				20000	µm
Part of Plate				B4-B4
Start Time:	25.09.2018 13:42:33
	Temperature: 30.9 °C
Wavel.	630	635	640	645	650	655	660	665	670
B4	0	0	1	1	1	0	0	0	0
End Time:	25.09.2018 13:42:47
Label: Label1_Copy6
Mode				Fluorescence Top Reading
Emission Wavelength Start				635	nm
Emission Wavelength End				670	nm
Emission Wavelength Step Size				5	nm
Emission Scan Number				8
Excitation Wavelength				600	nm
Bandwidth (Em)				280...850: 20 nm
Bandwidth (Ex) (Range 1)				230...315: 5 nm
Bandwidth (Ex) (Range 2)				316...850: 10 nm
Gain				80	Manual
Number of Flashes				25
Integration Time				20	µs
Lag Time				0	µs
Settle Time				0	ms
Z-Position (Manual)				20000	µm
Part of Plate				B4-B4
Start Time:	25.09.2018 13:42:56
	Temperature: 31.2 °C
Wavel.	635	640	645	650	655	660	665	670
B4	2	1	1	2	0	1	0	1
End Time:	25.09.2018 13:43:08

## Sheet: 520-565
Application: Tecan i-control				Tecan i-control , 2.0.10.0
Device: infinite 200Pro				Serial number: 1501008512				Serial number of connected stacker:
Firmware: V_3.40_01/15_Infinite (Dec 23 2014/12.45.11)				MAI, V_3.40_01/15_Infinite (Dec 23 2014/12.45.11)
Date:	25.09.2018
Time:	13:34:18
System				PHARPC-HPED01
User				UZH\marand
Plate				Greiner 96 Flat Bottom Transparent Polystyrene Cat. No.: 655101/655161/655192 [GRE96ft.pdfx]
Plate-ID (Stacker)
Label: Label1
Mode				Fluorescence Top Reading
Emission Wavelength Start				555	nm
Emission Wavelength End				670	nm
Emission Wavelength Step Size				5	nm
Emission Scan Number				24
Excitation Wavelength				520	nm
Bandwidth (Em)				280...850: 20 nm
Bandwidth (Ex) (Range 1)				230...315: 5 nm
Bandwidth (Ex) (Range 2)				316...850: 10 nm
Gain				80	Manual
Number of Flashes				25
Integration Time				20	µs
Lag Time				0	µs
Settle Time				0	ms
Z-Position (Manual)				20000	µm
Part of Plate				B4-B4
Start Time:	25.09.2018 13:34:20
	Temperature: 30.9 °C
Wavel.	555	560	565	570	575	580	585	590	595	600	605	610	615	620	625	630	635	640	645	650	655	660	665	670
B4	9754	8407	7355	6302	5422	4587	3738	2982	2356	1908	1626	1252	1094	923	766	646	533	453	360	299	251	204	177	142
End Time:	25.09.2018 13:34:43
Label: Label1_Copy1
Mode				Fluorescence Top Reading
Emission Wavelength Start				560	nm
Emission Wavelength End				670	nm
Emission Wavelength Step Size				5	nm
Emission Scan Number				23
Excitation Wavelength				525	nm
Bandwidth (Em)				280...850: 20 nm
Bandwidth (Ex) (Range 1)				230...315: 5 nm
Bandwidth (Ex) (Range 2)				316...850: 10 nm
Gain				80	Manual
Number of Flashes				25
Integration Time				20	µs
Lag Time				0	µs
Settle Time				0	ms
Z-Position (Manual)				20000	µm
Part of Plate				B4-B4
Start Time:	25.09.2018 13:34:52
	Temperature: 30.9 °C
Wavel.	560	565	570	575	580	585	590	595	600	605	610	615	620	625	630	635	640	645	650	655	660	665	670
B4	5727	5043	4348	3747	3120	2613	2047	1649	1299	1102	873	752	629	534	443	378	318	258	215	175	141	123	98
End Time:	25.09.2018 13:35:15
Label: Label1_Copy2
Mode				Fluorescence Top Reading
Emission Wavelength Start				565	nm
Emission Wavelength End				670	nm
Emission Wavelength Step Size				5	nm
Emission Scan Number				22
Excitation Wavelength				530	nm
Bandwidth (Em)				280...850: 20 nm
Bandwidth (Ex) (Range 1)				230...315: 5 nm
Bandwidth (Ex) (Range 2)				316...850: 10 nm
Gain				80	Manual
Number of Flashes				25
Integration Time				20	µs
Lag Time				0	µs
Settle Time				0	ms
Z-Position (Manual)				20000	µm
Part of Plate				B4-B4
Start Time:	25.09.2018 13:35:24
	Temperature: 30.9 °C
Wavel.	565	570	575	580	585	590	595	600	605	610	615	620	625	630	635	640	645	650	655	660	665	670
B4	3222	2795	2401	2034	1682	1308	1065	850	718	575	477	403	350	289	249	207	173	137	114	99	76	68
End Time:	25.09.2018 13:35:47
Label: Label1_Copy3
Mode				Fluorescence Top Reading
Emission Wavelength Start				570	nm
Emission Wavelength End				670	nm
Emission Wavelength Step Size				5	nm
Emission Scan Number				21
Excitation Wavelength				535	nm
Bandwidth (Em)				280...850: 20 nm
Bandwidth (Ex) (Range 1)				230...315: 5 nm
Bandwidth (Ex) (Range 2)				316...850: 10 nm
Gain				80	Manual
Number of Flashes				25
Integration Time				20	µs
Lag Time				0	µs
Settle Time				0	ms
Z-Position (Manual)				20000	µm
Part of Plate				B4-B4
Start Time:	25.09.2018 13:35:55
	Temperature: 30.9 °C
Wavel.	570	575	580	585	590	595	600	605	610	615	620	625	630	635	640	645	650	655	660	665	670
B4	1196	1031	899	734	599	467	379	323	248	216	191	154	130	108	94	81	71	58	48	39	33
End Time:	25.09.2018 13:36:17
Label: Label1_Copy4
Mode				Fluorescence Top Reading
Emission Wavelength Start				575	nm
Emission Wavelength End				670	nm
Emission Wavelength Step Size				5	nm
Emission Scan Number				20
Excitation Wavelength				540	nm
Bandwidth (Em)				280...850: 20 nm
Bandwidth (Ex) (Range 1)				230...315: 5 nm
Bandwidth (Ex) (Range 2)				316...850: 10 nm
Gain				80	Manual
Number of Flashes				25
Integration Time				20	µs
Lag Time				0	µs
Settle Time				0	ms
Z-Position (Manual)				20000	µm
Part of Plate				B4-B4
Start Time:	25.09.2018 13:36:26
	Temperature: 30.9 °C
Wavel.	575	580	585	590	595	600	605	610	615	620	625	630	635	640	645	650	655	660	665	670
B4	364	319	267	217	175	142	124	99	88	78	65	55	46	39	37	32	29	25	20	20
End Time:	25.09.2018 13:36:47
Label: Label1_Copy5
Mode				Fluorescence Top Reading
Emission Wavelength Start				580	nm
Emission Wavelength End				670	nm
Emission Wavelength Step Size				5	nm
Emission Scan Number				19
Excitation Wavelength				545	nm
Bandwidth (Em)				280...850: 20 nm
Bandwidth (Ex) (Range 1)				230...315: 5 nm
Bandwidth (Ex) (Range 2)				316...850: 10 nm
Gain				80	Manual
Number of Flashes				25
Integration Time				20	µs
Lag Time				0	µs
Settle Time				0	ms
Z-Position (Manual)				20000	µm
Part of Plate				B4-B4
Start Time:	25.09.2018 13:36:56
	Temperature: 31 °C
Wavel.	580	585	590	595	600	605	610	615	620	625	630	635	640	645	650	655	660	665	670
B4	118	102	88	75	63	56	48	42	37	32	27	25	21	18	17	16	14	12	12
End Time:	25.09.2018 13:37:16
Label: Label1_Copy6
Mode				Fluorescence Top Reading
Emission Wavelength Start				585	nm
Emission Wavelength End				670	nm
Emission Wavelength Step Size				5	nm
Emission Scan Number				18
Excitation Wavelength				550	nm
Bandwidth (Em)				280...850: 20 nm
Bandwidth (Ex) (Range 1)				230...315: 5 nm
Bandwidth (Ex) (Range 2)				316...850: 10 nm
Gain				80	Manual
Number of Flashes				25
Integration Time				20	µs
Lag Time				0	µs
Settle Time				0	ms
Z-Position (Manual)				20000	µm
Part of Plate				B4-B4
Start Time:	25.09.2018 13:37:25
	Temperature: 30.8 °C
Wavel.	585	590	595	600	605	610	615	620	625	630	635	640	645	650	655	660	665	670
B4	43	41	37	34	31	26	24	21	20	17	14	11	11	9	9	9	8	8
End Time:	25.09.2018 13:37:45
Label: Label1_Copy7
Mode				Fluorescence Top Reading
Emission Wavelength Start				590	nm
Emission Wavelength End				670	nm
Emission Wavelength Step Size				5	nm
Emission Scan Number				17
Excitation Wavelength				555	nm
Bandwidth (Em)				280...850: 20 nm
Bandwidth (Ex) (Range 1)				230...315: 5 nm
Bandwidth (Ex) (Range 2)				316...850: 10 nm
Gain				80	Manual
Number of Flashes				25
Integration Time				20	µs
Lag Time				0	µs
Settle Time				0	ms
Z-Position (Manual)				20000	µm
Part of Plate				B4-B4
Start Time:	25.09.2018 13:37:54
	Temperature: 30.9 °C
Wavel.	590	595	600	605	610	615	620	625	630	635	640	645	650	655	660	665	670
B4	27	27	23	21	19	17	17	16	12	11	10	9	8	7	6	6	6
End Time:	25.09.2018 13:38:13
Label: Label1_Copy8
Mode				Fluorescence Top Reading
Emission Wavelength Start				595	nm
Emission Wavelength End				670	nm
Emission Wavelength Step Size				5	nm
Emission Scan Number				16
Excitation Wavelength				560	nm
Bandwidth (Em)				280...850: 20 nm
Bandwidth (Ex) (Range 1)				230...315: 5 nm
Bandwidth (Ex) (Range 2)				316...850: 10 nm
Gain				80	Manual
Number of Flashes				25
Integration Time				20	µs
Lag Time				0	µs
Settle Time				0	ms
Z-Position (Manual)				20000	µm
Part of Plate				B4-B4
Start Time:	25.09.2018 13:38:22
	Temperature: 30.8 °C
Wavel.	595	600	605	610	615	620	625	630	635	640	645	650	655	660	665	670
B4	22	20	19	18	19	17	15	12	12	12	10	9	8	7	7	7
End Time:	25.09.2018 13:38:40
Label: Label1_Copy9
Mode				Fluorescence Top Reading
Emission Wavelength Start				600	nm
Emission Wavelength End				670	nm
Emission Wavelength Step Size				5	nm
Emission Scan Number				15
Excitation Wavelength				565	nm
Bandwidth (Em)				280...850: 20 nm
Bandwidth (Ex) (Range 1)				230...315: 5 nm
Bandwidth (Ex) (Range 2)				316...850: 10 nm
Gain				80	Manual
Number of Flashes				25
Integration Time				20	µs
Lag Time				0	µs
Settle Time				0	ms
Z-Position (Manual)				20000	µm
Part of Plate				B4-B4
Start Time:	25.09.2018 13:38:49
	Temperature: 31 °C
Wavel.	600	605	610	615	620	625	630	635	640	645	650	655	660	665	670
B4	18	14	14	12	10	10	8	7	5	5	5	4	3	5	1
End Time:	25.09.2018 13:39:07

## Sheet: 470-515
Application: Tecan i-control				Tecan i-control , 2.0.10.0
Device: infinite 200Pro				Serial number: 1501008512				Serial number of connected stacker:
Firmware: V_3.40_01/15_Infinite (Dec 23 2014/12.45.11)				MAI, V_3.40_01/15_Infinite (Dec 23 2014/12.45.11)
Date:	25.09.2018
Time:	13:27:56
System				PHARPC-HPED01
User				UZH\marand
Plate				Greiner 96 Flat Bottom Transparent Polystyrene Cat. No.: 655101/655161/655192 [GRE96ft.pdfx]
Plate-ID (Stacker)
Label: Label1
Mode				Fluorescence Top Reading
Emission Wavelength Start				505	nm
Emission Wavelength End				670	nm
Emission Wavelength Step Size				5	nm
Emission Scan Number				34
Excitation Wavelength				470	nm
Bandwidth (Em)				280...850: 20 nm
Bandwidth (Ex) (Range 1)				230...315: 5 nm
Bandwidth (Ex) (Range 2)				316...850: 10 nm
Gain				80	Manual
Number of Flashes				25
Integration Time				20	µs
Lag Time				0	µs
Settle Time				0	ms
Z-Position (Manual)				20000	µm
Part of Plate				B4-B4
Start Time:	25.09.2018 13:27:58
	Temperature: 30.7 °C
Wavel.	505	510	515	520	525	530	535	540	545	550	555	560	565	570	575	580	585	590	595	600	605	610	615	620	625	630	635	640	645	650	655	660	665	670
B4	3120	3758	4763	6090	6798	6880	6453	5721	4760	4021	3324	2893	2439	2085	1789	1506	1234	1007	794	662	557	445	382	315	265	218	186	156	128	111	93	76	63	54
End Time:	25.09.2018 13:28:28
Label: Label1_Copy1
Mode				Fluorescence Top Reading
Emission Wavelength Start				510	nm
Emission Wavelength End				670	nm
Emission Wavelength Step Size				5	nm
Emission Scan Number				33
Excitation Wavelength				475	nm
Bandwidth (Em)				280...850: 20 nm
Bandwidth (Ex) (Range 1)				230...315: 5 nm
Bandwidth (Ex) (Range 2)				316...850: 10 nm
Gain				80	Manual
Number of Flashes				25
Integration Time				20	µs
Lag Time				0	µs
Settle Time				0	ms
Z-Position (Manual)				20000	µm
Part of Plate				B4-B4
Start Time:	25.09.2018 13:28:37
	Temperature: 30.8 °C
Wavel.	510	515	520	525	530	535	540	545	550	555	560	565	570	575	580	585	590	595	600	605	610	615	620	625	630	635	640	645	650	655	660	665	670
B4	3273	4668	6332	7479	7874	7440	6528	5413	4554	3742	3248	2802	2413	2003	1741	1420	1137	905	729	626	470	417	348	288	251	203	166	138	113	97	81	67	56
End Time:	25.09.2018 13:29:07
Label: Label1_Copy2
Mode				Fluorescence Top Reading
Emission Wavelength Start				515	nm
Emission Wavelength End				670	nm
Emission Wavelength Step Size				5	nm
Emission Scan Number				32
Excitation Wavelength				480	nm
Bandwidth (Em)				280...850: 20 nm
Bandwidth (Ex) (Range 1)				230...315: 5 nm
Bandwidth (Ex) (Range 2)				316...850: 10 nm
Gain				80	Manual
Number of Flashes				25
Integration Time				20	µs
Lag Time				0	µs
Settle Time				0	ms
Z-Position (Manual)				20000	µm
Part of Plate				B4-B4
Start Time:	25.09.2018 13:29:15
	Temperature: 30.8 °C
Wavel.	515	520	525	530	535	540	545	550	555	560	565	570	575	580	585	590	595	600	605	610	615	620	625	630	635	640	645	650	655	660	665	670
B4	5985	8219	10270	11018	10526	9317	7673	6424	5293	4612	3906	3375	2893	2446	2013	1603	1262	1031	868	676	574	489	404	339	283	237	195	164	133	114	93	78
End Time:	25.09.2018 13:29:44
Label: Label1_Copy3
Mode				Fluorescence Top Reading
Emission Wavelength Start				520	nm
Emission Wavelength End				670	nm
Emission Wavelength Step Size				5	nm
Emission Scan Number				31
Excitation Wavelength				485	nm
Bandwidth (Em)				280...850: 20 nm
Bandwidth (Ex) (Range 1)				230...315: 5 nm
Bandwidth (Ex) (Range 2)				316...850: 10 nm
Gain				80	Manual
Number of Flashes				25
Integration Time				20	µs
Lag Time				0	µs
Settle Time				0	ms
Z-Position (Manual)				20000	µm
Part of Plate				B4-B4
Start Time:	25.09.2018 13:29:53
	Temperature: 30.9 °C
Wavel.	520	525	530	535	540	545	550	555	560	565	570	575	580	585	590	595	600	605	610	615	620	625	630	635	640	645	650	655	660	665	670
B4	12913	15458	16841	16236	14114	11620	9773	8086	6939	6012	5180	4380	3752	3054	2430	1923	1549	1319	1049	884	731	632	516	428	360	294	248	205	166	138	116
End Time:	25.09.2018 13:30:22
Label: Label1_Copy4
Mode				Fluorescence Top Reading
Emission Wavelength Start				525	nm
Emission Wavelength End				670	nm
Emission Wavelength Step Size				5	nm
Emission Scan Number				30
Excitation Wavelength				490	nm
Bandwidth (Em)				280...850: 20 nm
Bandwidth (Ex) (Range 1)				230...315: 5 nm
Bandwidth (Ex) (Range 2)				316...850: 10 nm
Gain				80	Manual
Number of Flashes				25
Integration Time				20	µs
Lag Time				0	µs
Settle Time				0	ms
Z-Position (Manual)				20000	µm
Part of Plate				B4-B4
Start Time:	25.09.2018 13:30:30
	Temperature: 30.8 °C
Wavel.	525	530	535	540	545	550	555	560	565	570	575	580	585	590	595	600	605	610	615	620	625	630	635	640	645	650	655	660	665	670
B4	16966	17863	17143	15239	12263	10334	8600	7346	6352	5412	4618	3983	3258	2581	2048	1646	1405	1069	932	786	646	555	452	382	308	260	214	172	139	123
End Time:	25.09.2018 13:30:58
Label: Label1_Copy5
Mode				Fluorescence Top Reading
Emission Wavelength Start				530	nm
Emission Wavelength End				670	nm
Emission Wavelength Step Size				5	nm
Emission Scan Number				29
Excitation Wavelength				495	nm
Bandwidth (Em)				280...850: 20 nm
Bandwidth (Ex) (Range 1)				230...315: 5 nm
Bandwidth (Ex) (Range 2)				316...850: 10 nm
Gain				80	Manual
Number of Flashes				25
Integration Time				20	µs
Lag Time				0	µs
Settle Time				0	ms
Z-Position (Manual)				20000	µm
Part of Plate				B4-B4
Start Time:	25.09.2018 13:31:07
	Temperature: 30.9 °C
Wavel.	530	535	540	545	550	555	560	565	570	575	580	585	590	595	600	605	610	615	620	625	630	635	640	645	650	655	660	665	670
B4	14670	13973	12402	10276	8441	7023	6039	5221	4496	3777	3283	2661	2127	1678	1349	1158	882	768	654	529	452	377	318	258	215	176	147	121	100
End Time:	25.09.2018 13:31:34
Label: Label1_Copy6
Mode				Fluorescence Top Reading
Emission Wavelength Start				535	nm
Emission Wavelength End				670	nm
Emission Wavelength Step Size				5	nm
Emission Scan Number				28
Excitation Wavelength				500	nm
Bandwidth (Em)				280...850: 20 nm
Bandwidth (Ex) (Range 1)				230...315: 5 nm
Bandwidth (Ex) (Range 2)				316...850: 10 nm
Gain				80	Manual
Number of Flashes				25
Integration Time				20	µs
Lag Time				0	µs
Settle Time				0	ms
Z-Position (Manual)				20000	µm
Part of Plate				B4-B4
Start Time:	25.09.2018 13:31:43
	Temperature: 31 °C
Wavel.	535	540	545	550	555	560	565	570	575	580	585	590	595	600	605	610	615	620	625	630	635	640	645	650	655	660	665	670
B4	12994	11537	9728	7906	6632	5733	4878	4190	3594	3030	2479	1991	1583	1280	1080	827	720	608	498	422	350	293	239	198	162	139	116	96
End Time:	25.09.2018 13:32:09
Label: Label1_Copy7
Mode				Fluorescence Top Reading
Emission Wavelength Start				540	nm
Emission Wavelength End				670	nm
Emission Wavelength Step Size				5	nm
Emission Scan Number				27
Excitation Wavelength				505	nm
Bandwidth (Em)				280...850: 20 nm
Bandwidth (Ex) (Range 1)				230...315: 5 nm
Bandwidth (Ex) (Range 2)				316...850: 10 nm
Gain				80	Manual
Number of Flashes				25
Integration Time				20	µs
Lag Time				0	µs
Settle Time				0	ms
Z-Position (Manual)				20000	µm
Part of Plate				B4-B4
Start Time:	25.09.2018 13:32:18
	Temperature: 30.9 °C
Wavel.	540	545	550	555	560	565	570	575	580	585	590	595	600	605	610	615	620	625	630	635	640	645	650	655	660	665	670
B4	13147	10864	9225	7644	6280	5620	4853	4134	3472	2823	2282	1802	1455	1245	989	838	692	587	481	402	335	272	219	187	154	129	105
End Time:	25.09.2018 13:32:44
Label: Label1_Copy8
Mode				Fluorescence Top Reading
Emission Wavelength Start				545	nm
Emission Wavelength End				670	nm
Emission Wavelength Step Size				5	nm
Emission Scan Number				26
Excitation Wavelength				510	nm
Bandwidth (Em)				280...850: 20 nm
Bandwidth (Ex) (Range 1)				230...315: 5 nm
Bandwidth (Ex) (Range 2)				316...850: 10 nm
Gain				80	Manual
Number of Flashes				25
Integration Time				20	µs
Lag Time				0	µs
Settle Time				0	ms
Z-Position (Manual)				20000	µm
Part of Plate				B4-B4
Start Time:	25.09.2018 13:32:53
	Temperature: 30.9 °C
Wavel.	545	550	555	560	565	570	575	580	585	590	595	600	605	610	615	620	625	630	635	640	645	650	655	660	665	670
B4	13173	11641	9397	7764	6860	5941	5001	4323	3501	2808	2223	1777	1514	1166	1014	858	704	591	487	409	337	280	230	185	160	129
End Time:	25.09.2018 13:33:18
Label: Label1_Copy9
Mode				Fluorescence Top Reading
Emission Wavelength Start				550	nm
Emission Wavelength End				670	nm
Emission Wavelength Step Size				5	nm
Emission Scan Number				25
Excitation Wavelength				515	nm
Bandwidth (Em)				280...850: 20 nm
Bandwidth (Ex) (Range 1)				230...315: 5 nm
Bandwidth (Ex) (Range 2)				316...850: 10 nm
Gain				80	Manual
Number of Flashes				25
Integration Time				20	µs
Lag Time				0	µs
Settle Time				0	ms
Z-Position (Manual)				20000	µm
Part of Plate				B4-B4
Start Time:	25.09.2018 13:33:27
	Temperature: 30.8 °C
Wavel.	550	555	560	565	570	575	580	585	590	595	600	605	610	615	620	625	630	635	640	645	650	655	660	665	670
B4	12624	10474	8907	7802	6720	5677	4896	4019	3186	2508	2036	1731	1327	1144	968	811	676	557	469	389	315	263	212	177	151
End Time:	25.09.2018 13:33:51

## Sheet: 420-465
Application: Tecan i-control				Tecan i-control , 2.0.10.0
Device: infinite 200Pro				Serial number: 1501008512				Serial number of connected stacker:
Firmware: V_3.40_01/15_Infinite (Dec 23 2014/12.45.11)				MAI, V_3.40_01/15_Infinite (Dec 23 2014/12.45.11)
Date:	25.09.2018
Time:	13:16:16
System				PHARPC-HPED01
User				UZH\marand
Plate				Greiner 96 Flat Bottom Transparent Polystyrene Cat. No.: 655101/655161/655192 [GRE96ft.pdfx]
Plate-ID (Stacker)
Label: Label1
Mode				Fluorescence Top Reading
Emission Wavelength Start				455	nm
Emission Wavelength End				670	nm
Emission Wavelength Step Size				5	nm
Emission Scan Number				44
Excitation Wavelength				420	nm
Bandwidth (Em)				280...850: 20 nm
Bandwidth (Ex) (Range 1)				230...315: 5 nm
Bandwidth (Ex) (Range 2)				316...850: 10 nm
Gain				80	Manual
Number of Flashes				25
Integration Time				20	µs
Lag Time				0	µs
Settle Time				0	ms
Z-Position (Manual)				20000	µm
Part of Plate				B4-B4
Start Time:	25.09.2018 13:16:17
	Temperature: 30.7 °C
Wavel.	455	460	465	470	475	480	485	490	495	500	505	510	515	520	525	530	535	540	545	550	555	560	565	570	575	580	585	590	595	600	605	610	615	620	625	630	635	640	645	650	655	660	665	670
B4	1244	1838	3313	4220	5078	5349	5379	5239	5065	4920	4767	4581	4157	3629	3284	2931	2570	2266	1978	1726	1433	1230	1032	860	714	625	529	445	369	308	267	204	179	155	129	112	95	83	71	62	52	45	41	36
End Time:	25.09.2018 13:16:54
Label: Label1_Copy1
Mode				Fluorescence Top Reading
Emission Wavelength Start				460	nm
Emission Wavelength End				670	nm
Emission Wavelength Step Size				5	nm
Emission Scan Number				43
Excitation Wavelength				425	nm
Bandwidth (Em)				280...850: 20 nm
Bandwidth (Ex) (Range 1)				230...315: 5 nm
Bandwidth (Ex) (Range 2)				316...850: 10 nm
Gain				80	Manual
Number of Flashes				25
Integration Time				20	µs
Lag Time				0	µs
Settle Time				0	ms
Z-Position (Manual)				20000	µm
Part of Plate				B4-B4
Start Time:	25.09.2018 13:17:03
	Temperature: 30.8 °C
Wavel.	460	465	470	475	480	485	490	495	500	505	510	515	520	525	530	535	540	545	550	555	560	565	570	575	580	585	590	595	600	605	610	615	620	625	630	635	640	645	650	655	660	665	670
B4	2631	3821	5064	6088	6486	6512	6350	6171	5990	5813	5576	5071	4458	4023	3596	3163	2806	2428	2126	1786	1541	1258	1057	893	761	637	529	460	372	320	257	222	186	160	135	116	97	84	71	62	51	46	39
End Time:	25.09.2018 13:17:39
Label: Label1_Copy2
Mode				Fluorescence Top Reading
Emission Wavelength Start				465	nm
Emission Wavelength End				670	nm
Emission Wavelength Step Size				5	nm
Emission Scan Number				42
Excitation Wavelength				430	nm
Bandwidth (Em)				280...850: 20 nm
Bandwidth (Ex) (Range 1)				230...315: 5 nm
Bandwidth (Ex) (Range 2)				316...850: 10 nm
Gain				80	Manual
Number of Flashes				25
Integration Time				20	µs
Lag Time				0	µs
Settle Time				0	ms
Z-Position (Manual)				20000	µm
Part of Plate				B4-B4
Start Time:	25.09.2018 13:17:48
	Temperature: 30.7 °C
Wavel.	465	470	475	480	485	490	495	500	505	510	515	520	525	530	535	540	545	550	555	560	565	570	575	580	585	590	595	600	605	610	615	620	625	630	635	640	645	650	655	660	665	670
B4	3986	4806	5906	6360	6352	6220	6035	5878	5738	5493	5060	4498	4057	3644	3222	2859	2468	2147	1793	1554	1281	1060	895	777	654	544	453	376	330	254	221	191	157	134	113	101	85	73	63	52	45	39
End Time:	25.09.2018 13:18:24
Label: Label1_Copy3
Mode				Fluorescence Top Reading
Emission Wavelength Start				470	nm
Emission Wavelength End				670	nm
Emission Wavelength Step Size				5	nm
Emission Scan Number				41
Excitation Wavelength				435	nm
Bandwidth (Em)				280...850: 20 nm
Bandwidth (Ex) (Range 1)				230...315: 5 nm
Bandwidth (Ex) (Range 2)				316...850: 10 nm
Gain				80	Manual
Number of Flashes				25
Integration Time				20	µs
Lag Time				0	µs
Settle Time				0	ms
Z-Position (Manual)				20000	µm
Part of Plate				B4-B4
Start Time:	25.09.2018 13:18:32
	Temperature: 30.9 °C
Wavel.	470	475	480	485	490	495	500	505	510	515	520	525	530	535	540	545	550	555	560	565	570	575	580	585	590	595	600	605	610	615	620	625	630	635	640	645	650	655	660	665	670
B4	4900	5573	6071	6104	5961	5793	5653	5528	5376	4981	4508	4087	3716	3302	2928	2499	2176	1829	1574	1304	1089	924	789	659	548	465	379	328	264	229	196	160	134	115	104	85	74	62	52	43	39
End Time:	25.09.2018 13:19:07
Label: Label1_Copy4
Mode				Fluorescence Top Reading
Emission Wavelength Start				475	nm
Emission Wavelength End				670	nm
Emission Wavelength Step Size				5	nm
Emission Scan Number				40
Excitation Wavelength				440	nm
Bandwidth (Em)				280...850: 20 nm
Bandwidth (Ex) (Range 1)				230...315: 5 nm
Bandwidth (Ex) (Range 2)				316...850: 10 nm
Gain				80	Manual
Number of Flashes				25
Integration Time				20	µs
Lag Time				0	µs
Settle Time				0	ms
Z-Position (Manual)				20000	µm
Part of Plate				B4-B4
Start Time:	25.09.2018 13:19:16
	Temperature: 31 °C
Wavel.	475	480	485	490	495	500	505	510	515	520	525	530	535	540	545	550	555	560	565	570	575	580	585	590	595	600	605	610	615	620	625	630	635	640	645	650	655	660	665	670
B4	6054	6394	6405	6272	6085	5981	5878	5752	5421	5052	4662	4292	3813	3396	2893	2511	2089	1801	1497	1256	1069	905	757	639	522	436	376	291	254	216	180	153	133	112	94	81	69	58	52	40
End Time:	25.09.2018 13:19:50
Label: Label1_Copy5
Mode				Fluorescence Top Reading
Emission Wavelength Start				480	nm
Emission Wavelength End				670	nm
Emission Wavelength Step Size				5	nm
Emission Scan Number				39
Excitation Wavelength				445	nm
Bandwidth (Em)				280...850: 20 nm
Bandwidth (Ex) (Range 1)				230...315: 5 nm
Bandwidth (Ex) (Range 2)				316...850: 10 nm
Gain				80	Manual
Number of Flashes				25
Integration Time				20	µs
Lag Time				0	µs
Settle Time				0	ms
Z-Position (Manual)				20000	µm
Part of Plate				B4-B4
Start Time:	25.09.2018 13:19:59
	Temperature: 31 °C
Wavel.	480	485	490	495	500	505	510	515	520	525	530	535	540	545	550	555	560	565	570	575	580	585	590	595	600	605	610	615	620	625	630	635	640	645	650	655	660	665	670
B4	6748	6734	6596	6430	6328	6265	6154	5939	5668	5321	4898	4418	3867	3316	2862	2420	2051	1727	1462	1210	1049	878	725	605	502	431	334	286	245	207	179	148	130	108	94	80	64	54	48
End Time:	25.09.2018 13:20:33
Label: Label1_Copy6
Mode				Fluorescence Top Reading
Emission Wavelength Start				485	nm
Emission Wavelength End				670	nm
Emission Wavelength Step Size				5	nm
Emission Scan Number				38
Excitation Wavelength				450	nm
Bandwidth (Em)				280...850: 20 nm
Bandwidth (Ex) (Range 1)				230...315: 5 nm
Bandwidth (Ex) (Range 2)				316...850: 10 nm
Gain				80	Manual
Number of Flashes				25
Integration Time				20	µs
Lag Time				0	µs
Settle Time				0	ms
Z-Position (Manual)				20000	µm
Part of Plate				B4-B4
Start Time:	25.09.2018 13:20:42
	Temperature: 30.9 °C
Wavel.	485	490	495	500	505	510	515	520	525	530	535	540	545	550	555	560	565	570	575	580	585	590	595	600	605	610	615	620	625	630	635	640	645	650	655	660	665	670
B4	6846	6713	6577	6490	6497	6477	6386	6268	6034	5680	5130	4486	3813	3290	2778	2384	1984	1680	1412	1190	1008	833	690	565	493	374	334	279	234	198	166	143	116	102	88	75	61	53
End Time:	25.09.2018 13:21:15
Label: Label1_Copy7
Mode				Fluorescence Top Reading
Emission Wavelength Start				490	nm
Emission Wavelength End				670	nm
Emission Wavelength Step Size				5	nm
Emission Scan Number				37
Excitation Wavelength				455	nm
Bandwidth (Em)				280...850: 20 nm
Bandwidth (Ex) (Range 1)				230...315: 5 nm
Bandwidth (Ex) (Range 2)				316...850: 10 nm
Gain				80	Manual
Number of Flashes				25
Integration Time				20	µs
Lag Time				0	µs
Settle Time				0	ms
Z-Position (Manual)				20000	µm
Part of Plate				B4-B4
Start Time:	25.09.2018 13:21:23
	Temperature: 30.9 °C
Wavel.	490	495	500	505	510	515	520	525	530	535	540	545	550	555	560	565	570	575	580	585	590	595	600	605	610	615	620	625	630	635	640	645	650	655	660	665	670
B4	6419	6312	6275	6364	6438	6552	6614	6459	6176	5669	5018	4227	3625	3060	2601	2170	1819	1556	1323	1098	914	746	618	535	422	361	300	254	213	180	156	131	109	94	76	66	54
End Time:	25.09.2018 13:21:56
Label: Label1_Copy8
Mode				Fluorescence Top Reading
Emission Wavelength Start				495	nm
Emission Wavelength End				670	nm
Emission Wavelength Step Size				5	nm
Emission Scan Number				36
Excitation Wavelength				460	nm
Bandwidth (Em)				280...850: 20 nm
Bandwidth (Ex) (Range 1)				230...315: 5 nm
Bandwidth (Ex) (Range 2)				316...850: 10 nm
Gain				80	Manual
Number of Flashes				25
Integration Time				20	µs
Lag Time				0	µs
Settle Time				0	ms
Z-Position (Manual)				20000	µm
Part of Plate				B4-B4
Start Time:	25.09.2018 13:22:05
	Temperature: 30.8 °C
Wavel.	495	500	505	510	515	520	525	530	535	540	545	550	555	560	565	570	575	580	585	590	595	600	605	610	615	620	625	630	635	640	645	650	655	660	665	670
B4	5790	5810	5972	6239	6600	6912	7005	6779	6278	5465	4656	3976	3353	2857	2386	2018	1725	1459	1221	990	813	661	572	439	391	334	272	231	197	167	133	112	99	80	70	54
End Time:	25.09.2018 13:22:36
Label: Label1_Copy9
Mode				Fluorescence Top Reading
Emission Wavelength Start				500	nm
Emission Wavelength End				670	nm
Emission Wavelength Step Size				5	nm
Emission Scan Number				35
Excitation Wavelength				465	nm
Bandwidth (Em)				280...850: 20 nm
Bandwidth (Ex) (Range 1)				230...315: 5 nm
Bandwidth (Ex) (Range 2)				316...850: 10 nm
Gain				80	Manual
Number of Flashes				25
Integration Time				20	µs
Lag Time				0	µs
Settle Time				0	ms
Z-Position (Manual)				20000	µm
Part of Plate				B4-B4
Start Time:	25.09.2018 13:22:45
	Temperature: 30.7 °C
Wavel.	500	505	510	515	520	525	530	535	540	545	550	555	560	565	570	575	580	585	590	595	600	605	610	615	620	625	630	635	640	645	650	655	660	665	670
B4	4151	4374	4911	5599	6282	6668	6629	6131	5368	4540	3856	3225	2748	2348	1998	1675	1444	1198	968	782	641	545	422	369	313	256	219	177	158	124	111	95	75	71	54
End Time:	25.09.2018 13:23:16

## Sheet: 370-415
Application: Tecan i-control				Tecan i-control , 2.0.10.0
Device: infinite 200Pro				Serial number: 1501008512				Serial number of connected stacker:
Firmware: V_3.40_01/15_Infinite (Dec 23 2014/12.45.11)				MAI, V_3.40_01/15_Infinite (Dec 23 2014/12.45.11)
Date:	25.09.2018
Time:	13:04:40
System				PHARPC-HPED01
User				UZH\marand
Plate				Greiner 96 Flat Bottom Transparent Polystyrene Cat. No.: 655101/655161/655192 [GRE96ft.pdfx]
Plate-ID (Stacker)
Label: Label1
Mode				Fluorescence Top Reading
Emission Wavelength Start				405	nm
Emission Wavelength End				670	nm
Emission Wavelength Step Size				5	nm
Emission Scan Number				54
Excitation Wavelength				370	nm
Bandwidth (Em)				280...850: 20 nm
Bandwidth (Ex) (Range 1)				230...315: 5 nm
Bandwidth (Ex) (Range 2)				316...850: 10 nm
Gain				80	Manual
Number of Flashes				25
Integration Time				20	µs
Lag Time				0	µs
Settle Time				0	ms
Z-Position (Manual)				20000	µm
Part of Plate				B4-B4
Start Time:	25.09.2018 13:04:42
	Temperature: 30.6 °C
Wavel.	405	410	415	420	425	430	435	440	445	450	455	460	465	470	475	480	485	490	495	500	505	510	515	520	525	530	535	540	545	550	555	560	565	570	575	580	585	590	595	600	605	610	615	620	625	630	635	640	645
B4	186	195	211	228	223	212	183	168	162	183	225	297	378	477	538	545	550	525	502	490	485	477	451	430	408	377	339	300	257	222	187	159	135	116	97	83	67	58	48	41	37	27	25	19	18	15	13	10	9
End Time:	25.09.2018 13:05:26
Label: Label1_Copy1
Mode				Fluorescence Top Reading
Emission Wavelength Start				410	nm
Emission Wavelength End				670	nm
Emission Wavelength Step Size				5	nm
Emission Scan Number				53
Excitation Wavelength				375	nm
Bandwidth (Em)				280...850: 20 nm
Bandwidth (Ex) (Range 1)				230...315: 5 nm
Bandwidth (Ex) (Range 2)				316...850: 10 nm
Gain				80	Manual
Number of Flashes				25
Integration Time				20	µs
Lag Time				0	µs
Settle Time				0	ms
Z-Position (Manual)				20000	µm
Part of Plate				B4-B4
Start Time:	25.09.2018 13:05:35
	Temperature: 30.6 °C
Wavel.	410	415	420	425	430	435	440	445	450	455	460	465	470	475	480	485	490	495	500	505	510	515	520	525	530	535	540	545	550	555	560	565	570	575	580	585	590	595	600	605	610	615	620	625	630	635	640	645	650
B4	111	119	142	156	162	156	149	146	174	237	335	447	587	668	702	689	666	642	622	603	587	543	504	465	421	372	327	284	244	207	173	146	124	106	88	77	66	55	46	38	31	29	25	19	18	14	13	10	9
End Time:	25.09.2018 13:06:18
Label: Label1_Copy2
Mode				Fluorescence Top Reading
Emission Wavelength Start				415	nm
Emission Wavelength End				670	nm
Emission Wavelength Step Size				5	nm
Emission Scan Number				52
Excitation Wavelength				380	nm
Bandwidth (Em)				280...850: 20 nm
Bandwidth (Ex) (Range 1)				230...315: 5 nm
Bandwidth (Ex) (Range 2)				316...850: 10 nm
Gain				80	Manual
Number of Flashes				25
Integration Time				20	µs
Lag Time				0	µs
Settle Time				0	ms
Z-Position (Manual)				20000	µm
Part of Plate				B4-B4
Start Time:	25.09.2018 13:06:27
	Temperature: 30.6 °C
Wavel.	415	420	425	430	435	440	445	450	455	460	465	470	475	480	485	490	495	500	505	510	515	520	525	530	535	540	545	550	555	560	565	570	575	580	585	590	595	600	605	610	615	620	625	630	635	640	645	650	655
B4	87	96	115	134	144	146	157	203	282	409	576	753	873	911	903	880	851	821	799	764	707	617	561	503	452	395	346	296	254	217	176	151	125	108	92	77	66	54	49	36	34	28	22	20	18	14	13	13	9
End Time:	25.09.2018 13:07:09
Label: Label1_Copy3
Mode				Fluorescence Top Reading
Emission Wavelength Start				420	nm
Emission Wavelength End				670	nm
Emission Wavelength Step Size				5	nm
Emission Scan Number				51
Excitation Wavelength				385	nm
Bandwidth (Em)				280...850: 20 nm
Bandwidth (Ex) (Range 1)				230...315: 5 nm
Bandwidth (Ex) (Range 2)				316...850: 10 nm
Gain				80	Manual
Number of Flashes				25
Integration Time				20	µs
Lag Time				0	µs
Settle Time				0	ms
Z-Position (Manual)				20000	µm
Part of Plate				B4-B4
Start Time:	25.09.2018 13:07:18
	Temperature: 30.5 °C
Wavel.	420	425	430	435	440	445	450	455	460	465	470	475	480	485	490	495	500	505	510	515	520	525	530	535	540	545	550	555	560	565	570	575	580	585	590	595	600	605	610	615	620	625	630	635	640	645	650	655	660
B4	69	74	90	112	138	167	235	349	525	738	975	1138	1185	1181	1140	1102	1076	1039	989	897	802	706	626	553	490	423	372	312	273	222	184	158	134	115	96	85	68	58	48	42	35	31	24	22	21	17	15	14	11
End Time:	25.09.2018 13:08:00
Label: Label1_Copy4
Mode				Fluorescence Top Reading
Emission Wavelength Start				425	nm
Emission Wavelength End				670	nm
Emission Wavelength Step Size				5	nm
Emission Scan Number				50
Excitation Wavelength				390	nm
Bandwidth (Em)				280...850: 20 nm
Bandwidth (Ex) (Range 1)				230...315: 5 nm
Bandwidth (Ex) (Range 2)				316...850: 10 nm
Gain				80	Manual
Number of Flashes				25
Integration Time				20	µs
Lag Time				0	µs
Settle Time				0	ms
Z-Position (Manual)				20000	µm
Part of Plate				B4-B4
Start Time:	25.09.2018 13:08:09
	Temperature: 30.6 °C
Wavel.	425	430	435	440	445	450	455	460	465	470	475	480	485	490	495	500	505	510	515	520	525	530	535	540	545	550	555	560	565	570	575	580	585	590	595	600	605	610	615	620	625	630	635	640	645	650	655	660	665
B4	56	58	75	102	149	250	420	640	889	1167	1360	1429	1425	1387	1337	1298	1258	1194	1075	931	832	740	651	575	502	442	365	316	262	223	184	158	136	114	96	80	70	56	49	42	34	31	25	25	20	17	16	14	13
End Time:	25.09.2018 13:08:50
Label: Label1_Copy5
Mode				Fluorescence Top Reading
Emission Wavelength Start				430	nm
Emission Wavelength End				670	nm
Emission Wavelength Step Size				5	nm
Emission Scan Number				49
Excitation Wavelength				395	nm
Bandwidth (Em)				280...850: 20 nm
Bandwidth (Ex) (Range 1)				230...315: 5 nm
Bandwidth (Ex) (Range 2)				316...850: 10 nm
Gain				80	Manual
Number of Flashes				25
Integration Time				20	µs
Lag Time				0	µs
Settle Time				0	ms
Z-Position (Manual)				20000	µm
Part of Plate				B4-B4
Start Time:	25.09.2018 13:08:59
	Temperature: 30.8 °C
Wavel.	430	435	440	445	450	455	460	465	470	475	480	485	490	495	500	505	510	515	520	525	530	535	540	545	550	555	560	565	570	575	580	585	590	595	600	605	610	615	620	625	630	635	640	645	650	655	660	665	670
B4	50	52	76	139	267	456	726	1056	1415	1639	1723	1717	1673	1615	1574	1501	1426	1291	1142	994	880	781	686	598	519	430	374	313	260	214	188	160	137	110	94	82	66	57	47	41	33	29	26	22	15	16	12	13	9
End Time:	25.09.2018 13:09:39
Label: Label1_Copy6
Mode				Fluorescence Top Reading
Emission Wavelength Start				435	nm
Emission Wavelength End				670	nm
Emission Wavelength Step Size				5	nm
Emission Scan Number				48
Excitation Wavelength				400	nm
Bandwidth (Em)				280...850: 20 nm
Bandwidth (Ex) (Range 1)				230...315: 5 nm
Bandwidth (Ex) (Range 2)				316...850: 10 nm
Gain				80	Manual
Number of Flashes				25
Integration Time				20	µs
Lag Time				0	µs
Settle Time				0	ms
Z-Position (Manual)				20000	µm
Part of Plate				B4-B4
Start Time:	25.09.2018 13:09:48
	Temperature: 30.8 °C
Wavel.	435	440	445	450	455	460	465	470	475	480	485	490	495	500	505	510	515	520	525	530	535	540	545	550	555	560	565	570	575	580	585	590	595	600	605	610	615	620	625	630	635	640	645	650	655	660	665	670
B4	52	64	127	267	526	846	1258	1677	1955	2060	2039	1993	1914	1857	1795	1708	1542	1336	1192	1043	921	815	700	618	515	449	367	304	258	224	187	158	133	114	100	77	69	58	49	41	35	33	28	23	22	19	16	15
End Time:	25.09.2018 13:10:27
Label: Label1_Copy7
Mode				Fluorescence Top Reading
Emission Wavelength Start				440	nm
Emission Wavelength End				670	nm
Emission Wavelength Step Size				5	nm
Emission Scan Number				47
Excitation Wavelength				405	nm
Bandwidth (Em)				280...850: 20 nm
Bandwidth (Ex) (Range 1)				230...315: 5 nm
Bandwidth (Ex) (Range 2)				316...850: 10 nm
Gain				80	Manual
Number of Flashes				25
Integration Time				20	µs
Lag Time				0	µs
Settle Time				0	ms
Z-Position (Manual)				20000	µm
Part of Plate				B4-B4
Start Time:	25.09.2018 13:10:36
	Temperature: 30.7 °C
Wavel.	440	445	450	455	460	465	470	475	480	485	490	495	500	505	510	515	520	525	530	535	540	545	550	555	560	565	570	575	580	585	590	595	600	605	610	615	620	625	630	635	640	645	650	655	660	665	670
B4	70	122	278	570	1002	1478	1998	2343	2460	2454	2387	2302	2231	2156	2048	1857	1631	1432	1258	1111	981	855	744	627	537	445	375	304	271	227	190	161	134	117	91	79	70	60	49	42	38	33	28	24	19	19	16
End Time:	25.09.2018 13:11:15
Label: Label1_Copy8
Mode				Fluorescence Top Reading
Emission Wavelength Start				445	nm
Emission Wavelength End				670	nm
Emission Wavelength Step Size				5	nm
Emission Scan Number				46
Excitation Wavelength				410	nm
Bandwidth (Em)				280...850: 20 nm
Bandwidth (Ex) (Range 1)				230...315: 5 nm
Bandwidth (Ex) (Range 2)				316...850: 10 nm
Gain				80	Manual
Number of Flashes				25
Integration Time				20	µs
Lag Time				0	µs
Settle Time				0	ms
Z-Position (Manual)				20000	µm
Part of Plate				B4-B4
Start Time:	25.09.2018 13:11:24
	Temperature: 30.7 °C
Wavel.	445	450	455	460	465	470	475	480	485	490	495	500	505	510	515	520	525	530	535	540	545	550	555	560	565	570	575	580	585	590	595	600	605	610	615	620	625	630	635	640	645	650	655	660	665	670
B4	156	304	644	1159	1726	2402	2831	2984	2981	2878	2795	2709	2623	2502	2253	1957	1756	1546	1360	1197	1045	911	762	654	540	455	381	330	279	233	193	166	145	111	99	86	71	61	50	46	40	33	30	24	21	18
End Time:	25.09.2018 13:12:02
Label: Label1_Copy9
Mode				Fluorescence Top Reading
Emission Wavelength Start				450	nm
Emission Wavelength End				670	nm
Emission Wavelength Step Size				5	nm
Emission Scan Number				45
Excitation Wavelength				415	nm
Bandwidth (Em)				280...850: 20 nm
Bandwidth (Ex) (Range 1)				230...315: 5 nm
Bandwidth (Ex) (Range 2)				316...850: 10 nm
Gain				80	Manual
Number of Flashes				25
Integration Time				20	µs
Lag Time				0	µs
Settle Time				0	ms
Z-Position (Manual)				20000	µm
Part of Plate				B4-B4
Start Time:	25.09.2018 13:12:11
	Temperature: 31 °C
Wavel.	450	455	460	465	470	475	480	485	490	495	500	505	510	515	520	525	530	535	540	545	550	555	560	565	570	575	580	585	590	595	600	605	610	615	620	625	630	635	640	645	650	655	660	665	670
B4	445	735	1372	2175	2977	3543	3778	3765	3699	3557	3445	3336	3182	2910	2530	2248	2005	1774	1553	1354	1182	993	842	705	590	488	424	354	305	254	214	184	145	125	105	89	76	66	57	52	42	37	31	28	22
End Time:	25.09.2018 13:12:49
[truncated: 5 more columns]

## Sheet: Spectrum matrix raw data
Wavel.	405	410	415	420	425	430	435	440	445	450	455	460	465	470	475	480	485	490	495	500	505	510	515	520	525	530	535	540	545	550	555	560	565	570	575	580	585	590	595	600	605	610	615	620	625	630	635	640	645
370	186	195	211	228	223	212	183	168	162	183	225	297	378	477	538	545	550	525	502	490	485	477	451	430	408	377	339	300	257	222	187	159	135	116	97	83	67	58	48	41	37	27	25	19	18	15	13	10	9
375		111	119	142	156	162	156	149	146	174	237	335	447	587	668	702	689	666	642	622	603	587	543	504	465	421	372	327	284	244	207	173	146	124	106	88	77	66	55	46	38	31	29	25	19	18	14	13	10
380			87	96	115	134	144	146	157	203	282	409	576	753	873	911	903	880	851	821	799	764	707	617	561	503	452	395	346	296	254	217	176	151	125	108	92	77	66	54	49	36	34	28	22	20	18	14	13
385				69	74	90	112	138	167	235	349	525	738	975	1138	1185	1181	1140	1102	1076	1039	989	897	802	706	626	553	490	423	372	312	273	222	184	158	134	115	96	85	68	58	48	42	35	31	24	22	21	17
390					56	58	75	102	149	250	420	640	889	1167	1360	1429	1425	1387	1337	1298	1258	1194	1075	931	832	740	651	575	502	442	365	316	262	223	184	158	136	114	96	80	70	56	49	42	34	31	25	25	20
395						50	52	76	139	267	456	726	1056	1415	1639	1723	1717	1673	1615	1574	1501	1426	1291	1142	994	880	781	686	598	519	430	374	313	260	214	188	160	137	110	94	82	66	57	47	41	33	29	26	22
400							52	64	127	267	526	846	1258	1677	1955	2060	2039	1993	1914	1857	1795	1708	1542	1336	1192	1043	921	815	700	618	515	449	367	304	258	224	187	158	133	114	100	77	69	58	49	41	35	33	28
405								70	122	278	570	1002	1478	1998	2343	2460	2454	2387	2302	2231	2156	2048	1857	1631	1432	1258	1111	981	855	744	627	537	445	375	304	271	227	190	161	134	117	91	79	70	60	49	42	38	33
410									156	304	644	1159	1726	2402	2831	2984	2981	2878	2795	2709	2623	2502	2253	1957	1756	1546	1360	1197	1045	911	762	654	540	455	381	330	279	233	193	166	145	111	99	86	71	61	50	46	40
415										445	735	1372	2175	2977	3543	3778	3765	3699	3557	3445	3336	3182	2910	2530	2248	2005	1774	1553	1354	1182	993	842	705	590	488	424	354	305	254	214	184	145	125	105	89	76	66	57	52
420											1244	1838	3313	4220	5078	5349	5379	5239	5065	4920	4767	4581	4157	3629	3284	2931	2570	2266	1978	1726	1433	1230	1032	860	714	625	529	445	369	308	267	204	179	155	129	112	95	83	71
425												2631	3821	5064	6088	6486	6512	6350	6171	5990	5813	5576	5071	4458	4023	3596	3163	2806	2428	2126	1786	1541	1258	1057	893	761	637	529	460	372	320	257	222	186	160	135	116	97	84
430													3986	4806	5906	6360	6352	6220	6035	5878	5738	5493	5060	4498	4057	3644	3222	2859	2468	2147	1793	1554	1281	1060	895	777	654	544	453	376	330	254	221	191	157	134	113	101	85
435														4900	5573	6071	6104	5961	5793	5653	5528	5376	4981	4508	4087	3716	3302	2928	2499	2176	1829	1574	1304	1089	924	789	659	548	465	379	328	264	229	196	160	134	115	104	85
440															6054	6394	6405	6272	6085	5981	5878	5752	5421	5052	4662	4292	3813	3396	2893	2511	2089	1801	1497	1256	1069	905	757	639	522	436	376	291	254	216	180	153	133	112	94
445																6748	6734	6596	6430	6328	6265	6154	5939	5668	5321	4898	4418	3867	3316	2862	2420	2051	1727	1462	1210	1049	878	725	605	502	431	334	286	245	207	179	148	130	108
450																	6846	6713	6577	6490	6497	6477	6386	6268	6034	5680	5130	4486	3813	3290	2778	2384	1984	1680	1412	1190	1008	833	690	565	493	374	334	279	234	198	166	143	116
455																		6419	6312	6275	6364	6438	6552	6614	6459	6176	5669	5018	4227	3625	3060	2601	2170	1819	1556	1323	1098	914	746	618	535	422	361	300	254	213	180	156	131
460																			5790	5810	5972	6239	6600	6912	7005	6779	6278	5465	4656	3976	3353	2857	2386	2018	1725	1459	1221	990	813	661	572	439	391	334	272	231	197	167	133
465																				4151	4374	4911	5599	6282	6668	6629	6131	5368	4540	3856	3225	2748	2348	1998	1675	1444	1198	968	782	641	545	422	369	313	256	219	177	158	124
470																					3120	3758	4763	6090	6798	6880	6453	5721	4760	4021	3324	2893	2439	2085	1789	1506	1234	1007	794	662	557	445	382	315	265	218	186	156	128
475																						3273	4668	6332	7479	7874	7440	6528	5413	4554	3742	3248	2802	2413	2003	1741	1420	1137	905	729	626	470	417	348	288	251	203	166	138
480																							5985	8219	10270	11018	10526	9317	7673	6424	5293	4612	3906	3375	2893	2446	2013	1603	1262	1031	868	676	574	489	404	339	283	237	195
485																								12913	15458	16841	16236	14114	11620	9773	8086	6939	6012	5180	4380	3752	3054	2430	1923	1549	1319	1049	884	731	632	516	428	360	294
490																									16966	17863	17143	15239	12263	10334	8600	7346	6352	5412	4618	3983	3258	2581	2048	1646	1405	1069	932	786	646	555	452	382	308
495																										14670	13973	12402	10276	8441	7023	6039	5221	4496	3777	3283	2661	2127	1678	1349	1158	882	768	654	529	452	377	318	258
500																											12994	11537	9728	7906	6632	5733	4878	4190	3594	3030	2479	1991	1583	1280	1080	827	720	608	498	422	350	293	239
505																												13147	10864	9225	7644	6280	5620	4853	4134	3472	2823	2282	1802	1455	1245	989	838	692	587	481	402	335	272
510																													13173	11641	9397	7764	6860	5941	5001	4323	3501	2808	2223	1777	1514	1166	1014	858	704	591	487	409	337
515																														12624	10474	8907	7802	6720	5677	4896	4019	3186	2508	2036	1731	1327	1144	968	811	676	557	469	389
520																															9754	8407	7355	6302	5422	4587	3738	2982	2356	1908	1626	1252	1094	923	766	646	533	453	360
525																																5727	5043	4348	3747	3120	2613	2047	1649	1299	1102	873	752	629	534	443	378	318	258
530																																	3222	2795	2401	2034	1682	1308	1065	850	718	575	477	403	350	289	249	207	173
535																																		1196	1031	899	734	599	467	379	323	248	216	191	154	130	108	94	81
540																																			364	319	267	217	175	142	124	99	88	78	65	55	46	39	37
545																																				118	102	88	75	63	56	48	42	37	32	27	25	21	18
550																																					43	41	37	34	31	26	24	21	20	17	14	11	11
555																																						27	27	23	21	19	17	17	16	12	11	10	9
560																																							22	20	19	18	19	17	15	12	12	12	10
565																																								18	14	14	12	10	10	8	7	5	5
570																																									11	11	10	7	7	5	6	5	5
575																																										8	8	9	7	7	6	6	5
580																																											4	3	2	3	4	2	1
585																																												2	2	2	1	2	0
590																																													3	2	1	3	2
595																																														0	0	1	1
600																																															2	1	1
[truncated: 5 more columns]
