# Supplementary material for: In-Vitro Characterization of mCerulean3_mRuby3 as a Novel FRET Pair with Favorable Bleed-Through Characteristics
Source: Biosensors (Basel). 2019 Feb 28;9(1):33. doi: 10.3390/bios9010033 (PMC6468510; doi:10.3390/bios9010033)
Supplement: Supplementary file 1 [file biosensors-09-00033-s001.zip › Supplementary Material Erismann et al/3D spectra of trypsin digests/CFPYFP/3 CFP_YFP 6 h after Trypsin repeat.xlsx]

## Sheet: 570-600
Application: Tecan i-control				Tecan i-control , 2.0.10.0
Device: infinite 200Pro				Serial number: 1501008512				Serial number of connected stacker:
Firmware: V_3.40_01/15_Infinite (Dec 23 2014/12.45.11)				MAI, V_3.40_01/15_Infinite (Dec 23 2014/12.45.11)
Date:	25.09.2018
Time:	16:58:22
System				PHARPC-HPED01
User				UZH\marand
Plate				Greiner 96 Flat Bottom Transparent Polystyrene Cat. No.: 655101/655161/655192 [GRE96ft.pdfx]
Plate-ID (Stacker)
Label: Label1
Mode				Fluorescence Top Reading
Emission Wavelength Start				605	nm
Emission Wavelength End				670	nm
Emission Wavelength Step Size				5	nm
Emission Scan Number				14
Excitation Wavelength				570	nm
Bandwidth (Em)				280...850: 20 nm
Bandwidth (Ex) (Range 1)				230...315: 5 nm
Bandwidth (Ex) (Range 2)				316...850: 10 nm
Gain				80	Manual
Number of Flashes				25
Integration Time				20	µs
Lag Time				0	µs
Settle Time				0	ms
Z-Position (Manual)				20000	µm
Part of Plate				B4-B4
Start Time:	25.09.2018 16:58:24
	Temperature: 31.1 °C
Wavel.	605	610	615	620	625	630	635	640	645	650	655	660	665	670
B4	11	11	10	9	9	6	6	7	5	4	3	5	3	1
End Time:	25.09.2018 16:58:41
Label: Label1_Copy1
Mode				Fluorescence Top Reading
Emission Wavelength Start				610	nm
Emission Wavelength End				670	nm
Emission Wavelength Step Size				5	nm
Emission Scan Number				13
Excitation Wavelength				575	nm
Bandwidth (Em)				280...850: 20 nm
Bandwidth (Ex) (Range 1)				230...315: 5 nm
Bandwidth (Ex) (Range 2)				316...850: 10 nm
Gain				80	Manual
Number of Flashes				25
Integration Time				20	µs
Lag Time				0	µs
Settle Time				0	ms
Z-Position (Manual)				20000	µm
Part of Plate				B4-B4
Start Time:	25.09.2018 16:58:50
	Temperature: 31.3 °C
Wavel.	610	615	620	625	630	635	640	645	650	655	660	665	670
B4	6	8	7	5	5	3	3	4	3	3	2	2	2
End Time:	25.09.2018 16:59:06
Label: Label1_Copy2
Mode				Fluorescence Top Reading
Emission Wavelength Start				615	nm
Emission Wavelength End				670	nm
Emission Wavelength Step Size				5	nm
Emission Scan Number				12
Excitation Wavelength				580	nm
Bandwidth (Em)				280...850: 20 nm
Bandwidth (Ex) (Range 1)				230...315: 5 nm
Bandwidth (Ex) (Range 2)				316...850: 10 nm
Gain				80	Manual
Number of Flashes				25
Integration Time				20	µs
Lag Time				0	µs
Settle Time				0	ms
Z-Position (Manual)				20000	µm
Part of Plate				B4-B4
Start Time:	25.09.2018 16:59:15
	Temperature: 31.1 °C
Wavel.	615	620	625	630	635	640	645	650	655	660	665	670
B4	4	4	2	3	3	4	2	1	1	1	2	1
End Time:	25.09.2018 16:59:31
Label: Label1_Copy3
Mode				Fluorescence Top Reading
Emission Wavelength Start				620	nm
Emission Wavelength End				670	nm
Emission Wavelength Step Size				5	nm
Emission Scan Number				11
Excitation Wavelength				585	nm
Bandwidth (Em)				280...850: 20 nm
Bandwidth (Ex) (Range 1)				230...315: 5 nm
Bandwidth (Ex) (Range 2)				316...850: 10 nm
Gain				80	Manual
Number of Flashes				25
Integration Time				20	µs
Lag Time				0	µs
Settle Time				0	ms
Z-Position (Manual)				20000	µm
Part of Plate				B4-B4
Start Time:	25.09.2018 16:59:40
	Temperature: 31.1 °C
Wavel.	620	625	630	635	640	645	650	655	660	665	670
B4	4	4	4	3	3	3	2	3	3	2	2
End Time:	25.09.2018 16:59:55
Label: Label1_Copy4
Mode				Fluorescence Top Reading
Emission Wavelength Start				625	nm
Emission Wavelength End				670	nm
Emission Wavelength Step Size				5	nm
Emission Scan Number				10
Excitation Wavelength				590	nm
Bandwidth (Em)				280...850: 20 nm
Bandwidth (Ex) (Range 1)				230...315: 5 nm
Bandwidth (Ex) (Range 2)				316...850: 10 nm
Gain				80	Manual
Number of Flashes				25
Integration Time				20	µs
Lag Time				0	µs
Settle Time				0	ms
Z-Position (Manual)				20000	µm
Part of Plate				B4-B4
Start Time:	25.09.2018 17:00:04
	Temperature: 31.1 °C
Wavel.	625	630	635	640	645	650	655	660	665	670
B4	2	2	1	1	2	0	1	1	-1	2
End Time:	25.09.2018 17:00:18
Label: Label1_Copy5
Mode				Fluorescence Top Reading
Emission Wavelength Start				630	nm
Emission Wavelength End				670	nm
Emission Wavelength Step Size				5	nm
Emission Scan Number				9
Excitation Wavelength				595	nm
Bandwidth (Em)				280...850: 20 nm
Bandwidth (Ex) (Range 1)				230...315: 5 nm
Bandwidth (Ex) (Range 2)				316...850: 10 nm
Gain				80	Manual
Number of Flashes				25
Integration Time				20	µs
Lag Time				0	µs
Settle Time				0	ms
Z-Position (Manual)				20000	µm
Part of Plate				B4-B4
Start Time:	25.09.2018 17:00:27
	Temperature: 31.1 °C
Wavel.	630	635	640	645	650	655	660	665	670
B4	2	4	2	2	2	4	2	3	4
End Time:	25.09.2018 17:00:40
Label: Label1_Copy6
Mode				Fluorescence Top Reading
Emission Wavelength Start				635	nm
Emission Wavelength End				670	nm
Emission Wavelength Step Size				5	nm
Emission Scan Number				8
Excitation Wavelength				600	nm
Bandwidth (Em)				280...850: 20 nm
Bandwidth (Ex) (Range 1)				230...315: 5 nm
Bandwidth (Ex) (Range 2)				316...850: 10 nm
Gain				80	Manual
Number of Flashes				25
Integration Time				20	µs
Lag Time				0	µs
Settle Time				0	ms
Z-Position (Manual)				20000	µm
Part of Plate				B4-B4
Start Time:	25.09.2018 17:00:49
	Temperature: 31.4 °C
Wavel.	635	640	645	650	655	660	665	670
B4	2	2	1	0	1	1	0	0
End Time:	25.09.2018 17:01:02

## Sheet: 520-565
Application: Tecan i-control				Tecan i-control , 2.0.10.0
Device: infinite 200Pro				Serial number: 1501008512				Serial number of connected stacker:
Firmware: V_3.40_01/15_Infinite (Dec 23 2014/12.45.11)				MAI, V_3.40_01/15_Infinite (Dec 23 2014/12.45.11)
Date:	25.09.2018
Time:	16:51:07
System				PHARPC-HPED01
User				UZH\marand
Plate				Greiner 96 Flat Bottom Transparent Polystyrene Cat. No.: 655101/655161/655192 [GRE96ft.pdfx]
Plate-ID (Stacker)
Label: Label1
Mode				Fluorescence Top Reading
Emission Wavelength Start				555	nm
Emission Wavelength End				670	nm
Emission Wavelength Step Size				5	nm
Emission Scan Number				24
Excitation Wavelength				520	nm
Bandwidth (Em)				280...850: 20 nm
Bandwidth (Ex) (Range 1)				230...315: 5 nm
Bandwidth (Ex) (Range 2)				316...850: 10 nm
Gain				80	Manual
Number of Flashes				25
Integration Time				20	µs
Lag Time				0	µs
Settle Time				0	ms
Z-Position (Manual)				20000	µm
Part of Plate				B4-B4
Start Time:	25.09.2018 16:51:08
	Temperature: 31.1 °C
Wavel.	555	560	565	570	575	580	585	590	595	600	605	610	615	620	625	630	635	640	645	650	655	660	665	670
B4	7783	6734	5889	5047	4348	3679	3022	2404	1903	1538	1316	1042	894	735	628	523	433	368	297	248	205	166	139	115
End Time:	25.09.2018 16:51:32
Label: Label1_Copy1
Mode				Fluorescence Top Reading
Emission Wavelength Start				560	nm
Emission Wavelength End				670	nm
Emission Wavelength Step Size				5	nm
Emission Scan Number				23
Excitation Wavelength				525	nm
Bandwidth (Em)				280...850: 20 nm
Bandwidth (Ex) (Range 1)				230...315: 5 nm
Bandwidth (Ex) (Range 2)				316...850: 10 nm
Gain				80	Manual
Number of Flashes				25
Integration Time				20	µs
Lag Time				0	µs
Settle Time				0	ms
Z-Position (Manual)				20000	µm
Part of Plate				B4-B4
Start Time:	25.09.2018 16:51:41
	Temperature: 31.2 °C
Wavel.	560	565	570	575	580	585	590	595	600	605	610	615	620	625	630	635	640	645	650	655	660	665	670
B4	4583	4057	3491	3003	2502	2109	1636	1331	1044	897	702	605	509	428	362	300	255	213	175	149	122	95	80
End Time:	25.09.2018 16:52:04
Label: Label1_Copy2
Mode				Fluorescence Top Reading
Emission Wavelength Start				565	nm
Emission Wavelength End				670	nm
Emission Wavelength Step Size				5	nm
Emission Scan Number				22
Excitation Wavelength				530	nm
Bandwidth (Em)				280...850: 20 nm
Bandwidth (Ex) (Range 1)				230...315: 5 nm
Bandwidth (Ex) (Range 2)				316...850: 10 nm
Gain				80	Manual
Number of Flashes				25
Integration Time				20	µs
Lag Time				0	µs
Settle Time				0	ms
Z-Position (Manual)				20000	µm
Part of Plate				B4-B4
Start Time:	25.09.2018 16:52:13
	Temperature: 31 °C
Wavel.	565	570	575	580	585	590	595	600	605	610	615	620	625	630	635	640	645	650	655	660	665	670
B4	2587	2233	1929	1651	1372	1067	862	696	588	472	397	337	288	232	198	172	143	119	97	79	68	58
End Time:	25.09.2018 16:52:35
Label: Label1_Copy3
Mode				Fluorescence Top Reading
Emission Wavelength Start				570	nm
Emission Wavelength End				670	nm
Emission Wavelength Step Size				5	nm
Emission Scan Number				21
Excitation Wavelength				535	nm
Bandwidth (Em)				280...850: 20 nm
Bandwidth (Ex) (Range 1)				230...315: 5 nm
Bandwidth (Ex) (Range 2)				316...850: 10 nm
Gain				80	Manual
Number of Flashes				25
Integration Time				20	µs
Lag Time				0	µs
Settle Time				0	ms
Z-Position (Manual)				20000	µm
Part of Plate				B4-B4
Start Time:	25.09.2018 16:52:44
	Temperature: 31 °C
Wavel.	570	575	580	585	590	595	600	605	610	615	620	625	630	635	640	645	650	655	660	665	670
B4	963	829	731	598	486	376	308	266	203	181	156	130	108	95	78	67	58	48	40	30	28
End Time:	25.09.2018 16:53:06
Label: Label1_Copy4
Mode				Fluorescence Top Reading
Emission Wavelength Start				575	nm
Emission Wavelength End				670	nm
Emission Wavelength Step Size				5	nm
Emission Scan Number				20
Excitation Wavelength				540	nm
Bandwidth (Em)				280...850: 20 nm
Bandwidth (Ex) (Range 1)				230...315: 5 nm
Bandwidth (Ex) (Range 2)				316...850: 10 nm
Gain				80	Manual
Number of Flashes				25
Integration Time				20	µs
Lag Time				0	µs
Settle Time				0	ms
Z-Position (Manual)				20000	µm
Part of Plate				B4-B4
Start Time:	25.09.2018 16:53:14
	Temperature: 31.2 °C
Wavel.	575	580	585	590	595	600	605	610	615	620	625	630	635	640	645	650	655	660	665	670
B4	293	260	219	175	144	119	101	86	73	63	55	46	40	31	28	24	22	18	17	13
End Time:	25.09.2018 16:53:35
Label: Label1_Copy5
Mode				Fluorescence Top Reading
Emission Wavelength Start				580	nm
Emission Wavelength End				670	nm
Emission Wavelength Step Size				5	nm
Emission Scan Number				19
Excitation Wavelength				545	nm
Bandwidth (Em)				280...850: 20 nm
Bandwidth (Ex) (Range 1)				230...315: 5 nm
Bandwidth (Ex) (Range 2)				316...850: 10 nm
Gain				80	Manual
Number of Flashes				25
Integration Time				20	µs
Lag Time				0	µs
Settle Time				0	ms
Z-Position (Manual)				20000	µm
Part of Plate				B4-B4
Start Time:	25.09.2018 16:53:44
	Temperature: 31.3 °C
Wavel.	580	585	590	595	600	605	610	615	620	625	630	635	640	645	650	655	660	665	670
B4	96	86	74	64	56	48	40	37	32	27	25	20	19	15	14	12	10	13	9
End Time:	25.09.2018 16:54:05
Label: Label1_Copy6
Mode				Fluorescence Top Reading
Emission Wavelength Start				585	nm
Emission Wavelength End				670	nm
Emission Wavelength Step Size				5	nm
Emission Scan Number				18
Excitation Wavelength				550	nm
Bandwidth (Em)				280...850: 20 nm
Bandwidth (Ex) (Range 1)				230...315: 5 nm
Bandwidth (Ex) (Range 2)				316...850: 10 nm
Gain				80	Manual
Number of Flashes				25
Integration Time				20	µs
Lag Time				0	µs
Settle Time				0	ms
Z-Position (Manual)				20000	µm
Part of Plate				B4-B4
Start Time:	25.09.2018 16:54:14
	Temperature: 31.1 °C
Wavel.	585	590	595	600	605	610	615	620	625	630	635	640	645	650	655	660	665	670
B4	40	34	33	29	26	25	22	19	17	16	12	11	11	9	10	8	7	6
End Time:	25.09.2018 16:54:33
Label: Label1_Copy7
Mode				Fluorescence Top Reading
Emission Wavelength Start				590	nm
Emission Wavelength End				670	nm
Emission Wavelength Step Size				5	nm
Emission Scan Number				17
Excitation Wavelength				555	nm
Bandwidth (Em)				280...850: 20 nm
Bandwidth (Ex) (Range 1)				230...315: 5 nm
Bandwidth (Ex) (Range 2)				316...850: 10 nm
Gain				80	Manual
Number of Flashes				25
Integration Time				20	µs
Lag Time				0	µs
Settle Time				0	ms
Z-Position (Manual)				20000	µm
Part of Plate				B4-B4
Start Time:	25.09.2018 16:54:42
	Temperature: 31.1 °C
Wavel.	590	595	600	605	610	615	620	625	630	635	640	645	650	655	660	665	670
B4	27	26	23	22	21	19	17	18	15	15	11	11	10	11	9	8	9
End Time:	25.09.2018 16:55:02
Label: Label1_Copy8
Mode				Fluorescence Top Reading
Emission Wavelength Start				595	nm
Emission Wavelength End				670	nm
Emission Wavelength Step Size				5	nm
Emission Scan Number				16
Excitation Wavelength				560	nm
Bandwidth (Em)				280...850: 20 nm
Bandwidth (Ex) (Range 1)				230...315: 5 nm
Bandwidth (Ex) (Range 2)				316...850: 10 nm
Gain				80	Manual
Number of Flashes				25
Integration Time				20	µs
Lag Time				0	µs
Settle Time				0	ms
Z-Position (Manual)				20000	µm
Part of Plate				B4-B4
Start Time:	25.09.2018 16:55:10
	Temperature: 31.1 °C
Wavel.	595	600	605	610	615	620	625	630	635	640	645	650	655	660	665	670
B4	21	21	20	19	17	15	14	13	13	12	11	9	8	7	6	6
End Time:	25.09.2018 16:55:29
Label: Label1_Copy9
Mode				Fluorescence Top Reading
Emission Wavelength Start				600	nm
Emission Wavelength End				670	nm
Emission Wavelength Step Size				5	nm
Emission Scan Number				15
Excitation Wavelength				565	nm
Bandwidth (Em)				280...850: 20 nm
Bandwidth (Ex) (Range 1)				230...315: 5 nm
Bandwidth (Ex) (Range 2)				316...850: 10 nm
Gain				80	Manual
Number of Flashes				25
Integration Time				20	µs
Lag Time				0	µs
Settle Time				0	ms
Z-Position (Manual)				20000	µm
Part of Plate				B4-B4
Start Time:	25.09.2018 16:55:38
	Temperature: 31.2 °C
Wavel.	600	605	610	615	620	625	630	635	640	645	650	655	660	665	670
B4	15	17	15	12	12	11	10	8	9	8	8	6	6	7	6
End Time:	25.09.2018 16:55:56

## Sheet: 470-515
Application: Tecan i-control				Tecan i-control , 2.0.10.0
Device: infinite 200Pro				Serial number: 1501008512				Serial number of connected stacker:
Firmware: V_3.40_01/15_Infinite (Dec 23 2014/12.45.11)				MAI, V_3.40_01/15_Infinite (Dec 23 2014/12.45.11)
Date:	25.09.2018
Time:	16:44:41
System				PHARPC-HPED01
User				UZH\marand
Plate				Greiner 96 Flat Bottom Transparent Polystyrene Cat. No.: 655101/655161/655192 [GRE96ft.pdfx]
Plate-ID (Stacker)
Label: Label1
Mode				Fluorescence Top Reading
Emission Wavelength Start				505	nm
Emission Wavelength End				670	nm
Emission Wavelength Step Size				5	nm
Emission Scan Number				34
Excitation Wavelength				470	nm
Bandwidth (Em)				280...850: 20 nm
Bandwidth (Ex) (Range 1)				230...315: 5 nm
Bandwidth (Ex) (Range 2)				316...850: 10 nm
Gain				80	Manual
Number of Flashes				25
Integration Time				20	µs
Lag Time				0	µs
Settle Time				0	ms
Z-Position (Manual)				20000	µm
Part of Plate				B4-B4
Start Time:	25.09.2018 16:44:43
	Temperature: 31.2 °C
Wavel.	505	510	515	520	525	530	535	540	545	550	555	560	565	570	575	580	585	590	595	600	605	610	615	620	625	630	635	640	645	650	655	660	665	670
B4	2623	3141	3902	4941	5450	5557	5214	4632	3838	3259	2738	2343	1985	1707	1439	1217	993	812	646	526	451	365	307	259	220	186	148	130	104	86	77	61	53	45
End Time:	25.09.2018 16:45:13
Label: Label1_Copy1
Mode				Fluorescence Top Reading
Emission Wavelength Start				510	nm
Emission Wavelength End				670	nm
Emission Wavelength Step Size				5	nm
Emission Scan Number				33
Excitation Wavelength				475	nm
Bandwidth (Em)				280...850: 20 nm
Bandwidth (Ex) (Range 1)				230...315: 5 nm
Bandwidth (Ex) (Range 2)				316...850: 10 nm
Gain				80	Manual
Number of Flashes				25
Integration Time				20	µs
Lag Time				0	µs
Settle Time				0	ms
Z-Position (Manual)				20000	µm
Part of Plate				B4-B4
Start Time:	25.09.2018 16:45:22
	Temperature: 31.2 °C
Wavel.	510	515	520	525	530	535	540	545	550	555	560	565	570	575	580	585	590	595	600	605	610	615	620	625	630	635	640	645	650	655	660	665	670
B4	2708	3787	5083	6019	6308	5968	5212	4390	3687	3065	2613	2261	1927	1632	1410	1150	918	732	586	507	405	347	286	235	201	164	133	113	91	79	65	52	46
End Time:	25.09.2018 16:45:51
Label: Label1_Copy2
Mode				Fluorescence Top Reading
Emission Wavelength Start				515	nm
Emission Wavelength End				670	nm
Emission Wavelength Step Size				5	nm
Emission Scan Number				32
Excitation Wavelength				480	nm
Bandwidth (Em)				280...850: 20 nm
Bandwidth (Ex) (Range 1)				230...315: 5 nm
Bandwidth (Ex) (Range 2)				316...850: 10 nm
Gain				80	Manual
Number of Flashes				25
Integration Time				20	µs
Lag Time				0	µs
Settle Time				0	ms
Z-Position (Manual)				20000	µm
Part of Plate				B4-B4
Start Time:	25.09.2018 16:46:00
	Temperature: 31 °C
Wavel.	515	520	525	530	535	540	545	550	555	560	565	570	575	580	585	590	595	600	605	610	615	620	625	630	635	640	645	650	655	660	665	670
B4	4818	6605	8212	8763	8376	7490	6153	5158	4305	3692	3163	2724	2334	1972	1603	1300	1026	827	700	537	469	394	329	285	225	195	154	131	110	91	73	63
End Time:	25.09.2018 16:46:29
Label: Label1_Copy3
Mode				Fluorescence Top Reading
Emission Wavelength Start				520	nm
Emission Wavelength End				670	nm
Emission Wavelength Step Size				5	nm
Emission Scan Number				31
Excitation Wavelength				485	nm
Bandwidth (Em)				280...850: 20 nm
Bandwidth (Ex) (Range 1)				230...315: 5 nm
Bandwidth (Ex) (Range 2)				316...850: 10 nm
Gain				80	Manual
Number of Flashes				25
Integration Time				20	µs
Lag Time				0	µs
Settle Time				0	ms
Z-Position (Manual)				20000	µm
Part of Plate				B4-B4
Start Time:	25.09.2018 16:46:38
	Temperature: 31.2 °C
Wavel.	520	525	530	535	540	545	550	555	560	565	570	575	580	585	590	595	600	605	610	615	620	625	630	635	640	645	650	655	660	665	670
B4	10342	12363	13458	12968	11277	9403	7737	6470	5653	4806	4132	3554	2979	2444	1958	1552	1254	1065	816	709	601	497	426	353	282	237	197	167	133	113	98
End Time:	25.09.2018 16:47:06
Label: Label1_Copy4
Mode				Fluorescence Top Reading
Emission Wavelength Start				525	nm
Emission Wavelength End				670	nm
Emission Wavelength Step Size				5	nm
Emission Scan Number				30
Excitation Wavelength				490	nm
Bandwidth (Em)				280...850: 20 nm
Bandwidth (Ex) (Range 1)				230...315: 5 nm
Bandwidth (Ex) (Range 2)				316...850: 10 nm
Gain				80	Manual
Number of Flashes				25
Integration Time				20	µs
Lag Time				0	µs
Settle Time				0	ms
Z-Position (Manual)				20000	µm
Part of Plate				B4-B4
Start Time:	25.09.2018 16:47:15
	Temperature: 31.1 °C
Wavel.	525	530	535	540	545	550	555	560	565	570	575	580	585	590	595	600	605	610	615	620	625	630	635	640	645	650	655	660	665	670
B4	13523	14249	13667	12170	9817	8267	6898	5916	5114	4415	3701	3184	2615	2090	1648	1337	1122	904	761	627	540	441	370	312	253	210	173	147	123	98
End Time:	25.09.2018 16:47:43
Label: Label1_Copy5
Mode				Fluorescence Top Reading
Emission Wavelength Start				530	nm
Emission Wavelength End				670	nm
Emission Wavelength Step Size				5	nm
Emission Scan Number				29
Excitation Wavelength				495	nm
Bandwidth (Em)				280...850: 20 nm
Bandwidth (Ex) (Range 1)				230...315: 5 nm
Bandwidth (Ex) (Range 2)				316...850: 10 nm
Gain				80	Manual
Number of Flashes				25
Integration Time				20	µs
Lag Time				0	µs
Settle Time				0	ms
Z-Position (Manual)				20000	µm
Part of Plate				B4-B4
Start Time:	25.09.2018 16:47:52
	Temperature: 31 °C
Wavel.	530	535	540	545	550	555	560	565	570	575	580	585	590	595	600	605	610	615	620	625	630	635	640	645	650	655	660	665	670
B4	11867	11251	10023	8316	6829	5679	4902	4239	3648	3071	2640	2160	1733	1369	1100	934	705	622	524	431	366	302	252	203	173	150	119	98	81
End Time:	25.09.2018 16:48:19
Label: Label1_Copy6
Mode				Fluorescence Top Reading
Emission Wavelength Start				535	nm
Emission Wavelength End				670	nm
Emission Wavelength Step Size				5	nm
Emission Scan Number				28
Excitation Wavelength				500	nm
Bandwidth (Em)				280...850: 20 nm
Bandwidth (Ex) (Range 1)				230...315: 5 nm
Bandwidth (Ex) (Range 2)				316...850: 10 nm
Gain				80	Manual
Number of Flashes				25
Integration Time				20	µs
Lag Time				0	µs
Settle Time				0	ms
Z-Position (Manual)				20000	µm
Part of Plate				B4-B4
Start Time:	25.09.2018 16:48:28
	Temperature: 31.3 °C
Wavel.	535	540	545	550	555	560	565	570	575	580	585	590	595	600	605	610	615	620	625	630	635	640	645	650	655	660	665	670
B4	10523	9374	7835	6367	5343	4586	3933	3384	2910	2447	1990	1611	1286	1026	873	671	579	492	406	343	288	233	192	159	139	111	86	77
End Time:	25.09.2018 16:48:54
Label: Label1_Copy7
Mode				Fluorescence Top Reading
Emission Wavelength Start				540	nm
Emission Wavelength End				670	nm
Emission Wavelength Step Size				5	nm
Emission Scan Number				27
Excitation Wavelength				505	nm
Bandwidth (Em)				280...850: 20 nm
Bandwidth (Ex) (Range 1)				230...315: 5 nm
Bandwidth (Ex) (Range 2)				316...850: 10 nm
Gain				80	Manual
Number of Flashes				25
Integration Time				20	µs
Lag Time				0	µs
Settle Time				0	ms
Z-Position (Manual)				20000	µm
Part of Plate				B4-B4
Start Time:	25.09.2018 16:49:03
	Temperature: 31.1 °C
Wavel.	540	545	550	555	560	565	570	575	580	585	590	595	600	605	610	615	620	625	630	635	640	645	650	655	660	665	670
B4	10479	8668	7406	6120	5040	4474	3896	3286	2773	2272	1807	1460	1148	974	771	657	557	466	399	322	264	221	183	156	124	105	85
End Time:	25.09.2018 16:49:28
Label: Label1_Copy8
Mode				Fluorescence Top Reading
Emission Wavelength Start				545	nm
Emission Wavelength End				670	nm
Emission Wavelength Step Size				5	nm
Emission Scan Number				26
Excitation Wavelength				510	nm
Bandwidth (Em)				280...850: 20 nm
Bandwidth (Ex) (Range 1)				230...315: 5 nm
Bandwidth (Ex) (Range 2)				316...850: 10 nm
Gain				80	Manual
Number of Flashes				25
Integration Time				20	µs
Lag Time				0	µs
Settle Time				0	ms
Z-Position (Manual)				20000	µm
Part of Plate				B4-B4
Start Time:	25.09.2018 16:49:37
	Temperature: 31.3 °C
Wavel.	545	550	555	560	565	570	575	580	585	590	595	600	605	610	615	620	625	630	635	640	645	650	655	660	665	670
B4	10766	9274	7561	6421	5498	4724	3997	3449	2806	2238	1774	1433	1214	971	832	683	588	489	400	334	267	221	190	152	126	104
End Time:	25.09.2018 16:50:03
Label: Label1_Copy9
Mode				Fluorescence Top Reading
Emission Wavelength Start				550	nm
Emission Wavelength End				670	nm
Emission Wavelength Step Size				5	nm
Emission Scan Number				25
Excitation Wavelength				515	nm
Bandwidth (Em)				280...850: 20 nm
Bandwidth (Ex) (Range 1)				230...315: 5 nm
Bandwidth (Ex) (Range 2)				316...850: 10 nm
Gain				80	Manual
Number of Flashes				25
Integration Time				20	µs
Lag Time				0	µs
Settle Time				0	ms
Z-Position (Manual)				20000	µm
Part of Plate				B4-B4
Start Time:	25.09.2018 16:50:11
	Temperature: 31 °C
Wavel.	550	555	560	565	570	575	580	585	590	595	600	605	610	615	620	625	630	635	640	645	650	655	660	665	670
B4	10084	8755	7133	6294	5370	4573	3914	3196	2557	2026	1627	1377	1064	929	779	653	558	457	371	317	260	216	179	146	120
End Time:	25.09.2018 16:50:36

## Sheet: 420-465
Application: Tecan i-control				Tecan i-control , 2.0.10.0
Device: infinite 200Pro				Serial number: 1501008512				Serial number of connected stacker:
Firmware: V_3.40_01/15_Infinite (Dec 23 2014/12.45.11)				MAI, V_3.40_01/15_Infinite (Dec 23 2014/12.45.11)
Date:	25.09.2018
Time:	16:35:08
System				PHARPC-HPED01
User				UZH\marand
Plate				Greiner 96 Flat Bottom Transparent Polystyrene Cat. No.: 655101/655161/655192 [GRE96ft.pdfx]
Plate-ID (Stacker)
Label: Label1
Mode				Fluorescence Top Reading
Emission Wavelength Start				455	nm
Emission Wavelength End				670	nm
Emission Wavelength Step Size				5	nm
Emission Scan Number				44
Excitation Wavelength				420	nm
Bandwidth (Em)				280...850: 20 nm
Bandwidth (Ex) (Range 1)				230...315: 5 nm
Bandwidth (Ex) (Range 2)				316...850: 10 nm
Gain				80	Manual
Number of Flashes				25
Integration Time				20	µs
Lag Time				0	µs
Settle Time				0	ms
Z-Position (Manual)				20000	µm
Part of Plate				B4-B4
Start Time:	25.09.2018 16:35:10
	Temperature: 31.1 °C
Wavel.	455	460	465	470	475	480	485	490	495	500	505	510	515	520	525	530	535	540	545	550	555	560	565	570	575	580	585	590	595	600	605	610	615	620	625	630	635	640	645	650	655	660	665	670
B4	1027	1715	2715	3488	4174	4435	4429	4328	4206	4071	3960	3783	3447	3024	2705	2421	2121	1888	1639	1429	1202	1032	851	708	608	522	438	365	309	253	221	175	150	130	110	95	82	71	57	53	43	39	31	26
End Time:	25.09.2018 16:35:47
Label: Label1_Copy1
Mode				Fluorescence Top Reading
Emission Wavelength Start				460	nm
Emission Wavelength End				670	nm
Emission Wavelength Step Size				5	nm
Emission Scan Number				43
Excitation Wavelength				425	nm
Bandwidth (Em)				280...850: 20 nm
Bandwidth (Ex) (Range 1)				230...315: 5 nm
Bandwidth (Ex) (Range 2)				316...850: 10 nm
Gain				80	Manual
Number of Flashes				25
Integration Time				20	µs
Lag Time				0	µs
Settle Time				0	ms
Z-Position (Manual)				20000	µm
Part of Plate				B4-B4
Start Time:	25.09.2018 16:35:56
	Temperature: 31.1 °C
Wavel.	460	465	470	475	480	485	490	495	500	505	510	515	520	525	530	535	540	545	550	555	560	565	570	575	580	585	590	595	600	605	610	615	620	625	630	635	640	645	650	655	660	665	670
B4	2220	3210	4250	5081	5432	5459	5338	5163	5031	4873	4693	4274	3743	3380	3009	2654	2366	2037	1772	1521	1289	1056	883	746	640	541	454	382	318	276	226	192	163	140	118	99	85	75	63	55	46	42	33
End Time:	25.09.2018 16:36:32
Label: Label1_Copy2
Mode				Fluorescence Top Reading
Emission Wavelength Start				465	nm
Emission Wavelength End				670	nm
Emission Wavelength Step Size				5	nm
Emission Scan Number				42
Excitation Wavelength				430	nm
Bandwidth (Em)				280...850: 20 nm
Bandwidth (Ex) (Range 1)				230...315: 5 nm
Bandwidth (Ex) (Range 2)				316...850: 10 nm
Gain				80	Manual
Number of Flashes				25
Integration Time				20	µs
Lag Time				0	µs
Settle Time				0	ms
Z-Position (Manual)				20000	µm
Part of Plate				B4-B4
Start Time:	25.09.2018 16:36:41
	Temperature: 30.9 °C
Wavel.	465	470	475	480	485	490	495	500	505	510	515	520	525	530	535	540	545	550	555	560	565	570	575	580	585	590	595	600	605	610	615	620	625	630	635	640	645	650	655	660	665	670
B4	3321	4029	4934	5319	5331	5200	5044	4952	4817	4624	4233	3754	3413	3053	2706	2397	2065	1799	1516	1296	1070	888	758	651	545	457	380	328	285	219	191	162	137	115	99	87	72	65	56	44	37	33
End Time:	25.09.2018 16:37:16
Label: Label1_Copy3
Mode				Fluorescence Top Reading
Emission Wavelength Start				470	nm
Emission Wavelength End				670	nm
Emission Wavelength Step Size				5	nm
Emission Scan Number				41
Excitation Wavelength				435	nm
Bandwidth (Em)				280...850: 20 nm
Bandwidth (Ex) (Range 1)				230...315: 5 nm
Bandwidth (Ex) (Range 2)				316...850: 10 nm
Gain				80	Manual
Number of Flashes				25
Integration Time				20	µs
Lag Time				0	µs
Settle Time				0	ms
Z-Position (Manual)				20000	µm
Part of Plate				B4-B4
Start Time:	25.09.2018 16:37:25
	Temperature: 31.4 °C
Wavel.	470	475	480	485	490	495	500	505	510	515	520	525	530	535	540	545	550	555	560	565	570	575	580	585	590	595	600	605	610	615	620	625	630	635	640	645	650	655	660	665	670
B4	4062	4799	5113	5151	5033	4898	4774	4692	4503	4172	3778	3439	3113	2755	2454	2105	1823	1534	1325	1097	917	770	661	554	461	397	318	281	224	189	168	137	114	99	86	73	63	54	46	40	35
End Time:	25.09.2018 16:38:00
Label: Label1_Copy4
Mode				Fluorescence Top Reading
Emission Wavelength Start				475	nm
Emission Wavelength End				670	nm
Emission Wavelength Step Size				5	nm
Emission Scan Number				40
Excitation Wavelength				440	nm
Bandwidth (Em)				280...850: 20 nm
Bandwidth (Ex) (Range 1)				230...315: 5 nm
Bandwidth (Ex) (Range 2)				316...850: 10 nm
Gain				80	Manual
Number of Flashes				25
Integration Time				20	µs
Lag Time				0	µs
Settle Time				0	ms
Z-Position (Manual)				20000	µm
Part of Plate				B4-B4
Start Time:	25.09.2018 16:38:09
	Temperature: 31.2 °C
Wavel.	475	480	485	490	495	500	505	510	515	520	525	530	535	540	545	550	555	560	565	570	575	580	585	590	595	600	605	610	615	620	625	630	635	640	645	650	655	660	665	670
B4	5090	5393	5387	5276	5148	5051	4967	4835	4550	4241	3901	3546	3164	2818	2412	2099	1770	1518	1257	1057	890	765	646	536	445	369	325	252	220	185	157	134	113	96	80	72	60	50	43	37
End Time:	25.09.2018 16:38:43
Label: Label1_Copy5
Mode				Fluorescence Top Reading
Emission Wavelength Start				480	nm
Emission Wavelength End				670	nm
Emission Wavelength Step Size				5	nm
Emission Scan Number				39
Excitation Wavelength				445	nm
Bandwidth (Em)				280...850: 20 nm
Bandwidth (Ex) (Range 1)				230...315: 5 nm
Bandwidth (Ex) (Range 2)				316...850: 10 nm
Gain				80	Manual
Number of Flashes				25
Integration Time				20	µs
Lag Time				0	µs
Settle Time				0	ms
Z-Position (Manual)				20000	µm
Part of Plate				B4-B4
Start Time:	25.09.2018 16:38:52
	Temperature: 31.2 °C
Wavel.	480	485	490	495	500	505	510	515	520	525	530	535	540	545	550	555	560	565	570	575	580	585	590	595	600	605	610	615	620	625	630	635	640	645	650	655	660	665	670
B4	5670	5658	5574	5397	5324	5266	5186	4971	4718	4447	4114	3661	3272	2772	2406	2046	1747	1439	1213	1034	881	739	613	511	415	351	289	248	208	179	152	127	110	94	79	68	57	50	41
End Time:	25.09.2018 16:39:25
Label: Label1_Copy6
Mode				Fluorescence Top Reading
Emission Wavelength Start				485	nm
Emission Wavelength End				670	nm
Emission Wavelength Step Size				5	nm
Emission Scan Number				38
Excitation Wavelength				450	nm
Bandwidth (Em)				280...850: 20 nm
Bandwidth (Ex) (Range 1)				230...315: 5 nm
Bandwidth (Ex) (Range 2)				316...850: 10 nm
Gain				80	Manual
Number of Flashes				25
Integration Time				20	µs
Lag Time				0	µs
Settle Time				0	ms
Z-Position (Manual)				20000	µm
Part of Plate				B4-B4
Start Time:	25.09.2018 16:39:34
	Temperature: 31 °C
Wavel.	485	490	495	500	505	510	515	520	525	530	535	540	545	550	555	560	565	570	575	580	585	590	595	600	605	610	615	620	625	630	635	640	645	650	655	660	665	670
B4	5831	5703	5594	5504	5488	5479	5390	5199	4992	4688	4230	3748	3176	2743	2335	1989	1641	1387	1182	1017	831	700	572	472	414	322	278	238	197	169	139	121	105	87	78	62	55	47
End Time:	25.09.2018 16:40:07
Label: Label1_Copy7
Mode				Fluorescence Top Reading
Emission Wavelength Start				490	nm
Emission Wavelength End				670	nm
Emission Wavelength Step Size				5	nm
Emission Scan Number				37
Excitation Wavelength				455	nm
Bandwidth (Em)				280...850: 20 nm
Bandwidth (Ex) (Range 1)				230...315: 5 nm
Bandwidth (Ex) (Range 2)				316...850: 10 nm
Gain				80	Manual
Number of Flashes				25
Integration Time				20	µs
Lag Time				0	µs
Settle Time				0	ms
Z-Position (Manual)				20000	µm
Part of Plate				B4-B4
Start Time:	25.09.2018 16:40:16
	Temperature: 31.3 °C
Wavel.	490	495	500	505	510	515	520	525	530	535	540	545	550	555	560	565	570	575	580	585	590	595	600	605	610	615	620	625	630	635	640	645	650	655	660	665	670
B4	5457	5366	5341	5374	5424	5513	5482	5382	5118	4659	4128	3489	2999	2500	2153	1803	1522	1284	1100	914	769	629	517	448	343	303	259	209	185	154	128	111	90	78	67	56	46
End Time:	25.09.2018 16:40:48
Label: Label1_Copy8
Mode				Fluorescence Top Reading
Emission Wavelength Start				495	nm
Emission Wavelength End				670	nm
Emission Wavelength Step Size				5	nm
Emission Scan Number				36
Excitation Wavelength				460	nm
Bandwidth (Em)				280...850: 20 nm
Bandwidth (Ex) (Range 1)				230...315: 5 nm
Bandwidth (Ex) (Range 2)				316...850: 10 nm
Gain				80	Manual
Number of Flashes				25
Integration Time				20	µs
Lag Time				0	µs
Settle Time				0	ms
Z-Position (Manual)				20000	µm
Part of Plate				B4-B4
Start Time:	25.09.2018 16:40:57
	Temperature: 31 °C
Wavel.	495	500	505	510	515	520	525	530	535	540	545	550	555	560	565	570	575	580	585	590	595	600	605	610	615	620	625	630	635	640	645	650	655	660	665	670
B4	4906	4915	5022	5235	5518	5714	5746	5568	5121	4468	3819	3281	2758	2353	1965	1657	1419	1200	1004	829	668	562	482	373	323	277	228	191	167	139	118	98	81	70	59	50
End Time:	25.09.2018 16:41:29
Label: Label1_Copy9
Mode				Fluorescence Top Reading
Emission Wavelength Start				500	nm
Emission Wavelength End				670	nm
Emission Wavelength Step Size				5	nm
Emission Scan Number				35
Excitation Wavelength				465	nm
Bandwidth (Em)				280...850: 20 nm
Bandwidth (Ex) (Range 1)				230...315: 5 nm
Bandwidth (Ex) (Range 2)				316...850: 10 nm
Gain				80	Manual
Number of Flashes				25
Integration Time				20	µs
Lag Time				0	µs
Settle Time				0	ms
Z-Position (Manual)				20000	µm
Part of Plate				B4-B4
Start Time:	25.09.2018 16:41:38
	Temperature: 31 °C
Wavel.	500	505	510	515	520	525	530	535	540	545	550	555	560	565	570	575	580	585	590	595	600	605	610	615	620	625	630	635	640	645	650	655	660	665	670
B4	3547	3718	4149	4668	5216	5482	5404	4994	4417	3708	3168	2649	2272	1935	1643	1385	1188	984	794	650	534	454	358	306	253	218	179	153	131	105	91	82	64	58	50
End Time:	25.09.2018 16:42:08

## Sheet: 370-415
Application: Tecan i-control				Tecan i-control , 2.0.10.0
Device: infinite 200Pro				Serial number: 1501008512				Serial number of connected stacker:
Firmware: V_3.40_01/15_Infinite (Dec 23 2014/12.45.11)				MAI, V_3.40_01/15_Infinite (Dec 23 2014/12.45.11)
Date:	25.09.2018
Time:	16:26:10
System				PHARPC-HPED01
User				UZH\marand
Plate				Greiner 96 Flat Bottom Transparent Polystyrene Cat. No.: 655101/655161/655192 [GRE96ft.pdfx]
Plate-ID (Stacker)
Label: Label1
Mode				Fluorescence Top Reading
Emission Wavelength Start				405	nm
Emission Wavelength End				670	nm
Emission Wavelength Step Size				5	nm
Emission Scan Number				54
Excitation Wavelength				370	nm
Bandwidth (Em)				280...850: 20 nm
Bandwidth (Ex) (Range 1)				230...315: 5 nm
Bandwidth (Ex) (Range 2)				316...850: 10 nm
Gain				80	Manual
Number of Flashes				25
Integration Time				20	µs
Lag Time				0	µs
Settle Time				0	ms
Z-Position (Manual)				20000	µm
Part of Plate				B4-B4
Start Time:	25.09.2018 16:26:12
	Temperature: 31 °C
Wavel.	405	410	415	420	425	430	435	440	445	450	455	460	465	470	475	480	485	490	495	500	505	510	515	520	525	530	535	540	545	550	555	560	565	570	575	580	585	590	595	600	605	610	615	620	625	630	635	640	645
B4	135	145	154	170	165	158	142	132	135	145	185	240	305	384	438	444	444	431	417	402	391	383	364	349	325	302	271	242	206	178	147	130	107	92	78	68	56	51	41	33	29	24	20	18	16	16	12	11	9
End Time:	25.09.2018 16:26:55
Label: Label1_Copy1
Mode				Fluorescence Top Reading
Emission Wavelength Start				410	nm
Emission Wavelength End				670	nm
Emission Wavelength Step Size				5	nm
Emission Scan Number				53
Excitation Wavelength				375	nm
Bandwidth (Em)				280...850: 20 nm
Bandwidth (Ex) (Range 1)				230...315: 5 nm
Bandwidth (Ex) (Range 2)				316...850: 10 nm
Gain				80	Manual
Number of Flashes				25
Integration Time				20	µs
Lag Time				0	µs
Settle Time				0	ms
Z-Position (Manual)				20000	µm
Part of Plate				B4-B4
Start Time:	25.09.2018 16:27:05
	Temperature: 30.9 °C
Wavel.	410	415	420	425	430	435	440	445	450	455	460	465	470	475	480	485	490	495	500	505	510	515	520	525	530	535	540	545	550	555	560	565	570	575	580	585	590	595	600	605	610	615	620	625	630	635	640	645	650
B4	91	96	111	123	123	125	123	119	143	192	265	364	469	537	558	552	536	522	509	489	467	444	399	368	331	298	266	224	200	167	146	119	103	86	76	62	54	43	38	33	27	23	20	16	14	14	11	10	11
End Time:	25.09.2018 16:27:47
Label: Label1_Copy2
Mode				Fluorescence Top Reading
Emission Wavelength Start				415	nm
Emission Wavelength End				670	nm
Emission Wavelength Step Size				5	nm
Emission Scan Number				52
Excitation Wavelength				380	nm
Bandwidth (Em)				280...850: 20 nm
Bandwidth (Ex) (Range 1)				230...315: 5 nm
Bandwidth (Ex) (Range 2)				316...850: 10 nm
Gain				80	Manual
Number of Flashes				25
Integration Time				20	µs
Lag Time				0	µs
Settle Time				0	ms
Z-Position (Manual)				20000	µm
Part of Plate				B4-B4
Start Time:	25.09.2018 16:27:56
	Temperature: 31.4 °C
Wavel.	415	420	425	430	435	440	445	450	455	460	465	470	475	480	485	490	495	500	505	510	515	520	525	530	535	540	545	550	555	560	565	570	575	580	585	590	595	600	605	610	615	620	625	630	635	640	645	650	655
B4	73	80	89	102	117	112	126	164	231	334	465	615	699	732	740	708	681	667	644	619	567	518	456	407	362	325	277	243	206	177	148	120	104	90	77	65	55	49	40	32	29	23	21	18	15	13	13	10	10
End Time:	25.09.2018 16:28:39
Label: Label1_Copy3
Mode				Fluorescence Top Reading
Emission Wavelength Start				420	nm
Emission Wavelength End				670	nm
Emission Wavelength Step Size				5	nm
Emission Scan Number				51
Excitation Wavelength				385	nm
Bandwidth (Em)				280...850: 20 nm
Bandwidth (Ex) (Range 1)				230...315: 5 nm
Bandwidth (Ex) (Range 2)				316...850: 10 nm
Gain				80	Manual
Number of Flashes				25
Integration Time				20	µs
Lag Time				0	µs
Settle Time				0	ms
Z-Position (Manual)				20000	µm
Part of Plate				B4-B4
Start Time:	25.09.2018 16:28:48
	Temperature: 31 °C
Wavel.	420	425	430	435	440	445	450	455	460	465	470	475	480	485	490	495	500	505	510	515	520	525	530	535	540	545	550	555	560	565	570	575	580	585	590	595	600	605	610	615	620	625	630	635	640	645	650	655	660
B4	60	62	76	91	107	134	190	281	424	580	789	910	964	950	921	894	868	837	790	725	640	571	506	445	400	343	300	256	213	180	155	129	111	95	78	67	56	50	41	32	29	26	21	18	18	14	14	11	9
End Time:	25.09.2018 16:29:29
Label: Label1_Copy4
Mode				Fluorescence Top Reading
Emission Wavelength Start				425	nm
Emission Wavelength End				670	nm
Emission Wavelength Step Size				5	nm
Emission Scan Number				50
Excitation Wavelength				390	nm
Bandwidth (Em)				280...850: 20 nm
Bandwidth (Ex) (Range 1)				230...315: 5 nm
Bandwidth (Ex) (Range 2)				316...850: 10 nm
Gain				80	Manual
Number of Flashes				25
Integration Time				20	µs
Lag Time				0	µs
Settle Time				0	ms
Z-Position (Manual)				20000	µm
Part of Plate				B4-B4
Start Time:	25.09.2018 16:29:38
	Temperature: 31.2 °C
Wavel.	425	430	435	440	445	450	455	460	465	470	475	480	485	490	495	500	505	510	515	520	525	530	535	540	545	550	555	560	565	570	575	580	585	590	595	600	605	610	615	620	625	630	635	640	645	650	655	660	665
B4	47	49	59	78	119	199	333	512	716	930	1080	1141	1142	1110	1071	1043	1002	959	866	751	665	597	524	465	405	354	298	256	209	174	144	126	107	90	76	66	56	43	38	32	26	25	19	18	13	12	12	10	7
End Time:	25.09.2018 16:30:19
Label: Label1_Copy5
Mode				Fluorescence Top Reading
Emission Wavelength Start				430	nm
Emission Wavelength End				670	nm
Emission Wavelength Step Size				5	nm
Emission Scan Number				49
Excitation Wavelength				395	nm
Bandwidth (Em)				280...850: 20 nm
Bandwidth (Ex) (Range 1)				230...315: 5 nm
Bandwidth (Ex) (Range 2)				316...850: 10 nm
Gain				80	Manual
Number of Flashes				25
Integration Time				20	µs
Lag Time				0	µs
Settle Time				0	ms
Z-Position (Manual)				20000	µm
Part of Plate				B4-B4
Start Time:	25.09.2018 16:30:28
	Temperature: 30.9 °C
Wavel.	430	435	440	445	450	455	460	465	470	475	480	485	490	495	500	505	510	515	520	525	530	535	540	545	550	555	560	565	570	575	580	585	590	595	600	605	610	615	620	625	630	635	640	645	650	655	660	665	670
B4	43	48	64	116	218	371	619	872	1146	1341	1404	1392	1369	1325	1282	1231	1184	1063	919	816	723	637	554	485	426	358	311	254	211	181	155	135	111	94	77	71	54	48	41	34	30	24	22	17	18	16	15	12	11
End Time:	25.09.2018 16:31:08
Label: Label1_Copy6
Mode				Fluorescence Top Reading
Emission Wavelength Start				435	nm
Emission Wavelength End				670	nm
Emission Wavelength Step Size				5	nm
Emission Scan Number				48
Excitation Wavelength				400	nm
Bandwidth (Em)				280...850: 20 nm
Bandwidth (Ex) (Range 1)				230...315: 5 nm
Bandwidth (Ex) (Range 2)				316...850: 10 nm
Gain				80	Manual
Number of Flashes				25
Integration Time				20	µs
Lag Time				0	µs
Settle Time				0	ms
Z-Position (Manual)				20000	µm
Part of Plate				B4-B4
Start Time:	25.09.2018 16:31:17
	Temperature: 31.1 °C
Wavel.	435	440	445	450	455	460	465	470	475	480	485	490	495	500	505	510	515	520	525	530	535	540	545	550	555	560	565	570	575	580	585	590	595	600	605	610	615	620	625	630	635	640	645	650	655	660	665	670
B4	41	52	103	221	430	686	1018	1356	1594	1658	1662	1631	1573	1525	1475	1399	1261	1094	970	853	752	667	579	501	425	365	309	253	211	184	158	131	111	94	82	64	58	48	42	34	31	27	22	20	17	15	14	10
End Time:	25.09.2018 16:31:57
Label: Label1_Copy7
Mode				Fluorescence Top Reading
Emission Wavelength Start				440	nm
Emission Wavelength End				670	nm
Emission Wavelength Step Size				5	nm
Emission Scan Number				47
Excitation Wavelength				405	nm
Bandwidth (Em)				280...850: 20 nm
Bandwidth (Ex) (Range 1)				230...315: 5 nm
Bandwidth (Ex) (Range 2)				316...850: 10 nm
Gain				80	Manual
Number of Flashes				25
Integration Time				20	µs
Lag Time				0	µs
Settle Time				0	ms
Z-Position (Manual)				20000	µm
Part of Plate				B4-B4
Start Time:	25.09.2018 16:32:06
	Temperature: 31.1 °C
Wavel.	440	445	450	455	460	465	470	475	480	485	490	495	500	505	510	515	520	525	530	535	540	545	550	555	560	565	570	575	580	585	590	595	600	605	610	615	620	625	630	635	640	645	650	655	660	665	670
B4	61	97	232	468	833	1206	1636	1914	2021	2012	1978	1895	1851	1784	1682	1515	1350	1181	1038	920	805	706	607	514	442	368	306	258	225	189	161	133	115	98	75	69	59	49	43	38	32	29	24	21	17	14	14
End Time:	25.09.2018 16:32:45
Label: Label1_Copy8
Mode				Fluorescence Top Reading
Emission Wavelength Start				445	nm
Emission Wavelength End				670	nm
Emission Wavelength Step Size				5	nm
Emission Scan Number				46
Excitation Wavelength				410	nm
Bandwidth (Em)				280...850: 20 nm
Bandwidth (Ex) (Range 1)				230...315: 5 nm
Bandwidth (Ex) (Range 2)				316...850: 10 nm
Gain				80	Manual
Number of Flashes				25
Integration Time				20	µs
Lag Time				0	µs
Settle Time				0	ms
Z-Position (Manual)				20000	µm
Part of Plate				B4-B4
Start Time:	25.09.2018 16:32:53
	Temperature: 31 °C
Wavel.	445	450	455	460	465	470	475	480	485	490	495	500	505	510	515	520	525	530	535	540	545	550	555	560	565	570	575	580	585	590	595	600	605	610	615	620	625	630	635	640	645	650	655	660	665	670
B4	129	278	560	957	1412	1964	2311	2440	2444	2384	2290	2225	2165	2053	1861	1618	1436	1293	1124	990	859	761	627	540	458	379	314	277	229	197	162	135	119	95	84	70	58	50	43	38	31	30	23	21	20	15
End Time:	25.09.2018 16:33:32
Label: Label1_Copy9
Mode				Fluorescence Top Reading
Emission Wavelength Start				450	nm
Emission Wavelength End				670	nm
Emission Wavelength Step Size				5	nm
Emission Scan Number				45
Excitation Wavelength				415	nm
Bandwidth (Em)				280...850: 20 nm
Bandwidth (Ex) (Range 1)				230...315: 5 nm
Bandwidth (Ex) (Range 2)				316...850: 10 nm
Gain				80	Manual
Number of Flashes				25
Integration Time				20	µs
Lag Time				0	µs
Settle Time				0	ms
Z-Position (Manual)				20000	µm
Part of Plate				B4-B4
Start Time:	25.09.2018 16:33:41
	Temperature: 31 °C
Wavel.	450	455	460	465	470	475	480	485	490	495	500	505	510	515	520	525	530	535	540	545	550	555	560	565	570	575	580	585	590	595	600	605	610	615	620	625	630	635	640	645	650	655	660	665	670
B4	373	617	1124	1797	2456	2922	3112	3137	3058	2947	2858	2770	2655	2412	2097	1862	1670	1463	1305	1134	996	823	708	594	485	410	351	300	252	215	173	154	125	104	90	76	65	58	49	41	37	33	26	22	19
End Time:	25.09.2018 16:34:18
[truncated: 5 more columns]

## Sheet: Spectrum matrix raw data
Wavel.	405	410	415	420	425	430	435	440	445	450	455	460	465	470	475	480	485	490	495	500	505	510	515	520	525	530	535	540	545	550	555	560	565	570	575	580	585	590	595	600	605	610	615	620	625	630	635	640	645
370	135	145	154	170	165	158	142	132	135	145	185	240	305	384	438	444	444	431	417	402	391	383	364	349	325	302	271	242	206	178	147	130	107	92	78	68	56	51	41	33	29	24	20	18	16	16	12	11	9
375		91	96	111	123	123	125	123	119	143	192	265	364	469	537	558	552	536	522	509	489	467	444	399	368	331	298	266	224	200	167	146	119	103	86	76	62	54	43	38	33	27	23	20	16	14	14	11	10
380			73	80	89	102	117	112	126	164	231	334	465	615	699	732	740	708	681	667	644	619	567	518	456	407	362	325	277	243	206	177	148	120	104	90	77	65	55	49	40	32	29	23	21	18	15	13	13
385				60	62	76	91	107	134	190	281	424	580	789	910	964	950	921	894	868	837	790	725	640	571	506	445	400	343	300	256	213	180	155	129	111	95	78	67	56	50	41	32	29	26	21	18	18	14
390					47	49	59	78	119	199	333	512	716	930	1080	1141	1142	1110	1071	1043	1002	959	866	751	665	597	524	465	405	354	298	256	209	174	144	126	107	90	76	66	56	43	38	32	26	25	19	18	13
395						43	48	64	116	218	371	619	872	1146	1341	1404	1392	1369	1325	1282	1231	1184	1063	919	816	723	637	554	485	426	358	311	254	211	181	155	135	111	94	77	71	54	48	41	34	30	24	22	17
400							41	52	103	221	430	686	1018	1356	1594	1658	1662	1631	1573	1525	1475	1399	1261	1094	970	853	752	667	579	501	425	365	309	253	211	184	158	131	111	94	82	64	58	48	42	34	31	27	22
405								61	97	232	468	833	1206	1636	1914	2021	2012	1978	1895	1851	1784	1682	1515	1350	1181	1038	920	805	706	607	514	442	368	306	258	225	189	161	133	115	98	75	69	59	49	43	38	32	29
410									129	278	560	957	1412	1964	2311	2440	2444	2384	2290	2225	2165	2053	1861	1618	1436	1293	1124	990	859	761	627	540	458	379	314	277	229	197	162	135	119	95	84	70	58	50	43	38	31
415										373	617	1124	1797	2456	2922	3112	3137	3058	2947	2858	2770	2655	2412	2097	1862	1670	1463	1305	1134	996	823	708	594	485	410	351	300	252	215	173	154	125	104	90	76	65	58	49	41
420											1027	1715	2715	3488	4174	4435	4429	4328	4206	4071	3960	3783	3447	3024	2705	2421	2121	1888	1639	1429	1202	1032	851	708	608	522	438	365	309	253	221	175	150	130	110	95	82	71	57
425												2220	3210	4250	5081	5432	5459	5338	5163	5031	4873	4693	4274	3743	3380	3009	2654	2366	2037	1772	1521	1289	1056	883	746	640	541	454	382	318	276	226	192	163	140	118	99	85	75
430													3321	4029	4934	5319	5331	5200	5044	4952	4817	4624	4233	3754	3413	3053	2706	2397	2065	1799	1516	1296	1070	888	758	651	545	457	380	328	285	219	191	162	137	115	99	87	72
435														4062	4799	5113	5151	5033	4898	4774	4692	4503	4172	3778	3439	3113	2755	2454	2105	1823	1534	1325	1097	917	770	661	554	461	397	318	281	224	189	168	137	114	99	86	73
440															5090	5393	5387	5276	5148	5051	4967	4835	4550	4241	3901	3546	3164	2818	2412	2099	1770	1518	1257	1057	890	765	646	536	445	369	325	252	220	185	157	134	113	96	80
445																5670	5658	5574	5397	5324	5266	5186	4971	4718	4447	4114	3661	3272	2772	2406	2046	1747	1439	1213	1034	881	739	613	511	415	351	289	248	208	179	152	127	110	94
450																	5831	5703	5594	5504	5488	5479	5390	5199	4992	4688	4230	3748	3176	2743	2335	1989	1641	1387	1182	1017	831	700	572	472	414	322	278	238	197	169	139	121	105
455																		5457	5366	5341	5374	5424	5513	5482	5382	5118	4659	4128	3489	2999	2500	2153	1803	1522	1284	1100	914	769	629	517	448	343	303	259	209	185	154	128	111
460																			4906	4915	5022	5235	5518	5714	5746	5568	5121	4468	3819	3281	2758	2353	1965	1657	1419	1200	1004	829	668	562	482	373	323	277	228	191	167	139	118
465																				3547	3718	4149	4668	5216	5482	5404	4994	4417	3708	3168	2649	2272	1935	1643	1385	1188	984	794	650	534	454	358	306	253	218	179	153	131	105
470																					2623	3141	3902	4941	5450	5557	5214	4632	3838	3259	2738	2343	1985	1707	1439	1217	993	812	646	526	451	365	307	259	220	186	148	130	104
475																						2708	3787	5083	6019	6308	5968	5212	4390	3687	3065	2613	2261	1927	1632	1410	1150	918	732	586	507	405	347	286	235	201	164	133	113
480																							4818	6605	8212	8763	8376	7490	6153	5158	4305	3692	3163	2724	2334	1972	1603	1300	1026	827	700	537	469	394	329	285	225	195	154
485																								10342	12363	13458	12968	11277	9403	7737	6470	5653	4806	4132	3554	2979	2444	1958	1552	1254	1065	816	709	601	497	426	353	282	237
490																									13523	14249	13667	12170	9817	8267	6898	5916	5114	4415	3701	3184	2615	2090	1648	1337	1122	904	761	627	540	441	370	312	253
495																										11867	11251	10023	8316	6829	5679	4902	4239	3648	3071	2640	2160	1733	1369	1100	934	705	622	524	431	366	302	252	203
500																											10523	9374	7835	6367	5343	4586	3933	3384	2910	2447	1990	1611	1286	1026	873	671	579	492	406	343	288	233	192
505																												10479	8668	7406	6120	5040	4474	3896	3286	2773	2272	1807	1460	1148	974	771	657	557	466	399	322	264	221
510																													10766	9274	7561	6421	5498	4724	3997	3449	2806	2238	1774	1433	1214	971	832	683	588	489	400	334	267
515																														10084	8755	7133	6294	5370	4573	3914	3196	2557	2026	1627	1377	1064	929	779	653	558	457	371	317
520																															7783	6734	5889	5047	4348	3679	3022	2404	1903	1538	1316	1042	894	735	628	523	433	368	297
525																																4583	4057	3491	3003	2502	2109	1636	1331	1044	897	702	605	509	428	362	300	255	213
530																																	2587	2233	1929	1651	1372	1067	862	696	588	472	397	337	288	232	198	172	143
535																																		963	829	731	598	486	376	308	266	203	181	156	130	108	95	78	67
540																																			293	260	219	175	144	119	101	86	73	63	55	46	40	31	28
545																																				96	86	74	64	56	48	40	37	32	27	25	20	19	15
550																																					40	34	33	29	26	25	22	19	17	16	12	11	11
555																																						27	26	23	22	21	19	17	18	15	15	11	11
560																																							21	21	20	19	17	15	14	13	13	12	11
565																																								15	17	15	12	12	11	10	8	9	8
570																																									11	11	10	9	9	6	6	7	5
575																																										6	8	7	5	5	3	3	4
580																																											4	4	2	3	3	4	2
585																																												4	4	4	3	3	3
590																																													2	2	1	1	2
595																																														2	4	2	2
600																																															2	2	1
[truncated: 5 more columns]
