# Supplementary material for: In-Vitro Characterization of mCerulean3_mRuby3 as a Novel FRET Pair with Favorable Bleed-Through Characteristics
Source: Biosensors (Basel). 2019 Feb 28;9(1):33. doi: 10.3390/bios9010033 (PMC6468510; doi:10.3390/bios9010033)
Supplement: Supplementary file 1 [file biosensors-09-00033-s001.zip › Supplementary Material Erismann et al/3D spectra of trypsin digests/CFPYFP/4 CFP.xlsx]

## Sheet: 570-600
Application: Tecan i-control				Tecan i-control , 2.0.10.0
Device: infinite 200Pro				Serial number: 1501008512				Serial number of connected stacker:
Firmware: V_3.40_01/15_Infinite (Dec 23 2014/12.45.11)				MAI, V_3.40_01/15_Infinite (Dec 23 2014/12.45.11)
Date:	25.09.2018
Time:	12:25:03
System				PHARPC-HPED01
User				UZH\marand
Plate				Greiner 96 Flat Bottom Transparent Polystyrene Cat. No.: 655101/655161/655192 [GRE96ft.pdfx]
Plate-ID (Stacker)
Label: Label1
Mode				Fluorescence Top Reading
Emission Wavelength Start				605	nm
Emission Wavelength End				670	nm
Emission Wavelength Step Size				5	nm
Emission Scan Number				14
Excitation Wavelength				570	nm
Bandwidth (Em)				280...850: 20 nm
Bandwidth (Ex) (Range 1)				230...315: 5 nm
Bandwidth (Ex) (Range 2)				316...850: 10 nm
Gain				80	Manual
Number of Flashes				25
Integration Time				20	µs
Lag Time				0	µs
Settle Time				0	ms
Z-Position (Manual)				20000	µm
Part of Plate				D4-D4
Start Time:	25.09.2018 12:25:05
	Temperature: 30 °C
Wavel.	605	610	615	620	625	630	635	640	645	650	655	660	665	670
D4	3	2	2	2	1	1	2	3	3	2	2	3	2	1
End Time:	25.09.2018 12:25:22
Label: Label1_Copy1
Mode				Fluorescence Top Reading
Emission Wavelength Start				610	nm
Emission Wavelength End				670	nm
Emission Wavelength Step Size				5	nm
Emission Scan Number				13
Excitation Wavelength				575	nm
Bandwidth (Em)				280...850: 20 nm
Bandwidth (Ex) (Range 1)				230...315: 5 nm
Bandwidth (Ex) (Range 2)				316...850: 10 nm
Gain				80	Manual
Number of Flashes				25
Integration Time				20	µs
Lag Time				0	µs
Settle Time				0	ms
Z-Position (Manual)				20000	µm
Part of Plate				D4-D4
Start Time:	25.09.2018 12:25:31
	Temperature: 29.9 °C
Wavel.	610	615	620	625	630	635	640	645	650	655	660	665	670
D4	1	0	1	1	0	0	0	2	0	1	0	-2	0
End Time:	25.09.2018 12:25:48
Label: Label1_Copy2
Mode				Fluorescence Top Reading
Emission Wavelength Start				615	nm
Emission Wavelength End				670	nm
Emission Wavelength Step Size				5	nm
Emission Scan Number				12
Excitation Wavelength				580	nm
Bandwidth (Em)				280...850: 20 nm
Bandwidth (Ex) (Range 1)				230...315: 5 nm
Bandwidth (Ex) (Range 2)				316...850: 10 nm
Gain				80	Manual
Number of Flashes				25
Integration Time				20	µs
Lag Time				0	µs
Settle Time				0	ms
Z-Position (Manual)				20000	µm
Part of Plate				D4-D4
Start Time:	25.09.2018 12:25:57
	Temperature: 29.9 °C
Wavel.	615	620	625	630	635	640	645	650	655	660	665	670
D4	1	0	1	0	0	0	1	0	0	0	2	0
End Time:	25.09.2018 12:26:13
Label: Label1_Copy3
Mode				Fluorescence Top Reading
Emission Wavelength Start				620	nm
Emission Wavelength End				670	nm
Emission Wavelength Step Size				5	nm
Emission Scan Number				11
Excitation Wavelength				585	nm
Bandwidth (Em)				280...850: 20 nm
Bandwidth (Ex) (Range 1)				230...315: 5 nm
Bandwidth (Ex) (Range 2)				316...850: 10 nm
Gain				80	Manual
Number of Flashes				25
Integration Time				20	µs
Lag Time				0	µs
Settle Time				0	ms
Z-Position (Manual)				20000	µm
Part of Plate				D4-D4
Start Time:	25.09.2018 12:26:22
	Temperature: 29.9 °C
Wavel.	620	625	630	635	640	645	650	655	660	665	670
D4	2	1	1	2	2	4	3	2	3	2	2
End Time:	25.09.2018 12:26:37
Label: Label1_Copy4
Mode				Fluorescence Top Reading
Emission Wavelength Start				625	nm
Emission Wavelength End				670	nm
Emission Wavelength Step Size				5	nm
Emission Scan Number				10
Excitation Wavelength				590	nm
Bandwidth (Em)				280...850: 20 nm
Bandwidth (Ex) (Range 1)				230...315: 5 nm
Bandwidth (Ex) (Range 2)				316...850: 10 nm
Gain				80	Manual
Number of Flashes				25
Integration Time				20	µs
Lag Time				0	µs
Settle Time				0	ms
Z-Position (Manual)				20000	µm
Part of Plate				D4-D4
Start Time:	25.09.2018 12:26:46
	Temperature: 29.8 °C
Wavel.	625	630	635	640	645	650	655	660	665	670
D4	0	-1	1	0	0	-1	0	2	1	0
End Time:	25.09.2018 12:27:00
Label: Label1_Copy5
Mode				Fluorescence Top Reading
Emission Wavelength Start				630	nm
Emission Wavelength End				670	nm
Emission Wavelength Step Size				5	nm
Emission Scan Number				9
Excitation Wavelength				595	nm
Bandwidth (Em)				280...850: 20 nm
Bandwidth (Ex) (Range 1)				230...315: 5 nm
Bandwidth (Ex) (Range 2)				316...850: 10 nm
Gain				80	Manual
Number of Flashes				25
Integration Time				20	µs
Lag Time				0	µs
Settle Time				0	ms
Z-Position (Manual)				20000	µm
Part of Plate				D4-D4
Start Time:	25.09.2018 12:27:09
	Temperature: 30.1 °C
Wavel.	630	635	640	645	650	655	660	665	670
D4	1	0	0	2	0	0	0	0	0
End Time:	25.09.2018 12:27:22
Label: Label1_Copy6
Mode				Fluorescence Top Reading
Emission Wavelength Start				635	nm
Emission Wavelength End				670	nm
Emission Wavelength Step Size				5	nm
Emission Scan Number				8
Excitation Wavelength				600	nm
Bandwidth (Em)				280...850: 20 nm
Bandwidth (Ex) (Range 1)				230...315: 5 nm
Bandwidth (Ex) (Range 2)				316...850: 10 nm
Gain				80	Manual
Number of Flashes				25
Integration Time				20	µs
Lag Time				0	µs
Settle Time				0	ms
Z-Position (Manual)				20000	µm
Part of Plate				D4-D4
Start Time:	25.09.2018 12:27:31
	Temperature: 29.9 °C
Wavel.	635	640	645	650	655	660	665	670
D4	2	3	1	1	0	2	1	3
End Time:	25.09.2018 12:27:44

## Sheet: 520-565
Application: Tecan i-control				Tecan i-control , 2.0.10.0
Device: infinite 200Pro				Serial number: 1501008512				Serial number of connected stacker:
Firmware: V_3.40_01/15_Infinite (Dec 23 2014/12.45.11)				MAI, V_3.40_01/15_Infinite (Dec 23 2014/12.45.11)
Date:	25.09.2018
Time:	12:19:44
System				PHARPC-HPED01
User				UZH\marand
Plate				Greiner 96 Flat Bottom Transparent Polystyrene Cat. No.: 655101/655161/655192 [GRE96ft.pdfx]
Plate-ID (Stacker)
Label: Label1
Mode				Fluorescence Top Reading
Emission Wavelength Start				555	nm
Emission Wavelength End				670	nm
Emission Wavelength Step Size				5	nm
Emission Scan Number				24
Excitation Wavelength				520	nm
Bandwidth (Em)				280...850: 20 nm
Bandwidth (Ex) (Range 1)				230...315: 5 nm
Bandwidth (Ex) (Range 2)				316...850: 10 nm
Gain				80	Manual
Number of Flashes				25
Integration Time				20	µs
Lag Time				0	µs
Settle Time				0	ms
Z-Position (Manual)				20000	µm
Part of Plate				D4-D4
Start Time:	25.09.2018 12:19:45
	Temperature: 30 °C
Wavel.	555	560	565	570	575	580	585	590	595	600	605	610	615	620	625	630	635	640	645	650	655	660	665	670
D4	25	21	18	14	13	10	9	8	6	5	5	5	5	8	8	8	6	5	5	2	0	0	0	-1
End Time:	25.09.2018 12:20:09
Label: Label1_Copy1
Mode				Fluorescence Top Reading
Emission Wavelength Start				560	nm
Emission Wavelength End				670	nm
Emission Wavelength Step Size				5	nm
Emission Scan Number				23
Excitation Wavelength				525	nm
Bandwidth (Em)				280...850: 20 nm
Bandwidth (Ex) (Range 1)				230...315: 5 nm
Bandwidth (Ex) (Range 2)				316...850: 10 nm
Gain				80	Manual
Number of Flashes				25
Integration Time				20	µs
Lag Time				0	µs
Settle Time				0	ms
Z-Position (Manual)				20000	µm
Part of Plate				D4-D4
Start Time:	25.09.2018 12:20:18
	Temperature: 29.9 °C
Wavel.	560	565	570	575	580	585	590	595	600	605	610	615	620	625	630	635	640	645	650	655	660	665	670
D4	17	13	12	12	9	9	7	6	5	5	5	4	5	6	9	9	11	8	8	5	5	4	3
End Time:	25.09.2018 12:20:41
Label: Label1_Copy2
Mode				Fluorescence Top Reading
Emission Wavelength Start				565	nm
Emission Wavelength End				670	nm
Emission Wavelength Step Size				5	nm
Emission Scan Number				22
Excitation Wavelength				530	nm
Bandwidth (Em)				280...850: 20 nm
Bandwidth (Ex) (Range 1)				230...315: 5 nm
Bandwidth (Ex) (Range 2)				316...850: 10 nm
Gain				80	Manual
Number of Flashes				25
Integration Time				20	µs
Lag Time				0	µs
Settle Time				0	ms
Z-Position (Manual)				20000	µm
Part of Plate				D4-D4
Start Time:	25.09.2018 12:20:50
	Temperature: 29.8 °C
Wavel.	565	570	575	580	585	590	595	600	605	610	615	620	625	630	635	640	645	650	655	660	665	670
D4	11	9	8	7	8	4	5	4	5	4	4	4	4	7	7	8	10	10	8	5	5	5
End Time:	25.09.2018 12:21:13
Label: Label1_Copy3
Mode				Fluorescence Top Reading
Emission Wavelength Start				570	nm
Emission Wavelength End				670	nm
Emission Wavelength Step Size				5	nm
Emission Scan Number				21
Excitation Wavelength				535	nm
Bandwidth (Em)				280...850: 20 nm
Bandwidth (Ex) (Range 1)				230...315: 5 nm
Bandwidth (Ex) (Range 2)				316...850: 10 nm
Gain				80	Manual
Number of Flashes				25
Integration Time				20	µs
Lag Time				0	µs
Settle Time				0	ms
Z-Position (Manual)				20000	µm
Part of Plate				D4-D4
Start Time:	25.09.2018 12:21:22
	Temperature: 30.1 °C
Wavel.	570	575	580	585	590	595	600	605	610	615	620	625	630	635	640	645	650	655	660	665	670
D4	6	5	5	5	4	4	3	3	3	3	3	2	3	6	7	8	7	9	9	6	3
End Time:	25.09.2018 12:21:43
Label: Label1_Copy4
Mode				Fluorescence Top Reading
Emission Wavelength Start				575	nm
Emission Wavelength End				670	nm
Emission Wavelength Step Size				5	nm
Emission Scan Number				20
Excitation Wavelength				540	nm
Bandwidth (Em)				280...850: 20 nm
Bandwidth (Ex) (Range 1)				230...315: 5 nm
Bandwidth (Ex) (Range 2)				316...850: 10 nm
Gain				80	Manual
Number of Flashes				25
Integration Time				20	µs
Lag Time				0	µs
Settle Time				0	ms
Z-Position (Manual)				20000	µm
Part of Plate				D4-D4
Start Time:	25.09.2018 12:21:52
	Temperature: 29.8 °C
Wavel.	575	580	585	590	595	600	605	610	615	620	625	630	635	640	645	650	655	660	665	670
D4	5	4	3	3	3	4	3	3	4	3	3	2	2	3	5	7	9	9	8	6
End Time:	25.09.2018 12:22:13
Label: Label1_Copy5
Mode				Fluorescence Top Reading
Emission Wavelength Start				580	nm
Emission Wavelength End				670	nm
Emission Wavelength Step Size				5	nm
Emission Scan Number				19
Excitation Wavelength				545	nm
Bandwidth (Em)				280...850: 20 nm
Bandwidth (Ex) (Range 1)				230...315: 5 nm
Bandwidth (Ex) (Range 2)				316...850: 10 nm
Gain				80	Manual
Number of Flashes				25
Integration Time				20	µs
Lag Time				0	µs
Settle Time				0	ms
Z-Position (Manual)				20000	µm
Part of Plate				D4-D4
Start Time:	25.09.2018 12:22:22
	Temperature: 30 °C
Wavel.	580	585	590	595	600	605	610	615	620	625	630	635	640	645	650	655	660	665	670
D4	2	3	2	2	2	1	1	1	1	2	1	0	1	1	2	3	4	4	6
End Time:	25.09.2018 12:22:43
Label: Label1_Copy6
Mode				Fluorescence Top Reading
Emission Wavelength Start				585	nm
Emission Wavelength End				670	nm
Emission Wavelength Step Size				5	nm
Emission Scan Number				18
Excitation Wavelength				550	nm
Bandwidth (Em)				280...850: 20 nm
Bandwidth (Ex) (Range 1)				230...315: 5 nm
Bandwidth (Ex) (Range 2)				316...850: 10 nm
Gain				80	Manual
Number of Flashes				25
Integration Time				20	µs
Lag Time				0	µs
Settle Time				0	ms
Z-Position (Manual)				20000	µm
Part of Plate				D4-D4
Start Time:	25.09.2018 12:22:52
	Temperature: 29.9 °C
Wavel.	585	590	595	600	605	610	615	620	625	630	635	640	645	650	655	660	665	670
D4	3	2	2	1	1	0	2	2	1	0	0	1	1	1	2	1	4	2
End Time:	25.09.2018 12:23:12
Label: Label1_Copy7
Mode				Fluorescence Top Reading
Emission Wavelength Start				590	nm
Emission Wavelength End				670	nm
Emission Wavelength Step Size				5	nm
Emission Scan Number				17
Excitation Wavelength				555	nm
Bandwidth (Em)				280...850: 20 nm
Bandwidth (Ex) (Range 1)				230...315: 5 nm
Bandwidth (Ex) (Range 2)				316...850: 10 nm
Gain				80	Manual
Number of Flashes				25
Integration Time				20	µs
Lag Time				0	µs
Settle Time				0	ms
Z-Position (Manual)				20000	µm
Part of Plate				D4-D4
Start Time:	25.09.2018 12:23:21
	Temperature: 30 °C
Wavel.	590	595	600	605	610	615	620	625	630	635	640	645	650	655	660	665	670
D4	3	3	2	3	2	3	2	2	3	3	2	2	2	4	3	5	5
End Time:	25.09.2018 12:23:40
Label: Label1_Copy8
Mode				Fluorescence Top Reading
Emission Wavelength Start				595	nm
Emission Wavelength End				670	nm
Emission Wavelength Step Size				5	nm
Emission Scan Number				16
Excitation Wavelength				560	nm
Bandwidth (Em)				280...850: 20 nm
Bandwidth (Ex) (Range 1)				230...315: 5 nm
Bandwidth (Ex) (Range 2)				316...850: 10 nm
Gain				80	Manual
Number of Flashes				25
Integration Time				20	µs
Lag Time				0	µs
Settle Time				0	ms
Z-Position (Manual)				20000	µm
Part of Plate				D4-D4
Start Time:	25.09.2018 12:23:49
	Temperature: 29.9 °C
Wavel.	595	600	605	610	615	620	625	630	635	640	645	650	655	660	665	670
D4	3	3	2	3	3	2	3	2	2	3	3	2	3	2	2	4
End Time:	25.09.2018 12:24:07
Label: Label1_Copy9
Mode				Fluorescence Top Reading
Emission Wavelength Start				600	nm
Emission Wavelength End				670	nm
Emission Wavelength Step Size				5	nm
Emission Scan Number				15
Excitation Wavelength				565	nm
Bandwidth (Em)				280...850: 20 nm
Bandwidth (Ex) (Range 1)				230...315: 5 nm
Bandwidth (Ex) (Range 2)				316...850: 10 nm
Gain				80	Manual
Number of Flashes				25
Integration Time				20	µs
Lag Time				0	µs
Settle Time				0	ms
Z-Position (Manual)				20000	µm
Part of Plate				D4-D4
Start Time:	25.09.2018 12:24:16
	Temperature: 29.8 °C
Wavel.	600	605	610	615	620	625	630	635	640	645	650	655	660	665	670
D4	4	3	2	2	2	3	2	3	3	2	3	2	2	2	2
End Time:	25.09.2018 12:24:34

## Sheet: 470-515
Application: Tecan i-control				Tecan i-control , 2.0.10.0
Device: infinite 200Pro				Serial number: 1501008512				Serial number of connected stacker:
Firmware: V_3.40_01/15_Infinite (Dec 23 2014/12.45.11)				MAI, V_3.40_01/15_Infinite (Dec 23 2014/12.45.11)
Date:	25.09.2018
Time:	12:13:21
System				PHARPC-HPED01
User				UZH\marand
Plate				Greiner 96 Flat Bottom Transparent Polystyrene Cat. No.: 655101/655161/655192 [GRE96ft.pdfx]
Plate-ID (Stacker)
Label: Label1
Mode				Fluorescence Top Reading
Emission Wavelength Start				505	nm
Emission Wavelength End				670	nm
Emission Wavelength Step Size				5	nm
Emission Scan Number				34
Excitation Wavelength				470	nm
Bandwidth (Em)				280...850: 20 nm
Bandwidth (Ex) (Range 1)				230...315: 5 nm
Bandwidth (Ex) (Range 2)				316...850: 10 nm
Gain				80	Manual
Number of Flashes				25
Integration Time				20	µs
Lag Time				0	µs
Settle Time				0	ms
Z-Position (Manual)				20000	µm
Part of Plate				D4-D4
Start Time:	25.09.2018 12:13:22
	Temperature: 29.8 °C
Wavel.	505	510	515	520	525	530	535	540	545	550	555	560	565	570	575	580	585	590	595	600	605	610	615	620	625	630	635	640	645	650	655	660	665	670
D4	1301	1214	1103	937	828	726	637	561	496	441	379	328	270	222	183	160	136	110	94	78	69	56	46	37	33	27	24	21	15	15	13	11	9	9
End Time:	25.09.2018 12:13:52
Label: Label1_Copy1
Mode				Fluorescence Top Reading
Emission Wavelength Start				510	nm
Emission Wavelength End				670	nm
Emission Wavelength Step Size				5	nm
Emission Scan Number				33
Excitation Wavelength				475	nm
Bandwidth (Em)				280...850: 20 nm
Bandwidth (Ex) (Range 1)				230...315: 5 nm
Bandwidth (Ex) (Range 2)				316...850: 10 nm
Gain				80	Manual
Number of Flashes				25
Integration Time				20	µs
Lag Time				0	µs
Settle Time				0	ms
Z-Position (Manual)				20000	µm
Part of Plate				D4-D4
Start Time:	25.09.2018 12:14:01
	Temperature: 30 °C
Wavel.	510	515	520	525	530	535	540	545	550	555	560	565	570	575	580	585	590	595	600	605	610	615	620	625	630	635	640	645	650	655	660	665	670
D4	548	505	458	403	352	307	271	236	208	184	162	137	118	100	82	66	56	46	39	33	28	23	20	17	16	14	11	9	8	8	6	7	7
End Time:	25.09.2018 12:14:31
Label: Label1_Copy2
Mode				Fluorescence Top Reading
Emission Wavelength Start				515	nm
Emission Wavelength End				670	nm
Emission Wavelength Step Size				5	nm
Emission Scan Number				32
Excitation Wavelength				480	nm
Bandwidth (Em)				280...850: 20 nm
Bandwidth (Ex) (Range 1)				230...315: 5 nm
Bandwidth (Ex) (Range 2)				316...850: 10 nm
Gain				80	Manual
Number of Flashes				25
Integration Time				20	µs
Lag Time				0	µs
Settle Time				0	ms
Z-Position (Manual)				20000	µm
Part of Plate				D4-D4
Start Time:	25.09.2018 12:14:40
	Temperature: 29.9 °C
Wavel.	515	520	525	530	535	540	545	550	555	560	565	570	575	580	585	590	595	600	605	610	615	620	625	630	635	640	645	650	655	660	665	670
D4	244	225	197	183	157	139	121	107	89	84	72	69	61	54	42	33	23	20	18	13	12	10	7	5	5	4	4	4	3	2	2	3
End Time:	25.09.2018 12:15:09
Label: Label1_Copy3
Mode				Fluorescence Top Reading
Emission Wavelength Start				520	nm
Emission Wavelength End				670	nm
Emission Wavelength Step Size				5	nm
Emission Scan Number				31
Excitation Wavelength				485	nm
Bandwidth (Em)				280...850: 20 nm
Bandwidth (Ex) (Range 1)				230...315: 5 nm
Bandwidth (Ex) (Range 2)				316...850: 10 nm
Gain				80	Manual
Number of Flashes				25
Integration Time				20	µs
Lag Time				0	µs
Settle Time				0	ms
Z-Position (Manual)				20000	µm
Part of Plate				D4-D4
Start Time:	25.09.2018 12:15:18
	Temperature: 29.8 °C
Wavel.	520	525	530	535	540	545	550	555	560	565	570	575	580	585	590	595	600	605	610	615	620	625	630	635	640	645	650	655	660	665	670
D4	168	160	145	131	111	95	85	72	64	60	54	55	53	46	36	25	18	16	11	10	9	7	7	7	6	4	3	5	4	3	4
End Time:	25.09.2018 12:15:46
Label: Label1_Copy4
Mode				Fluorescence Top Reading
Emission Wavelength Start				525	nm
Emission Wavelength End				670	nm
Emission Wavelength Step Size				5	nm
Emission Scan Number				30
Excitation Wavelength				490	nm
Bandwidth (Em)				280...850: 20 nm
Bandwidth (Ex) (Range 1)				230...315: 5 nm
Bandwidth (Ex) (Range 2)				316...850: 10 nm
Gain				80	Manual
Number of Flashes				25
Integration Time				20	µs
Lag Time				0	µs
Settle Time				0	ms
Z-Position (Manual)				20000	µm
Part of Plate				D4-D4
Start Time:	25.09.2018 12:15:55
	Temperature: 29.7 °C
Wavel.	525	530	535	540	545	550	555	560	565	570	575	580	585	590	595	600	605	610	615	620	625	630	635	640	645	650	655	660	665	670
D4	111	106	92	81	65	60	50	44	40	39	40	40	38	32	27	20	14	11	8	7	6	5	5	4	5	4	1	3	4	4
End Time:	25.09.2018 12:16:23
Label: Label1_Copy5
Mode				Fluorescence Top Reading
Emission Wavelength Start				530	nm
Emission Wavelength End				670	nm
Emission Wavelength Step Size				5	nm
Emission Scan Number				29
Excitation Wavelength				495	nm
Bandwidth (Em)				280...850: 20 nm
Bandwidth (Ex) (Range 1)				230...315: 5 nm
Bandwidth (Ex) (Range 2)				316...850: 10 nm
Gain				80	Manual
Number of Flashes				25
Integration Time				20	µs
Lag Time				0	µs
Settle Time				0	ms
Z-Position (Manual)				20000	µm
Part of Plate				D4-D4
Start Time:	25.09.2018 12:16:32
	Temperature: 29.9 °C
Wavel.	530	535	540	545	550	555	560	565	570	575	580	585	590	595	600	605	610	615	620	625	630	635	640	645	650	655	660	665	670
D4	62	53	49	41	33	29	26	24	20	19	19	22	22	21	16	15	9	7	5	4	4	3	2	1	2	3	5	2	2
End Time:	25.09.2018 12:16:59
Label: Label1_Copy6
Mode				Fluorescence Top Reading
Emission Wavelength Start				535	nm
Emission Wavelength End				670	nm
Emission Wavelength Step Size				5	nm
Emission Scan Number				28
Excitation Wavelength				500	nm
Bandwidth (Em)				280...850: 20 nm
Bandwidth (Ex) (Range 1)				230...315: 5 nm
Bandwidth (Ex) (Range 2)				316...850: 10 nm
Gain				80	Manual
Number of Flashes				25
Integration Time				20	µs
Lag Time				0	µs
Settle Time				0	ms
Z-Position (Manual)				20000	µm
Part of Plate				D4-D4
Start Time:	25.09.2018 12:17:08
	Temperature: 30 °C
Wavel.	535	540	545	550	555	560	565	570	575	580	585	590	595	600	605	610	615	620	625	630	635	640	645	650	655	660	665	670
D4	40	34	28	24	20	18	15	13	11	10	11	11	13	14	12	9	6	4	3	1	1	1	0	0	-1	-1	0	0
End Time:	25.09.2018 12:17:34
Label: Label1_Copy7
Mode				Fluorescence Top Reading
Emission Wavelength Start				540	nm
Emission Wavelength End				670	nm
Emission Wavelength Step Size				5	nm
Emission Scan Number				27
Excitation Wavelength				505	nm
Bandwidth (Em)				280...850: 20 nm
Bandwidth (Ex) (Range 1)				230...315: 5 nm
Bandwidth (Ex) (Range 2)				316...850: 10 nm
Gain				80	Manual
Number of Flashes				25
Integration Time				20	µs
Lag Time				0	µs
Settle Time				0	ms
Z-Position (Manual)				20000	µm
Part of Plate				D4-D4
Start Time:	25.09.2018 12:17:43
	Temperature: 29.9 °C
Wavel.	540	545	550	555	560	565	570	575	580	585	590	595	600	605	610	615	620	625	630	635	640	645	650	655	660	665	670
D4	37	30	25	22	18	16	15	12	11	9	9	9	11	11	12	10	7	6	3	3	4	3	2	2	2	3	3
End Time:	25.09.2018 12:18:09
Label: Label1_Copy8
Mode				Fluorescence Top Reading
Emission Wavelength Start				545	nm
Emission Wavelength End				670	nm
Emission Wavelength Step Size				5	nm
Emission Scan Number				26
Excitation Wavelength				510	nm
Bandwidth (Em)				280...850: 20 nm
Bandwidth (Ex) (Range 1)				230...315: 5 nm
Bandwidth (Ex) (Range 2)				316...850: 10 nm
Gain				80	Manual
Number of Flashes				25
Integration Time				20	µs
Lag Time				0	µs
Settle Time				0	ms
Z-Position (Manual)				20000	µm
Part of Plate				D4-D4
Start Time:	25.09.2018 12:18:18
	Temperature: 29.8 °C
Wavel.	545	550	555	560	565	570	575	580	585	590	595	600	605	610	615	620	625	630	635	640	645	650	655	660	665	670
D4	33	29	24	21	19	16	14	11	9	9	8	9	9	11	10	10	8	7	2	3	2	4	2	4	3	3
End Time:	25.09.2018 12:18:43
Label: Label1_Copy9
Mode				Fluorescence Top Reading
Emission Wavelength Start				550	nm
Emission Wavelength End				670	nm
Emission Wavelength Step Size				5	nm
Emission Scan Number				25
Excitation Wavelength				515	nm
Bandwidth (Em)				280...850: 20 nm
Bandwidth (Ex) (Range 1)				230...315: 5 nm
Bandwidth (Ex) (Range 2)				316...850: 10 nm
Gain				80	Manual
Number of Flashes				25
Integration Time				20	µs
Lag Time				0	µs
Settle Time				0	ms
Z-Position (Manual)				20000	µm
Part of Plate				D4-D4
Start Time:	25.09.2018 12:18:52
	Temperature: 30 °C
Wavel.	550	555	560	565	570	575	580	585	590	595	600	605	610	615	620	625	630	635	640	645	650	655	660	665	670
D4	32	25	21	19	17	16	13	11	10	7	8	8	9	10	10	10	9	6	5	4	4	4	2	1	2
End Time:	25.09.2018 12:19:17

## Sheet: 420-465
Application: Tecan i-control				Tecan i-control , 2.0.10.0
Device: infinite 200Pro				Serial number: 1501008512				Serial number of connected stacker:
Firmware: V_3.40_01/15_Infinite (Dec 23 2014/12.45.11)				MAI, V_3.40_01/15_Infinite (Dec 23 2014/12.45.11)
Date:	25.09.2018
Time:	11:28:48
System				PHARPC-HPED01
User				UZH\marand
Plate				Greiner 96 Flat Bottom Transparent Polystyrene Cat. No.: 655101/655161/655192 [GRE96ft.pdfx]
Plate-ID (Stacker)
Label: Label1
Mode				Fluorescence Top Reading
Emission Wavelength Start				455	nm
Emission Wavelength End				670	nm
Emission Wavelength Step Size				5	nm
Emission Scan Number				44
Excitation Wavelength				420	nm
Bandwidth (Em)				280...850: 20 nm
Bandwidth (Ex) (Range 1)				230...315: 5 nm
Bandwidth (Ex) (Range 2)				316...850: 10 nm
Gain				80	Manual
Number of Flashes				25
Integration Time				20	µs
Lag Time				0	µs
Settle Time				0	ms
Z-Position (Manual)				20000	µm
Part of Plate				D4-D4
Start Time:	25.09.2018 11:28:50
	Temperature: 29.7 °C
Wavel.	455	460	465	470	475	480	485	490	495	500	505	510	515	520	525	530	535	540	545	550	555	560	565	570	575	580	585	590	595	600	605	610	615	620	625	630	635	640	645	650	655	660	665	670
D4	822	1419	2236	2860	3422	3652	3644	3578	3464	3332	3203	3012	2681	2287	2001	1761	1540	1345	1180	1030	862	743	609	515	423	374	313	261	224	185	164	131	116	94	81	67	58	52	44	37	31	29	26	20
End Time:	25.09.2018 11:29:27
Label: Label1_Copy1
Mode				Fluorescence Top Reading
Emission Wavelength Start				460	nm
Emission Wavelength End				670	nm
Emission Wavelength Step Size				5	nm
Emission Scan Number				43
Excitation Wavelength				425	nm
Bandwidth (Em)				280...850: 20 nm
Bandwidth (Ex) (Range 1)				230...315: 5 nm
Bandwidth (Ex) (Range 2)				316...850: 10 nm
Gain				80	Manual
Number of Flashes				25
Integration Time				20	µs
Lag Time				0	µs
Settle Time				0	ms
Z-Position (Manual)				20000	µm
Part of Plate				D4-D4
Start Time:	25.09.2018 11:29:36
	Temperature: 29.7 °C
Wavel.	460	465	470	475	480	485	490	495	500	505	510	515	520	525	530	535	540	545	550	555	560	565	570	575	580	585	590	595	600	605	610	615	620	625	630	635	640	645	650	655	660	665	670
D4	1712	2508	3307	3954	4230	4237	4128	4009	3882	3728	3517	3110	2658	2328	2050	1777	1560	1366	1199	1003	863	718	601	497	430	362	303	254	219	194	149	128	114	94	78	67	60	50	44	38	32	28	24
End Time:	25.09.2018 11:30:12
Label: Label1_Copy2
Mode				Fluorescence Top Reading
Emission Wavelength Start				465	nm
Emission Wavelength End				670	nm
Emission Wavelength Step Size				5	nm
Emission Scan Number				42
Excitation Wavelength				430	nm
Bandwidth (Em)				280...850: 20 nm
Bandwidth (Ex) (Range 1)				230...315: 5 nm
Bandwidth (Ex) (Range 2)				316...850: 10 nm
Gain				80	Manual
Number of Flashes				25
Integration Time				20	µs
Lag Time				0	µs
Settle Time				0	ms
Z-Position (Manual)				20000	µm
Part of Plate				D4-D4
Start Time:	25.09.2018 11:30:21
	Temperature: 29.8 °C
Wavel.	465	470	475	480	485	490	495	500	505	510	515	520	525	530	535	540	545	550	555	560	565	570	575	580	585	590	595	600	605	610	615	620	625	630	635	640	645	650	655	660	665	670
D4	2605	3124	3820	4094	4113	4009	3892	3807	3643	3426	3043	2633	2270	1984	1747	1535	1344	1175	1001	848	686	579	490	421	360	301	254	210	188	154	131	106	91	77	65	58	51	40	36	32	24	22
End Time:	25.09.2018 11:30:56
Label: Label1_Copy3
Mode				Fluorescence Top Reading
Emission Wavelength Start				470	nm
Emission Wavelength End				670	nm
Emission Wavelength Step Size				5	nm
Emission Scan Number				41
Excitation Wavelength				435	nm
Bandwidth (Em)				280...850: 20 nm
Bandwidth (Ex) (Range 1)				230...315: 5 nm
Bandwidth (Ex) (Range 2)				316...850: 10 nm
Gain				80	Manual
Number of Flashes				25
Integration Time				20	µs
Lag Time				0	µs
Settle Time				0	ms
Z-Position (Manual)				20000	µm
Part of Plate				D4-D4
Start Time:	25.09.2018 11:31:05
	Temperature: 29.7 °C
Wavel.	470	475	480	485	490	495	500	505	510	515	520	525	530	535	540	545	550	555	560	565	570	575	580	585	590	595	600	605	610	615	620	625	630	635	640	645	650	655	660	665	670
D4	3168	3627	3941	3938	3841	3750	3631	3504	3315	2956	2505	2196	1922	1684	1501	1299	1134	947	819	673	552	471	405	337	285	247	204	174	145	123	102	86	76	63	55	49	40	32	30	23	19
End Time:	25.09.2018 11:31:40
Label: Label1_Copy4
Mode				Fluorescence Top Reading
Emission Wavelength Start				475	nm
Emission Wavelength End				670	nm
Emission Wavelength Step Size				5	nm
Emission Scan Number				40
Excitation Wavelength				440	nm
Bandwidth (Em)				280...850: 20 nm
Bandwidth (Ex) (Range 1)				230...315: 5 nm
Bandwidth (Ex) (Range 2)				316...850: 10 nm
Gain				80	Manual
Number of Flashes				25
Integration Time				20	µs
Lag Time				0	µs
Settle Time				0	ms
Z-Position (Manual)				20000	µm
Part of Plate				D4-D4
Start Time:	25.09.2018 11:31:49
	Temperature: 29.7 °C
Wavel.	475	480	485	490	495	500	505	510	515	520	525	530	535	540	545	550	555	560	565	570	575	580	585	590	595	600	605	610	615	620	625	630	635	640	645	650	655	660	665	670
D4	3889	4076	4120	3990	3884	3776	3649	3456	3057	2674	2317	2027	1755	1563	1342	1185	999	852	703	584	500	424	357	306	255	214	186	153	129	106	90	79	66	58	49	44	39	31	26	23
End Time:	25.09.2018 11:32:23
Label: Label1_Copy5
Mode				Fluorescence Top Reading
Emission Wavelength Start				480	nm
Emission Wavelength End				670	nm
Emission Wavelength Step Size				5	nm
Emission Scan Number				39
Excitation Wavelength				445	nm
Bandwidth (Em)				280...850: 20 nm
Bandwidth (Ex) (Range 1)				230...315: 5 nm
Bandwidth (Ex) (Range 2)				316...850: 10 nm
Gain				80	Manual
Number of Flashes				25
Integration Time				20	µs
Lag Time				0	µs
Settle Time				0	ms
Z-Position (Manual)				20000	µm
Part of Plate				D4-D4
Start Time:	25.09.2018 11:32:32
	Temperature: 29.7 °C
Wavel.	480	485	490	495	500	505	510	515	520	525	530	535	540	545	550	555	560	565	570	575	580	585	590	595	600	605	610	615	620	625	630	635	640	645	650	655	660	665	670
D4	4293	4288	4193	4070	3932	3789	3597	3218	2769	2442	2130	1854	1651	1420	1245	1065	894	737	611	521	437	376	325	267	226	198	162	137	114	97	83	71	61	52	43	39	33	27	24
End Time:	25.09.2018 11:33:06
Label: Label1_Copy6
Mode				Fluorescence Top Reading
Emission Wavelength Start				485	nm
Emission Wavelength End				670	nm
Emission Wavelength Step Size				5	nm
Emission Scan Number				38
Excitation Wavelength				450	nm
Bandwidth (Em)				280...850: 20 nm
Bandwidth (Ex) (Range 1)				230...315: 5 nm
Bandwidth (Ex) (Range 2)				316...850: 10 nm
Gain				80	Manual
Number of Flashes				25
Integration Time				20	µs
Lag Time				0	µs
Settle Time				0	ms
Z-Position (Manual)				20000	µm
Part of Plate				D4-D4
Start Time:	25.09.2018 11:33:15
	Temperature: 29.9 °C
Wavel.	485	490	495	500	505	510	515	520	525	530	535	540	545	550	555	560	565	570	575	580	585	590	595	600	605	610	615	620	625	630	635	640	645	650	655	660	665	670
D4	4410	4307	4182	4020	3888	3683	3282	2825	2487	2205	1924	1702	1456	1279	1071	928	750	626	536	462	381	326	277	232	202	164	141	119	102	85	71	64	53	46	42	35	33	28
End Time:	25.09.2018 11:33:48
Label: Label1_Copy7
Mode				Fluorescence Top Reading
Emission Wavelength Start				490	nm
Emission Wavelength End				670	nm
Emission Wavelength Step Size				5	nm
Emission Scan Number				37
Excitation Wavelength				455	nm
Bandwidth (Em)				280...850: 20 nm
Bandwidth (Ex) (Range 1)				230...315: 5 nm
Bandwidth (Ex) (Range 2)				316...850: 10 nm
Gain				80	Manual
Number of Flashes				25
Integration Time				20	µs
Lag Time				0	µs
Settle Time				0	ms
Z-Position (Manual)				20000	µm
Part of Plate				D4-D4
Start Time:	25.09.2018 11:33:57
	Temperature: 29.7 °C
Wavel.	490	495	500	505	510	515	520	525	530	535	540	545	550	555	560	565	570	575	580	585	590	595	600	605	610	615	620	625	630	635	640	645	650	655	660	665	670
D4	4102	4000	3892	3712	3511	3122	2730	2389	2112	1859	1625	1418	1248	1049	892	720	599	510	436	369	316	269	219	190	160	138	113	97	83	68	60	53	44	38	34	31	25
End Time:	25.09.2018 11:34:29
Label: Label1_Copy8
Mode				Fluorescence Top Reading
Emission Wavelength Start				495	nm
Emission Wavelength End				670	nm
Emission Wavelength Step Size				5	nm
Emission Scan Number				36
Excitation Wavelength				460	nm
Bandwidth (Em)				280...850: 20 nm
Bandwidth (Ex) (Range 1)				230...315: 5 nm
Bandwidth (Ex) (Range 2)				316...850: 10 nm
Gain				80	Manual
Number of Flashes				25
Integration Time				20	µs
Lag Time				0	µs
Settle Time				0	ms
Z-Position (Manual)				20000	µm
Part of Plate				D4-D4
Start Time:	25.09.2018 11:34:38
	Temperature: 29.7 °C
Wavel.	495	500	505	510	515	520	525	530	535	540	545	550	555	560	565	570	575	580	585	590	595	600	605	610	615	620	625	630	635	640	645	650	655	660	665	670
D4	3631	3532	3403	3188	2847	2484	2178	1908	1676	1484	1305	1136	974	811	671	550	464	401	340	287	242	208	177	142	121	103	86	73	60	54	47	38	34	29	25	21
End Time:	25.09.2018 11:35:10
Label: Label1_Copy9
Mode				Fluorescence Top Reading
Emission Wavelength Start				500	nm
Emission Wavelength End				670	nm
Emission Wavelength Step Size				5	nm
Emission Scan Number				35
Excitation Wavelength				465	nm
Bandwidth (Em)				280...850: 20 nm
Bandwidth (Ex) (Range 1)				230...315: 5 nm
Bandwidth (Ex) (Range 2)				316...850: 10 nm
Gain				80	Manual
Number of Flashes				25
Integration Time				20	µs
Lag Time				0	µs
Settle Time				0	ms
Z-Position (Manual)				20000	µm
Part of Plate				D4-D4
Start Time:	25.09.2018 11:35:19
	Temperature: 29.8 °C
Wavel.	500	505	510	515	520	525	530	535	540	545	550	555	560	565	570	575	580	585	590	595	600	605	610	615	620	625	630	635	640	645	650	655	660	665	670
D4	2418	2327	2165	1953	1690	1474	1294	1137	1008	887	789	669	566	465	385	323	277	226	200	167	140	123	100	84	71	61	52	45	39	33	29	22	22	18	17
End Time:	25.09.2018 11:35:50

## Sheet: 370-415
Application: Tecan i-control				Tecan i-control , 2.0.10.0
Device: infinite 200Pro				Serial number: 1501008512				Serial number of connected stacker:
Firmware: V_3.40_01/15_Infinite (Dec 23 2014/12.45.11)				MAI, V_3.40_01/15_Infinite (Dec 23 2014/12.45.11)
Date:	25.09.2018
Time:	11:18:31
System				PHARPC-HPED01
User				UZH\marand
Plate				Greiner 96 Flat Bottom Transparent Polystyrene Cat. No.: 655101/655161/655192 [GRE96ft.pdfx]
Plate-ID (Stacker)
Label: Label1
Mode				Fluorescence Top Reading
Emission Wavelength Start				405	nm
Emission Wavelength End				670	nm
Emission Wavelength Step Size				5	nm
Emission Scan Number				54
Excitation Wavelength				370	nm
Bandwidth (Em)				280...850: 20 nm
Bandwidth (Ex) (Range 1)				230...315: 5 nm
Bandwidth (Ex) (Range 2)				316...850: 10 nm
Gain				80	Manual
Number of Flashes				25
Integration Time				20	µs
Lag Time				0	µs
Settle Time				0	ms
Z-Position (Manual)				20000	µm
Part of Plate				D4-D4
Start Time:	25.09.2018 11:18:32
	Temperature: 29.5 °C
Wavel.	405	410	415	420	425	430	435	440	445	450	455	460	465	470	475	480	485	490	495	500	505	510	515	520	525	530	535	540	545	550	555	560	565	570	575	580	585	590	595	600	605	610	615	620	625	630	635	640	645
D4	66	75	99	134	139	125	105	87	82	95	130	175	242	309	349	368	364	349	345	330	314	298	263	230	198	172	154	137	117	101	86	74	62	53	43	36	32	28	23	20	19	14	12	11	11	8	6	6	6
End Time:	25.09.2018 11:19:16
Label: Label1_Copy1
Mode				Fluorescence Top Reading
Emission Wavelength Start				410	nm
Emission Wavelength End				670	nm
Emission Wavelength Step Size				5	nm
Emission Scan Number				53
Excitation Wavelength				375	nm
Bandwidth (Em)				280...850: 20 nm
Bandwidth (Ex) (Range 1)				230...315: 5 nm
Bandwidth (Ex) (Range 2)				316...850: 10 nm
Gain				80	Manual
Number of Flashes				25
Integration Time				20	µs
Lag Time				0	µs
Settle Time				0	ms
Z-Position (Manual)				20000	µm
Part of Plate				D4-D4
Start Time:	25.09.2018 11:19:25
	Temperature: 29.4 °C
Wavel.	410	415	420	425	430	435	440	445	450	455	460	465	470	475	480	485	490	495	500	505	510	515	520	525	530	535	540	545	550	555	560	565	570	575	580	585	590	595	600	605	610	615	620	625	630	635	640	645	650
D4	60	62	94	122	132	126	111	101	109	151	217	299	393	443	465	468	449	437	420	406	383	340	295	254	225	194	171	147	129	111	95	79	64	55	47	41	37	30	24	21	19	15	13	11	10	10	7	7	6
End Time:	25.09.2018 11:20:08
Label: Label1_Copy2
Mode				Fluorescence Top Reading
Emission Wavelength Start				415	nm
Emission Wavelength End				670	nm
Emission Wavelength Step Size				5	nm
Emission Scan Number				52
Excitation Wavelength				380	nm
Bandwidth (Em)				280...850: 20 nm
Bandwidth (Ex) (Range 1)				230...315: 5 nm
Bandwidth (Ex) (Range 2)				316...850: 10 nm
Gain				80	Manual
Number of Flashes				25
Integration Time				20	µs
Lag Time				0	µs
Settle Time				0	ms
Z-Position (Manual)				20000	µm
Part of Plate				D4-D4
Start Time:	25.09.2018 11:20:17
	Temperature: 29.4 °C
Wavel.	415	420	425	430	435	440	445	450	455	460	465	470	475	480	485	490	495	500	505	510	515	520	525	530	535	540	545	550	555	560	565	570	575	580	585	590	595	600	605	610	615	620	625	630	635	640	645	650	655
D4	52	64	84	115	128	131	129	144	195	274	391	512	578	609	605	590	574	545	532	505	442	378	337	292	253	223	193	171	143	120	103	84	71	62	52	45	38	32	28	24	21	16	14	13	10	10	8	8	6
End Time:	25.09.2018 11:20:59
Label: Label1_Copy3
Mode				Fluorescence Top Reading
Emission Wavelength Start				420	nm
Emission Wavelength End				670	nm
Emission Wavelength Step Size				5	nm
Emission Scan Number				51
Excitation Wavelength				385	nm
Bandwidth (Em)				280...850: 20 nm
Bandwidth (Ex) (Range 1)				230...315: 5 nm
Bandwidth (Ex) (Range 2)				316...850: 10 nm
Gain				80	Manual
Number of Flashes				25
Integration Time				20	µs
Lag Time				0	µs
Settle Time				0	ms
Z-Position (Manual)				20000	µm
Part of Plate				D4-D4
Start Time:	25.09.2018 11:21:09
	Temperature: 29.4 °C
Wavel.	420	425	430	435	440	445	450	455	460	465	470	475	480	485	490	495	500	505	510	515	520	525	530	535	540	545	550	555	560	565	570	575	580	585	590	595	600	605	610	615	620	625	630	635	640	645	650	655	660
D4	48	55	77	106	127	147	184	248	358	483	636	739	771	770	743	724	705	669	633	561	494	425	374	325	288	245	218	183	156	129	109	93	81	65	56	47	40	34	29	26	20	19	16	14	11	9	8	6	6
End Time:	25.09.2018 11:21:50
Label: Label1_Copy4
Mode				Fluorescence Top Reading
Emission Wavelength Start				425	nm
Emission Wavelength End				670	nm
Emission Wavelength Step Size				5	nm
Emission Scan Number				50
Excitation Wavelength				390	nm
Bandwidth (Em)				280...850: 20 nm
Bandwidth (Ex) (Range 1)				230...315: 5 nm
Bandwidth (Ex) (Range 2)				316...850: 10 nm
Gain				80	Manual
Number of Flashes				25
Integration Time				20	µs
Lag Time				0	µs
Settle Time				0	ms
Z-Position (Manual)				20000	µm
Part of Plate				D4-D4
Start Time:	25.09.2018 11:21:59
	Temperature: 29.5 °C
Wavel.	425	430	435	440	445	450	455	460	465	470	475	480	485	490	495	500	505	510	515	520	525	530	535	540	545	550	555	560	565	570	575	580	585	590	595	600	605	610	615	620	625	630	635	640	645	650	655	660	665
D4	44	43	62	90	133	196	306	443	598	771	888	935	933	909	868	841	819	773	687	584	509	451	398	348	299	268	215	191	157	132	112	92	79	71	60	48	41	32	29	26	22	17	15	15	12	11	10	9	6
End Time:	25.09.2018 11:22:40
Label: Label1_Copy5
Mode				Fluorescence Top Reading
Emission Wavelength Start				430	nm
Emission Wavelength End				670	nm
Emission Wavelength Step Size				5	nm
Emission Scan Number				49
Excitation Wavelength				395	nm
Bandwidth (Em)				280...850: 20 nm
Bandwidth (Ex) (Range 1)				230...315: 5 nm
Bandwidth (Ex) (Range 2)				316...850: 10 nm
Gain				80	Manual
Number of Flashes				25
Integration Time				20	µs
Lag Time				0	µs
Settle Time				0	ms
Z-Position (Manual)				20000	µm
Part of Plate				D4-D4
Start Time:	25.09.2018 11:22:49
	Temperature: 29.5 °C
Wavel.	430	435	440	445	450	455	460	465	470	475	480	485	490	495	500	505	510	515	520	525	530	535	540	545	550	555	560	565	570	575	580	585	590	595	600	605	610	615	620	625	630	635	640	645	650	655	660	665	670
D4	39	42	64	113	210	340	510	720	949	1077	1129	1119	1077	1050	1034	984	924	820	713	613	540	474	416	360	322	263	226	187	157	130	113	95	83	68	56	49	41	36	31	25	23	19	15	15	12	13	9	8	6
End Time:	25.09.2018 11:23:30
Label: Label1_Copy6
Mode				Fluorescence Top Reading
Emission Wavelength Start				435	nm
Emission Wavelength End				670	nm
Emission Wavelength Step Size				5	nm
Emission Scan Number				48
Excitation Wavelength				400	nm
Bandwidth (Em)				280...850: 20 nm
Bandwidth (Ex) (Range 1)				230...315: 5 nm
Bandwidth (Ex) (Range 2)				316...850: 10 nm
Gain				80	Manual
Number of Flashes				25
Integration Time				20	µs
Lag Time				0	µs
Settle Time				0	ms
Z-Position (Manual)				20000	µm
Part of Plate				D4-D4
Start Time:	25.09.2018 11:23:39
	Temperature: 29.6 °C
Wavel.	435	440	445	450	455	460	465	470	475	480	485	490	495	500	505	510	515	520	525	530	535	540	545	550	555	560	565	570	575	580	585	590	595	600	605	610	615	620	625	630	635	640	645	650	655	660	665	670
D4	39	45	88	189	366	579	818	1102	1258	1316	1307	1270	1229	1197	1152	1087	972	823	722	632	557	490	423	373	320	267	220	186	157	132	111	97	81	69	60	47	40	34	27	26	22	20	16	15	13	11	10	9
End Time:	25.09.2018 11:24:18
Label: Label1_Copy7
Mode				Fluorescence Top Reading
Emission Wavelength Start				440	nm
Emission Wavelength End				670	nm
Emission Wavelength Step Size				5	nm
Emission Scan Number				47
Excitation Wavelength				405	nm
Bandwidth (Em)				280...850: 20 nm
Bandwidth (Ex) (Range 1)				230...315: 5 nm
Bandwidth (Ex) (Range 2)				316...850: 10 nm
Gain				80	Manual
Number of Flashes				25
Integration Time				20	µs
Lag Time				0	µs
Settle Time				0	ms
Z-Position (Manual)				20000	µm
Part of Plate				D4-D4
Start Time:	25.09.2018 11:24:27
	Temperature: 29.5 °C
Wavel.	440	445	450	455	460	465	470	475	480	485	490	495	500	505	510	515	520	525	530	535	540	545	550	555	560	565	570	575	580	585	590	595	600	605	610	615	620	625	630	635	640	645	650	655	660	665	670
D4	50	80	188	405	666	960	1335	1542	1603	1589	1545	1486	1434	1395	1311	1171	1010	874	760	665	584	512	449	378	325	268	222	185	162	134	116	95	82	72	58	47	42	37	30	24	24	20	14	15	13	12	11
End Time:	25.09.2018 11:25:06
Label: Label1_Copy8
Mode				Fluorescence Top Reading
Emission Wavelength Start				445	nm
Emission Wavelength End				670	nm
Emission Wavelength Step Size				5	nm
Emission Scan Number				46
Excitation Wavelength				410	nm
Bandwidth (Em)				280...850: 20 nm
Bandwidth (Ex) (Range 1)				230...315: 5 nm
Bandwidth (Ex) (Range 2)				316...850: 10 nm
Gain				80	Manual
Number of Flashes				25
Integration Time				20	µs
Lag Time				0	µs
Settle Time				0	ms
Z-Position (Manual)				20000	µm
Part of Plate				D4-D4
Start Time:	25.09.2018 11:25:15
	Temperature: 29.6 °C
Wavel.	445	450	455	460	465	470	475	480	485	490	495	500	505	510	515	520	525	530	535	540	545	550	555	560	565	570	575	580	585	590	595	600	605	610	615	620	625	630	635	640	645	650	655	660	665	670
D4	103	202	419	760	1132	1574	1843	1930	1914	1864	1786	1719	1677	1581	1410	1188	1048	917	802	712	614	541	450	385	325	268	223	193	163	139	115	99	86	63	58	50	41	36	31	28	22	19	19	16	14	11
End Time:	25.09.2018 11:25:53
Label: Label1_Copy9
Mode				Fluorescence Top Reading
Emission Wavelength Start				450	nm
Emission Wavelength End				670	nm
Emission Wavelength Step Size				5	nm
Emission Scan Number				45
Excitation Wavelength				415	nm
Bandwidth (Em)				280...850: 20 nm
Bandwidth (Ex) (Range 1)				230...315: 5 nm
Bandwidth (Ex) (Range 2)				316...850: 10 nm
Gain				80	Manual
Number of Flashes				25
Integration Time				20	µs
Lag Time				0	µs
Settle Time				0	ms
Z-Position (Manual)				20000	µm
Part of Plate				D4-D4
Start Time:	25.09.2018 11:26:02
	Temperature: 29.6 °C
Wavel.	450	455	460	465	470	475	480	485	490	495	500	505	510	515	520	525	530	535	540	545	550	555	560	565	570	575	580	585	590	595	600	605	610	615	620	625	630	635	640	645	650	655	660	665	670
D4	298	485	893	1428	1958	2305	2465	2464	2401	2317	2220	2134	2022	1809	1529	1344	1175	1034	895	796	693	580	492	420	345	284	246	209	177	153	125	110	89	77	64	54	45	39	35	29	26	22	18	19	12
End Time:	25.09.2018 11:26:40
[truncated: 5 more columns]

## Sheet: Spectrum matrix raw data
Wavel.	405	410	415	420	425	430	435	440	445	450	455	460	465	470	475	480	485	490	495	500	505	510	515	520	525	530	535	540	545	550	555	560	565	570	575	580	585	590	595	600	605	610	615	620	625	630	635	640	645
370	66	75	99	134	139	125	105	87	82	95	130	175	242	309	349	368	364	349	345	330	314	298	263	230	198	172	154	137	117	101	86	74	62	53	43	36	32	28	23	20	19	14	12	11	11	8	6	6	6
375		60	62	94	122	132	126	111	101	109	151	217	299	393	443	465	468	449	437	420	406	383	340	295	254	225	194	171	147	129	111	95	79	64	55	47	41	37	30	24	21	19	15	13	11	10	10	7	7
380			52	64	84	115	128	131	129	144	195	274	391	512	578	609	605	590	574	545	532	505	442	378	337	292	253	223	193	171	143	120	103	84	71	62	52	45	38	32	28	24	21	16	14	13	10	10	8
385				48	55	77	106	127	147	184	248	358	483	636	739	771	770	743	724	705	669	633	561	494	425	374	325	288	245	218	183	156	129	109	93	81	65	56	47	40	34	29	26	20	19	16	14	11	9
390					44	43	62	90	133	196	306	443	598	771	888	935	933	909	868	841	819	773	687	584	509	451	398	348	299	268	215	191	157	132	112	92	79	71	60	48	41	32	29	26	22	17	15	15	12
395						39	42	64	113	210	340	510	720	949	1077	1129	1119	1077	1050	1034	984	924	820	713	613	540	474	416	360	322	263	226	187	157	130	113	95	83	68	56	49	41	36	31	25	23	19	15	15
400							39	45	88	189	366	579	818	1102	1258	1316	1307	1270	1229	1197	1152	1087	972	823	722	632	557	490	423	373	320	267	220	186	157	132	111	97	81	69	60	47	40	34	27	26	22	20	16
405								50	80	188	405	666	960	1335	1542	1603	1589	1545	1486	1434	1395	1311	1171	1010	874	760	665	584	512	449	378	325	268	222	185	162	134	116	95	82	72	58	47	42	37	30	24	24	20
410									103	202	419	760	1132	1574	1843	1930	1914	1864	1786	1719	1677	1581	1410	1188	1048	917	802	712	614	541	450	385	325	268	223	193	163	139	115	99	86	63	58	50	41	36	31	28	22
415										298	485	893	1428	1958	2305	2465	2464	2401	2317	2220	2134	2022	1809	1529	1344	1175	1034	895	796	693	580	492	420	345	284	246	209	177	153	125	110	89	77	64	54	45	39	35	29
420											822	1419	2236	2860	3422	3652	3644	3578	3464	3332	3203	3012	2681	2287	2001	1761	1540	1345	1180	1030	862	743	609	515	423	374	313	261	224	185	164	131	116	94	81	67	58	52	44
425												1712	2508	3307	3954	4230	4237	4128	4009	3882	3728	3517	3110	2658	2328	2050	1777	1560	1366	1199	1003	863	718	601	497	430	362	303	254	219	194	149	128	114	94	78	67	60	50
430													2605	3124	3820	4094	4113	4009	3892	3807	3643	3426	3043	2633	2270	1984	1747	1535	1344	1175	1001	848	686	579	490	421	360	301	254	210	188	154	131	106	91	77	65	58	51
435														3168	3627	3941	3938	3841	3750	3631	3504	3315	2956	2505	2196	1922	1684	1501	1299	1134	947	819	673	552	471	405	337	285	247	204	174	145	123	102	86	76	63	55	49
440															3889	4076	4120	3990	3884	3776	3649	3456	3057	2674	2317	2027	1755	1563	1342	1185	999	852	703	584	500	424	357	306	255	214	186	153	129	106	90	79	66	58	49
445																4293	4288	4193	4070	3932	3789	3597	3218	2769	2442	2130	1854	1651	1420	1245	1065	894	737	611	521	437	376	325	267	226	198	162	137	114	97	83	71	61	52
450																	4410	4307	4182	4020	3888	3683	3282	2825	2487	2205	1924	1702	1456	1279	1071	928	750	626	536	462	381	326	277	232	202	164	141	119	102	85	71	64	53
455																		4102	4000	3892	3712	3511	3122	2730	2389	2112	1859	1625	1418	1248	1049	892	720	599	510	436	369	316	269	219	190	160	138	113	97	83	68	60	53
460																			3631	3532	3403	3188	2847	2484	2178	1908	1676	1484	1305	1136	974	811	671	550	464	401	340	287	242	208	177	142	121	103	86	73	60	54	47
465																				2418	2327	2165	1953	1690	1474	1294	1137	1008	887	789	669	566	465	385	323	277	226	200	167	140	123	100	84	71	61	52	45	39	33
470																					1301	1214	1103	937	828	726	637	561	496	441	379	328	270	222	183	160	136	110	94	78	69	56	46	37	33	27	24	21	15
475																						548	505	458	403	352	307	271	236	208	184	162	137	118	100	82	66	56	46	39	33	28	23	20	17	16	14	11	9
480																							244	225	197	183	157	139	121	107	89	84	72	69	61	54	42	33	23	20	18	13	12	10	7	5	5	4	4
485																								168	160	145	131	111	95	85	72	64	60	54	55	53	46	36	25	18	16	11	10	9	7	7	7	6	4
490																									111	106	92	81	65	60	50	44	40	39	40	40	38	32	27	20	14	11	8	7	6	5	5	4	5
495																										62	53	49	41	33	29	26	24	20	19	19	22	22	21	16	15	9	7	5	4	4	3	2	1
500																											40	34	28	24	20	18	15	13	11	10	11	11	13	14	12	9	6	4	3	1	1	1	0
505																												37	30	25	22	18	16	15	12	11	9	9	9	11	11	12	10	7	6	3	3	4	3
510																													33	29	24	21	19	16	14	11	9	9	8	9	9	11	10	10	8	7	2	3	2
515																														32	25	21	19	17	16	13	11	10	7	8	8	9	10	10	10	9	6	5	4
520																															25	21	18	14	13	10	9	8	6	5	5	5	5	8	8	8	6	5	5
525																																17	13	12	12	9	9	7	6	5	5	5	4	5	6	9	9	11	8
530																																	11	9	8	7	8	4	5	4	5	4	4	4	4	7	7	8	10
535																																		6	5	5	5	4	4	3	3	3	3	3	2	3	6	7	8
540																																			5	4	3	3	3	4	3	3	4	3	3	2	2	3	5
545																																				2	3	2	2	2	1	1	1	1	2	1	0	1	1
550																																					3	2	2	1	1	0	2	2	1	0	0	1	1
555																																						3	3	2	3	2	3	2	2	3	3	2	2
560																																							3	3	2	3	3	2	3	2	2	3	3
565																																								4	3	2	2	2	3	2	3	3	2
570																																									3	2	2	2	1	1	2	3	3
575																																										1	0	1	1	0	0	0	2
580																																											1	0	1	0	0	0	1
585																																												2	1	1	2	2	4
590																																													0	-1	1	0	0
595																																														1	0	0	2
600																																															2	3	1
[truncated: 5 more columns]
