# Supplementary material for: In-Vitro Characterization of mCerulean3_mRuby3 as a Novel FRET Pair with Favorable Bleed-Through Characteristics
Source: Biosensors (Basel). 2019 Feb 28;9(1):33. doi: 10.3390/bios9010033 (PMC6468510; doi:10.3390/bios9010033)
Supplement: Supplementary file 1 [file biosensors-09-00033-s001.zip › Supplementary Material Erismann et al/3D spectra of trypsin digests/CFPYFP/5 CFP repeat after 3 h.xlsx]

## Sheet: 570-600
Application: Tecan i-control				Tecan i-control , 2.0.10.0
Device: infinite 200Pro				Serial number: 1501008512				Serial number of connected stacker:
Firmware: V_3.40_01/15_Infinite (Dec 23 2014/12.45.11)				MAI, V_3.40_01/15_Infinite (Dec 23 2014/12.45.11)
Date:	25.09.2018
Time:	15:41:45
System				PHARPC-HPED01
User				UZH\marand
Plate				Greiner 96 Flat Bottom Transparent Polystyrene Cat. No.: 655101/655161/655192 [GRE96ft.pdfx]
Plate-ID (Stacker)
Label: Label1
Mode				Fluorescence Top Reading
Emission Wavelength Start				605	nm
Emission Wavelength End				670	nm
Emission Wavelength Step Size				5	nm
Emission Scan Number				14
Excitation Wavelength				570	nm
Bandwidth (Em)				280...850: 20 nm
Bandwidth (Ex) (Range 1)				230...315: 5 nm
Bandwidth (Ex) (Range 2)				316...850: 10 nm
Gain				80	Manual
Number of Flashes				25
Integration Time				20	µs
Lag Time				0	µs
Settle Time				0	ms
Z-Position (Manual)				20000	µm
Part of Plate				D4-D4
Start Time:	25.09.2018 15:41:46
	Temperature: 30.4 °C
Wavel.	605	610	615	620	625	630	635	640	645	650	655	660	665	670
D4	2	2	2	1	1	1	0	2	2	1	1	-1	2	1
End Time:	25.09.2018 15:42:04
Label: Label1_Copy1
Mode				Fluorescence Top Reading
Emission Wavelength Start				610	nm
Emission Wavelength End				670	nm
Emission Wavelength Step Size				5	nm
Emission Scan Number				13
Excitation Wavelength				575	nm
Bandwidth (Em)				280...850: 20 nm
Bandwidth (Ex) (Range 1)				230...315: 5 nm
Bandwidth (Ex) (Range 2)				316...850: 10 nm
Gain				80	Manual
Number of Flashes				25
Integration Time				20	µs
Lag Time				0	µs
Settle Time				0	ms
Z-Position (Manual)				20000	µm
Part of Plate				D4-D4
Start Time:	25.09.2018 15:42:13
	Temperature: 30.8 °C
Wavel.	610	615	620	625	630	635	640	645	650	655	660	665	670
D4	2	2	1	0	0	2	0	0	1	1	1	2	1
End Time:	25.09.2018 15:42:29
Label: Label1_Copy2
Mode				Fluorescence Top Reading
Emission Wavelength Start				615	nm
Emission Wavelength End				670	nm
Emission Wavelength Step Size				5	nm
Emission Scan Number				12
Excitation Wavelength				580	nm
Bandwidth (Em)				280...850: 20 nm
Bandwidth (Ex) (Range 1)				230...315: 5 nm
Bandwidth (Ex) (Range 2)				316...850: 10 nm
Gain				80	Manual
Number of Flashes				25
Integration Time				20	µs
Lag Time				0	µs
Settle Time				0	ms
Z-Position (Manual)				20000	µm
Part of Plate				D4-D4
Start Time:	25.09.2018 15:42:38
	Temperature: 30.5 °C
Wavel.	615	620	625	630	635	640	645	650	655	660	665	670
D4	2	1	0	0	1	0	1	0	1	1	1	1
End Time:	25.09.2018 15:42:54
Label: Label1_Copy3
Mode				Fluorescence Top Reading
Emission Wavelength Start				620	nm
Emission Wavelength End				670	nm
Emission Wavelength Step Size				5	nm
Emission Scan Number				11
Excitation Wavelength				585	nm
Bandwidth (Em)				280...850: 20 nm
Bandwidth (Ex) (Range 1)				230...315: 5 nm
Bandwidth (Ex) (Range 2)				316...850: 10 nm
Gain				80	Manual
Number of Flashes				25
Integration Time				20	µs
Lag Time				0	µs
Settle Time				0	ms
Z-Position (Manual)				20000	µm
Part of Plate				D4-D4
Start Time:	25.09.2018 15:43:03
	Temperature: 30.6 °C
Wavel.	620	625	630	635	640	645	650	655	660	665	670
D4	1	1	1	1	2	0	0	1	2	-1	4
End Time:	25.09.2018 15:43:18
Label: Label1_Copy4
Mode				Fluorescence Top Reading
Emission Wavelength Start				625	nm
Emission Wavelength End				670	nm
Emission Wavelength Step Size				5	nm
Emission Scan Number				10
Excitation Wavelength				590	nm
Bandwidth (Em)				280...850: 20 nm
Bandwidth (Ex) (Range 1)				230...315: 5 nm
Bandwidth (Ex) (Range 2)				316...850: 10 nm
Gain				80	Manual
Number of Flashes				25
Integration Time				20	µs
Lag Time				0	µs
Settle Time				0	ms
Z-Position (Manual)				20000	µm
Part of Plate				D4-D4
Start Time:	25.09.2018 15:43:27
	Temperature: 30.6 °C
Wavel.	625	630	635	640	645	650	655	660	665	670
D4	0	0	0	1	2	1	1	-1	1	1
End Time:	25.09.2018 15:43:41
Label: Label1_Copy5
Mode				Fluorescence Top Reading
Emission Wavelength Start				630	nm
Emission Wavelength End				670	nm
Emission Wavelength Step Size				5	nm
Emission Scan Number				9
Excitation Wavelength				595	nm
Bandwidth (Em)				280...850: 20 nm
Bandwidth (Ex) (Range 1)				230...315: 5 nm
Bandwidth (Ex) (Range 2)				316...850: 10 nm
Gain				80	Manual
Number of Flashes				25
Integration Time				20	µs
Lag Time				0	µs
Settle Time				0	ms
Z-Position (Manual)				20000	µm
Part of Plate				D4-D4
Start Time:	25.09.2018 15:43:51
	Temperature: 30.7 °C
Wavel.	630	635	640	645	650	655	660	665	670
D4	1	1	1	1	1	2	1	1	-1
End Time:	25.09.2018 15:44:04
Label: Label1_Copy6
Mode				Fluorescence Top Reading
Emission Wavelength Start				635	nm
Emission Wavelength End				670	nm
Emission Wavelength Step Size				5	nm
Emission Scan Number				8
Excitation Wavelength				600	nm
Bandwidth (Em)				280...850: 20 nm
Bandwidth (Ex) (Range 1)				230...315: 5 nm
Bandwidth (Ex) (Range 2)				316...850: 10 nm
Gain				80	Manual
Number of Flashes				25
Integration Time				20	µs
Lag Time				0	µs
Settle Time				0	ms
Z-Position (Manual)				20000	µm
Part of Plate				D4-D4
Start Time:	25.09.2018 15:44:13
	Temperature: 30.6 °C
Wavel.	635	640	645	650	655	660	665	670
D4	2	2	1	1	0	-1	2	1
End Time:	25.09.2018 15:44:26

## Sheet: 520-565
Application: Tecan i-control				Tecan i-control , 2.0.10.0
Device: infinite 200Pro				Serial number: 1501008512				Serial number of connected stacker:
Firmware: V_3.40_01/15_Infinite (Dec 23 2014/12.45.11)				MAI, V_3.40_01/15_Infinite (Dec 23 2014/12.45.11)
Date:	25.09.2018
Time:	15:36:35
System				PHARPC-HPED01
User				UZH\marand
Plate				Greiner 96 Flat Bottom Transparent Polystyrene Cat. No.: 655101/655161/655192 [GRE96ft.pdfx]
Plate-ID (Stacker)
Label: Label1
Mode				Fluorescence Top Reading
Emission Wavelength Start				555	nm
Emission Wavelength End				670	nm
Emission Wavelength Step Size				5	nm
Emission Scan Number				24
Excitation Wavelength				520	nm
Bandwidth (Em)				280...850: 20 nm
Bandwidth (Ex) (Range 1)				230...315: 5 nm
Bandwidth (Ex) (Range 2)				316...850: 10 nm
Gain				80	Manual
Number of Flashes				25
Integration Time				20	µs
Lag Time				0	µs
Settle Time				0	ms
Z-Position (Manual)				20000	µm
Part of Plate				D4-D4
Start Time:	25.09.2018 15:36:36
	Temperature: 30.4 °C
Wavel.	555	560	565	570	575	580	585	590	595	600	605	610	615	620	625	630	635	640	645	650	655	660	665	670
D4	22	19	16	14	12	11	9	8	6	6	4	5	6	6	7	8	6	4	3	3	2	2	1	3
End Time:	25.09.2018 15:37:00
Label: Label1_Copy1
Mode				Fluorescence Top Reading
Emission Wavelength Start				560	nm
Emission Wavelength End				670	nm
Emission Wavelength Step Size				5	nm
Emission Scan Number				23
Excitation Wavelength				525	nm
Bandwidth (Em)				280...850: 20 nm
Bandwidth (Ex) (Range 1)				230...315: 5 nm
Bandwidth (Ex) (Range 2)				316...850: 10 nm
Gain				80	Manual
Number of Flashes				25
Integration Time				20	µs
Lag Time				0	µs
Settle Time				0	ms
Z-Position (Manual)				20000	µm
Part of Plate				D4-D4
Start Time:	25.09.2018 15:37:09
	Temperature: 30.6 °C
Wavel.	560	565	570	575	580	585	590	595	600	605	610	615	620	625	630	635	640	645	650	655	660	665	670
D4	13	13	11	9	8	7	6	4	3	3	3	3	4	5	6	7	6	5	5	4	3	1	0
End Time:	25.09.2018 15:37:32
Label: Label1_Copy2
Mode				Fluorescence Top Reading
Emission Wavelength Start				565	nm
Emission Wavelength End				670	nm
Emission Wavelength Step Size				5	nm
Emission Scan Number				22
Excitation Wavelength				530	nm
Bandwidth (Em)				280...850: 20 nm
Bandwidth (Ex) (Range 1)				230...315: 5 nm
Bandwidth (Ex) (Range 2)				316...850: 10 nm
Gain				80	Manual
Number of Flashes				25
Integration Time				20	µs
Lag Time				0	µs
Settle Time				0	ms
Z-Position (Manual)				20000	µm
Part of Plate				D4-D4
Start Time:	25.09.2018 15:37:41
	Temperature: 30.8 °C
Wavel.	565	570	575	580	585	590	595	600	605	610	615	620	625	630	635	640	645	650	655	660	665	670
D4	10	8	7	6	6	5	4	3	4	3	3	2	4	4	6	6	6	7	4	4	3	3
End Time:	25.09.2018 15:38:03
Label: Label1_Copy3
Mode				Fluorescence Top Reading
Emission Wavelength Start				570	nm
Emission Wavelength End				670	nm
Emission Wavelength Step Size				5	nm
Emission Scan Number				21
Excitation Wavelength				535	nm
Bandwidth (Em)				280...850: 20 nm
Bandwidth (Ex) (Range 1)				230...315: 5 nm
Bandwidth (Ex) (Range 2)				316...850: 10 nm
Gain				80	Manual
Number of Flashes				25
Integration Time				20	µs
Lag Time				0	µs
Settle Time				0	ms
Z-Position (Manual)				20000	µm
Part of Plate				D4-D4
Start Time:	25.09.2018 15:38:12
	Temperature: 30.6 °C
Wavel.	570	575	580	585	590	595	600	605	610	615	620	625	630	635	640	645	650	655	660	665	670
D4	6	4	3	3	3	4	2	3	2	2	2	1	2	3	5	6	6	4	6	2	4
End Time:	25.09.2018 15:38:34
Label: Label1_Copy4
Mode				Fluorescence Top Reading
Emission Wavelength Start				575	nm
Emission Wavelength End				670	nm
Emission Wavelength Step Size				5	nm
Emission Scan Number				20
Excitation Wavelength				540	nm
Bandwidth (Em)				280...850: 20 nm
Bandwidth (Ex) (Range 1)				230...315: 5 nm
Bandwidth (Ex) (Range 2)				316...850: 10 nm
Gain				80	Manual
Number of Flashes				25
Integration Time				20	µs
Lag Time				0	µs
Settle Time				0	ms
Z-Position (Manual)				20000	µm
Part of Plate				D4-D4
Start Time:	25.09.2018 15:38:43
	Temperature: 30.6 °C
Wavel.	575	580	585	590	595	600	605	610	615	620	625	630	635	640	645	650	655	660	665	670
D4	3	3	3	2	2	2	2	3	2	2	1	3	1	3	3	3	4	6	5	2
End Time:	25.09.2018 15:39:04
Label: Label1_Copy5
Mode				Fluorescence Top Reading
Emission Wavelength Start				580	nm
Emission Wavelength End				670	nm
Emission Wavelength Step Size				5	nm
Emission Scan Number				19
Excitation Wavelength				545	nm
Bandwidth (Em)				280...850: 20 nm
Bandwidth (Ex) (Range 1)				230...315: 5 nm
Bandwidth (Ex) (Range 2)				316...850: 10 nm
Gain				80	Manual
Number of Flashes				25
Integration Time				20	µs
Lag Time				0	µs
Settle Time				0	ms
Z-Position (Manual)				20000	µm
Part of Plate				D4-D4
Start Time:	25.09.2018 15:39:13
	Temperature: 30.6 °C
Wavel.	580	585	590	595	600	605	610	615	620	625	630	635	640	645	650	655	660	665	670
D4	3	2	2	2	2	2	1	4	1	1	1	2	2	2	2	5	2	4	5
End Time:	25.09.2018 15:39:33
Label: Label1_Copy6
Mode				Fluorescence Top Reading
Emission Wavelength Start				585	nm
Emission Wavelength End				670	nm
Emission Wavelength Step Size				5	nm
Emission Scan Number				18
Excitation Wavelength				550	nm
Bandwidth (Em)				280...850: 20 nm
Bandwidth (Ex) (Range 1)				230...315: 5 nm
Bandwidth (Ex) (Range 2)				316...850: 10 nm
Gain				80	Manual
Number of Flashes				25
Integration Time				20	µs
Lag Time				0	µs
Settle Time				0	ms
Z-Position (Manual)				20000	µm
Part of Plate				D4-D4
Start Time:	25.09.2018 15:39:42
	Temperature: 30.8 °C
Wavel.	585	590	595	600	605	610	615	620	625	630	635	640	645	650	655	660	665	670
D4	2	3	2	2	2	2	1	1	1	2	2	1	1	1	1	1	3	3
End Time:	25.09.2018 15:40:02
Label: Label1_Copy7
Mode				Fluorescence Top Reading
Emission Wavelength Start				590	nm
Emission Wavelength End				670	nm
Emission Wavelength Step Size				5	nm
Emission Scan Number				17
Excitation Wavelength				555	nm
Bandwidth (Em)				280...850: 20 nm
Bandwidth (Ex) (Range 1)				230...315: 5 nm
Bandwidth (Ex) (Range 2)				316...850: 10 nm
Gain				80	Manual
Number of Flashes				25
Integration Time				20	µs
Lag Time				0	µs
Settle Time				0	ms
Z-Position (Manual)				20000	µm
Part of Plate				D4-D4
Start Time:	25.09.2018 15:40:11
	Temperature: 30.4 °C
Wavel.	590	595	600	605	610	615	620	625	630	635	640	645	650	655	660	665	670
D4	2	2	2	2	2	2	0	1	1	0	1	1	1	1	2	2	2
End Time:	25.09.2018 15:40:30
Label: Label1_Copy8
Mode				Fluorescence Top Reading
Emission Wavelength Start				595	nm
Emission Wavelength End				670	nm
Emission Wavelength Step Size				5	nm
Emission Scan Number				16
Excitation Wavelength				560	nm
Bandwidth (Em)				280...850: 20 nm
Bandwidth (Ex) (Range 1)				230...315: 5 nm
Bandwidth (Ex) (Range 2)				316...850: 10 nm
Gain				80	Manual
Number of Flashes				25
Integration Time				20	µs
Lag Time				0	µs
Settle Time				0	ms
Z-Position (Manual)				20000	µm
Part of Plate				D4-D4
Start Time:	25.09.2018 15:40:39
	Temperature: 30.4 °C
Wavel.	595	600	605	610	615	620	625	630	635	640	645	650	655	660	665	670
D4	3	2	1	2	1	2	1	2	1	1	2	1	2	1	-1	1
End Time:	25.09.2018 15:40:58
Label: Label1_Copy9
Mode				Fluorescence Top Reading
Emission Wavelength Start				600	nm
Emission Wavelength End				670	nm
Emission Wavelength Step Size				5	nm
Emission Scan Number				15
Excitation Wavelength				565	nm
Bandwidth (Em)				280...850: 20 nm
Bandwidth (Ex) (Range 1)				230...315: 5 nm
Bandwidth (Ex) (Range 2)				316...850: 10 nm
Gain				80	Manual
Number of Flashes				25
Integration Time				20	µs
Lag Time				0	µs
Settle Time				0	ms
Z-Position (Manual)				20000	µm
Part of Plate				D4-D4
Start Time:	25.09.2018 15:41:07
	Temperature: 30.7 °C
Wavel.	600	605	610	615	620	625	630	635	640	645	650	655	660	665	670
D4	2	1	2	2	1	2	2	1	2	1	1	2	1	0	1
End Time:	25.09.2018 15:41:25

## Sheet: 470-515
Application: Tecan i-control				Tecan i-control , 2.0.10.0
Device: infinite 200Pro				Serial number: 1501008512				Serial number of connected stacker:
Firmware: V_3.40_01/15_Infinite (Dec 23 2014/12.45.11)				MAI, V_3.40_01/15_Infinite (Dec 23 2014/12.45.11)
Date:	25.09.2018
Time:	15:24:10
System				PHARPC-HPED01
User				UZH\marand
Plate				Greiner 96 Flat Bottom Transparent Polystyrene Cat. No.: 655101/655161/655192 [GRE96ft.pdfx]
Plate-ID (Stacker)
Label: Label1
Mode				Fluorescence Top Reading
Emission Wavelength Start				505	nm
Emission Wavelength End				670	nm
Emission Wavelength Step Size				5	nm
Emission Scan Number				34
Excitation Wavelength				470	nm
Bandwidth (Em)				280...850: 20 nm
Bandwidth (Ex) (Range 1)				230...315: 5 nm
Bandwidth (Ex) (Range 2)				316...850: 10 nm
Gain				80	Manual
Number of Flashes				25
Integration Time				20	µs
Lag Time				0	µs
Settle Time				0	ms
Z-Position (Manual)				20000	µm
Part of Plate				D4-D4
Start Time:	25.09.2018 15:24:11
	Temperature: 30.6 °C
Wavel.	505	510	515	520	525	530	535	540	545	550	555	560	565	570	575	580	585	590	595	600	605	610	615	620	625	630	635	640	645	650	655	660	665	670
D4	1136	1060	977	826	715	645	561	506	438	386	341	288	240	196	168	143	121	101	86	73	64	50	42	38	32	25	23	20	18	14	13	10	9	7
End Time:	25.09.2018 15:24:42
Label: Label1_Copy1
Mode				Fluorescence Top Reading
Emission Wavelength Start				510	nm
Emission Wavelength End				670	nm
Emission Wavelength Step Size				5	nm
Emission Scan Number				33
Excitation Wavelength				475	nm
Bandwidth (Em)				280...850: 20 nm
Bandwidth (Ex) (Range 1)				230...315: 5 nm
Bandwidth (Ex) (Range 2)				316...850: 10 nm
Gain				80	Manual
Number of Flashes				25
Integration Time				20	µs
Lag Time				0	µs
Settle Time				0	ms
Z-Position (Manual)				20000	µm
Part of Plate				D4-D4
Start Time:	25.09.2018 15:24:51
	Temperature: 30.9 °C
Wavel.	510	515	520	525	530	535	540	545	550	555	560	565	570	575	580	585	590	595	600	605	610	615	620	625	630	635	640	645	650	655	660	665	670
D4	494	446	396	351	316	272	238	205	186	161	139	121	104	81	73	61	50	42	35	32	23	22	18	15	12	11	9	8	7	6	7	6	6
End Time:	25.09.2018 15:25:20
Label: Label1_Copy2
Mode				Fluorescence Top Reading
Emission Wavelength Start				515	nm
Emission Wavelength End				670	nm
Emission Wavelength Step Size				5	nm
Emission Scan Number				32
Excitation Wavelength				480	nm
Bandwidth (Em)				280...850: 20 nm
Bandwidth (Ex) (Range 1)				230...315: 5 nm
Bandwidth (Ex) (Range 2)				316...850: 10 nm
Gain				80	Manual
Number of Flashes				25
Integration Time				20	µs
Lag Time				0	µs
Settle Time				0	ms
Z-Position (Manual)				20000	µm
Part of Plate				D4-D4
Start Time:	25.09.2018 15:25:29
	Temperature: 30.8 °C
Wavel.	515	520	525	530	535	540	545	550	555	560	565	570	575	580	585	590	595	600	605	610	615	620	625	630	635	640	645	650	655	660	665	670
D4	217	193	178	161	140	127	106	95	82	75	63	59	51	47	37	31	23	19	16	14	12	11	8	7	8	7	5	6	5	5	5	6
End Time:	25.09.2018 15:25:58
Label: Label1_Copy3
Mode				Fluorescence Top Reading
Emission Wavelength Start				520	nm
Emission Wavelength End				670	nm
Emission Wavelength Step Size				5	nm
Emission Scan Number				31
Excitation Wavelength				485	nm
Bandwidth (Em)				280...850: 20 nm
Bandwidth (Ex) (Range 1)				230...315: 5 nm
Bandwidth (Ex) (Range 2)				316...850: 10 nm
Gain				80	Manual
Number of Flashes				25
Integration Time				20	µs
Lag Time				0	µs
Settle Time				0	ms
Z-Position (Manual)				20000	µm
Part of Plate				D4-D4
Start Time:	25.09.2018 15:26:07
	Temperature: 30.7 °C
Wavel.	520	525	530	535	540	545	550	555	560	565	570	575	580	585	590	595	600	605	610	615	620	625	630	635	640	645	650	655	660	665	670
D4	151	143	127	116	95	84	71	63	55	50	48	44	41	36	28	22	16	13	9	9	8	6	6	4	3	4	5	4	3	2	3
End Time:	25.09.2018 15:26:35
Label: Label1_Copy4
Mode				Fluorescence Top Reading
Emission Wavelength Start				525	nm
Emission Wavelength End				670	nm
Emission Wavelength Step Size				5	nm
Emission Scan Number				30
Excitation Wavelength				490	nm
Bandwidth (Em)				280...850: 20 nm
Bandwidth (Ex) (Range 1)				230...315: 5 nm
Bandwidth (Ex) (Range 2)				316...850: 10 nm
Gain				80	Manual
Number of Flashes				25
Integration Time				20	µs
Lag Time				0	µs
Settle Time				0	ms
Z-Position (Manual)				20000	µm
Part of Plate				D4-D4
Start Time:	25.09.2018 15:26:44
	Temperature: 30.7 °C
Wavel.	525	530	535	540	545	550	555	560	565	570	575	580	585	590	595	600	605	610	615	620	625	630	635	640	645	650	655	660	665	670
D4	98	95	83	73	62	52	48	40	34	33	33	32	31	28	24	17	13	11	9	6	6	6	6	5	5	5	4	5	4	5
End Time:	25.09.2018 15:27:12
Label: Label1_Copy5
Mode				Fluorescence Top Reading
Emission Wavelength Start				530	nm
Emission Wavelength End				670	nm
Emission Wavelength Step Size				5	nm
Emission Scan Number				29
Excitation Wavelength				495	nm
Bandwidth (Em)				280...850: 20 nm
Bandwidth (Ex) (Range 1)				230...315: 5 nm
Bandwidth (Ex) (Range 2)				316...850: 10 nm
Gain				80	Manual
Number of Flashes				25
Integration Time				20	µs
Lag Time				0	µs
Settle Time				0	ms
Z-Position (Manual)				20000	µm
Part of Plate				D4-D4
Start Time:	25.09.2018 15:27:21
	Temperature: 30.7 °C
Wavel.	530	535	540	545	550	555	560	565	570	575	580	585	590	595	600	605	610	615	620	625	630	635	640	645	650	655	660	665	670
D4	55	48	44	36	32	25	22	19	17	15	16	16	18	14	12	11	7	4	5	3	3	3	3	2	2	0	0	2	-1
End Time:	25.09.2018 15:27:48
Label: Label1_Copy6
Mode				Fluorescence Top Reading
Emission Wavelength Start				535	nm
Emission Wavelength End				670	nm
Emission Wavelength Step Size				5	nm
Emission Scan Number				28
Excitation Wavelength				500	nm
Bandwidth (Em)				280...850: 20 nm
Bandwidth (Ex) (Range 1)				230...315: 5 nm
Bandwidth (Ex) (Range 2)				316...850: 10 nm
Gain				80	Manual
Number of Flashes				25
Integration Time				20	µs
Lag Time				0	µs
Settle Time				0	ms
Z-Position (Manual)				20000	µm
Part of Plate				D4-D4
Start Time:	25.09.2018 15:27:57
	Temperature: 30.8 °C
Wavel.	535	540	545	550	555	560	565	570	575	580	585	590	595	600	605	610	615	620	625	630	635	640	645	650	655	660	665	670
D4	35	32	26	21	20	15	14	12	10	9	10	10	10	11	9	8	5	5	3	2	2	2	1	5	2	1	1	1
End Time:	25.09.2018 15:28:23
Label: Label1_Copy7
Mode				Fluorescence Top Reading
Emission Wavelength Start				540	nm
Emission Wavelength End				670	nm
Emission Wavelength Step Size				5	nm
Emission Scan Number				27
Excitation Wavelength				505	nm
Bandwidth (Em)				280...850: 20 nm
Bandwidth (Ex) (Range 1)				230...315: 5 nm
Bandwidth (Ex) (Range 2)				316...850: 10 nm
Gain				80	Manual
Number of Flashes				25
Integration Time				20	µs
Lag Time				0	µs
Settle Time				0	ms
Z-Position (Manual)				20000	µm
Part of Plate				D4-D4
Start Time:	25.09.2018 15:28:32
	Temperature: 30.7 °C
Wavel.	540	545	550	555	560	565	570	575	580	585	590	595	600	605	610	615	620	625	630	635	640	645	650	655	660	665	670
D4	33	27	22	19	15	14	11	10	9	8	8	7	7	9	7	7	7	4	2	1	1	0	2	2	1	1	1
End Time:	25.09.2018 15:28:58
Label: Label1_Copy8
Mode				Fluorescence Top Reading
Emission Wavelength Start				545	nm
Emission Wavelength End				670	nm
Emission Wavelength Step Size				5	nm
Emission Scan Number				26
Excitation Wavelength				510	nm
Bandwidth (Em)				280...850: 20 nm
Bandwidth (Ex) (Range 1)				230...315: 5 nm
Bandwidth (Ex) (Range 2)				316...850: 10 nm
Gain				80	Manual
Number of Flashes				25
Integration Time				20	µs
Lag Time				0	µs
Settle Time				0	ms
Z-Position (Manual)				20000	µm
Part of Plate				D4-D4
Start Time:	25.09.2018 15:29:07
	Temperature: 30.6 °C
Wavel.	545	550	555	560	565	570	575	580	585	590	595	600	605	610	615	620	625	630	635	640	645	650	655	660	665	670
D4	31	26	21	19	15	13	11	8	8	7	7	6	8	9	8	7	5	5	3	2	1	1	2	1	1	0
End Time:	25.09.2018 15:29:32
Label: Label1_Copy9
Mode				Fluorescence Top Reading
Emission Wavelength Start				550	nm
Emission Wavelength End				670	nm
Emission Wavelength Step Size				5	nm
Emission Scan Number				25
Excitation Wavelength				515	nm
Bandwidth (Em)				280...850: 20 nm
Bandwidth (Ex) (Range 1)				230...315: 5 nm
Bandwidth (Ex) (Range 2)				316...850: 10 nm
Gain				80	Manual
Number of Flashes				25
Integration Time				20	µs
Lag Time				0	µs
Settle Time				0	ms
Z-Position (Manual)				20000	µm
Part of Plate				D4-D4
Start Time:	25.09.2018 15:29:41
	Temperature: 30.6 °C
Wavel.	550	555	560	565	570	575	580	585	590	595	600	605	610	615	620	625	630	635	640	645	650	655	660	665	670
D4	28	23	19	17	15	12	12	10	8	7	5	7	7	7	8	6	6	6	3	2	2	0	2	2	0
End Time:	25.09.2018 15:30:06

## Sheet: 420-465
Application: Tecan i-control				Tecan i-control , 2.0.10.0
Device: infinite 200Pro				Serial number: 1501008512				Serial number of connected stacker:
Firmware: V_3.40_01/15_Infinite (Dec 23 2014/12.45.11)				MAI, V_3.40_01/15_Infinite (Dec 23 2014/12.45.11)
Date:	25.09.2018
Time:	14:45:42
System				PHARPC-HPED01
User				UZH\marand
Plate				Greiner 96 Flat Bottom Transparent Polystyrene Cat. No.: 655101/655161/655192 [GRE96ft.pdfx]
Plate-ID (Stacker)
Label: Label1
Mode				Fluorescence Top Reading
Emission Wavelength Start				455	nm
Emission Wavelength End				670	nm
Emission Wavelength Step Size				5	nm
Emission Scan Number				44
Excitation Wavelength				420	nm
Bandwidth (Em)				280...850: 20 nm
Bandwidth (Ex) (Range 1)				230...315: 5 nm
Bandwidth (Ex) (Range 2)				316...850: 10 nm
Gain				80	Manual
Number of Flashes				25
Integration Time				20	µs
Lag Time				0	µs
Settle Time				0	ms
Z-Position (Manual)				20000	µm
Part of Plate				D4-D4
Start Time:	25.09.2018 14:45:44
	Temperature: 31.2 °C
Wavel.	455	460	465	470	475	480	485	490	495	500	505	510	515	520	525	530	535	540	545	550	555	560	565	570	575	580	585	590	595	600	605	610	615	620	625	630	635	640	645	650	655	660	665	670
D4	671	987	1768	2240	2697	2836	2872	2801	2718	2621	2513	2374	2121	1810	1582	1395	1215	1079	938	816	694	594	486	409	344	295	250	210	179	150	128	103	89	77	65	53	45	42	35	31	25	24	21	17
End Time:	25.09.2018 14:46:21
Label: Label1_Copy1
Mode				Fluorescence Top Reading
Emission Wavelength Start				460	nm
Emission Wavelength End				670	nm
Emission Wavelength Step Size				5	nm
Emission Scan Number				43
Excitation Wavelength				425	nm
Bandwidth (Em)				280...850: 20 nm
Bandwidth (Ex) (Range 1)				230...315: 5 nm
Bandwidth (Ex) (Range 2)				316...850: 10 nm
Gain				80	Manual
Number of Flashes				25
Integration Time				20	µs
Lag Time				0	µs
Settle Time				0	ms
Z-Position (Manual)				20000	µm
Part of Plate				D4-D4
Start Time:	25.09.2018 14:46:30
	Temperature: 31.3 °C
Wavel.	460	465	470	475	480	485	490	495	500	505	510	515	520	525	530	535	540	545	550	555	560	565	570	575	580	585	590	595	600	605	610	615	620	625	630	635	640	645	650	655	660	665	670
D4	1352	2075	2736	3250	3452	3468	3379	3290	3202	3080	2877	2550	2232	1929	1701	1471	1300	1132	1001	844	716	601	491	413	355	308	255	216	184	162	124	110	94	79	70	59	50	44	36	34	27	25	21
End Time:	25.09.2018 14:47:06
Label: Label1_Copy2
Mode				Fluorescence Top Reading
Emission Wavelength Start				465	nm
Emission Wavelength End				670	nm
Emission Wavelength Step Size				5	nm
Emission Scan Number				42
Excitation Wavelength				430	nm
Bandwidth (Em)				280...850: 20 nm
Bandwidth (Ex) (Range 1)				230...315: 5 nm
Bandwidth (Ex) (Range 2)				316...850: 10 nm
Gain				80	Manual
Number of Flashes				25
Integration Time				20	µs
Lag Time				0	µs
Settle Time				0	ms
Z-Position (Manual)				20000	µm
Part of Plate				D4-D4
Start Time:	25.09.2018 14:47:15
	Temperature: 31 °C
Wavel.	465	470	475	480	485	490	495	500	505	510	515	520	525	530	535	540	545	550	555	560	565	570	575	580	585	590	595	600	605	610	615	620	625	630	635	640	645	650	655	660	665	670
D4	2093	2697	3148	3369	3383	3293	3214	3105	3007	2827	2526	2137	1889	1654	1435	1253	1103	968	811	701	574	488	403	344	294	248	207	172	154	121	106	89	74	62	57	45	39	35	29	27	21	20
End Time:	25.09.2018 14:47:50
Label: Label1_Copy3
Mode				Fluorescence Top Reading
Emission Wavelength Start				470	nm
Emission Wavelength End				670	nm
Emission Wavelength Step Size				5	nm
Emission Scan Number				41
Excitation Wavelength				435	nm
Bandwidth (Em)				280...850: 20 nm
Bandwidth (Ex) (Range 1)				230...315: 5 nm
Bandwidth (Ex) (Range 2)				316...850: 10 nm
Gain				80	Manual
Number of Flashes				25
Integration Time				20	µs
Lag Time				0	µs
Settle Time				0	ms
Z-Position (Manual)				20000	µm
Part of Plate				D4-D4
Start Time:	25.09.2018 14:47:59
	Temperature: 31.2 °C
Wavel.	470	475	480	485	490	495	500	505	510	515	520	525	530	535	540	545	550	555	560	565	570	575	580	585	590	595	600	605	610	615	620	625	630	635	640	645	650	655	660	665	670
D4	2638	2968	3223	3235	3178	3077	2970	2865	2725	2439	2066	1820	1597	1391	1239	1068	934	784	677	554	456	394	339	282	243	203	173	143	121	99	83	74	61	51	47	40	32	26	25	22	18
End Time:	25.09.2018 14:48:34
Label: Label1_Copy4
Mode				Fluorescence Top Reading
Emission Wavelength Start				475	nm
Emission Wavelength End				670	nm
Emission Wavelength Step Size				5	nm
Emission Scan Number				40
Excitation Wavelength				440	nm
Bandwidth (Em)				280...850: 20 nm
Bandwidth (Ex) (Range 1)				230...315: 5 nm
Bandwidth (Ex) (Range 2)				316...850: 10 nm
Gain				80	Manual
Number of Flashes				25
Integration Time				20	µs
Lag Time				0	µs
Settle Time				0	ms
Z-Position (Manual)				20000	µm
Part of Plate				D4-D4
Start Time:	25.09.2018 14:48:43
	Temperature: 31.1 °C
Wavel.	475	480	485	490	495	500	505	510	515	520	525	530	535	540	545	550	555	560	565	570	575	580	585	590	595	600	605	610	615	620	625	630	635	640	645	650	655	660	665	670
D4	3224	3390	3400	3309	3221	3112	3006	2837	2542	2229	1923	1669	1466	1298	1120	984	831	707	591	488	408	360	299	250	215	181	159	123	105	91	76	66	58	50	41	34	31	26	19	19
End Time:	25.09.2018 14:49:17
Label: Label1_Copy5
Mode				Fluorescence Top Reading
Emission Wavelength Start				480	nm
Emission Wavelength End				670	nm
Emission Wavelength Step Size				5	nm
Emission Scan Number				39
Excitation Wavelength				445	nm
Bandwidth (Em)				280...850: 20 nm
Bandwidth (Ex) (Range 1)				230...315: 5 nm
Bandwidth (Ex) (Range 2)				316...850: 10 nm
Gain				80	Manual
Number of Flashes				25
Integration Time				20	µs
Lag Time				0	µs
Settle Time				0	ms
Z-Position (Manual)				20000	µm
Part of Plate				D4-D4
Start Time:	25.09.2018 14:49:26
	Temperature: 31.1 °C
Wavel.	480	485	490	495	500	505	510	515	520	525	530	535	540	545	550	555	560	565	570	575	580	585	590	595	600	605	610	615	620	625	630	635	640	645	650	655	660	665	670
D4	3582	3588	3498	3377	3269	3157	2993	2664	2346	2026	1774	1549	1352	1185	1032	887	751	624	520	432	370	317	260	225	191	166	130	113	97	81	71	58	53	45	38	33	31	26	21
End Time:	25.09.2018 14:50:00
Label: Label1_Copy6
Mode				Fluorescence Top Reading
Emission Wavelength Start				485	nm
Emission Wavelength End				670	nm
Emission Wavelength Step Size				5	nm
Emission Scan Number				38
Excitation Wavelength				450	nm
Bandwidth (Em)				280...850: 20 nm
Bandwidth (Ex) (Range 1)				230...315: 5 nm
Bandwidth (Ex) (Range 2)				316...850: 10 nm
Gain				80	Manual
Number of Flashes				25
Integration Time				20	µs
Lag Time				0	µs
Settle Time				0	ms
Z-Position (Manual)				20000	µm
Part of Plate				D4-D4
Start Time:	25.09.2018 14:50:09
	Temperature: 31.2 °C
Wavel.	485	490	495	500	505	510	515	520	525	530	535	540	545	550	555	560	565	570	575	580	585	590	595	600	605	610	615	620	625	630	635	640	645	650	655	660	665	670
D4	3636	3574	3464	3358	3224	3057	2735	2349	2066	1823	1592	1415	1219	1063	910	770	634	524	445	385	321	270	233	192	165	134	117	99	84	70	58	52	44	36	31	27	26	21
End Time:	25.09.2018 14:50:42
Label: Label1_Copy7
Mode				Fluorescence Top Reading
Emission Wavelength Start				490	nm
Emission Wavelength End				670	nm
Emission Wavelength Step Size				5	nm
Emission Scan Number				37
Excitation Wavelength				455	nm
Bandwidth (Em)				280...850: 20 nm
Bandwidth (Ex) (Range 1)				230...315: 5 nm
Bandwidth (Ex) (Range 2)				316...850: 10 nm
Gain				80	Manual
Number of Flashes				25
Integration Time				20	µs
Lag Time				0	µs
Settle Time				0	ms
Z-Position (Manual)				20000	µm
Part of Plate				D4-D4
Start Time:	25.09.2018 14:50:51
	Temperature: 31.2 °C
Wavel.	490	495	500	505	510	515	520	525	530	535	540	545	550	555	560	565	570	575	580	585	590	595	600	605	610	615	620	625	630	635	640	645	650	655	660	665	670
D4	3383	3298	3209	3080	2910	2610	2223	1967	1744	1527	1347	1169	1022	865	735	609	513	421	371	312	266	225	187	162	128	112	99	80	70	57	53	41	40	33	27	26	22
End Time:	25.09.2018 14:51:23
Label: Label1_Copy8
Mode				Fluorescence Top Reading
Emission Wavelength Start				495	nm
Emission Wavelength End				670	nm
Emission Wavelength Step Size				5	nm
Emission Scan Number				36
Excitation Wavelength				460	nm
Bandwidth (Em)				280...850: 20 nm
Bandwidth (Ex) (Range 1)				230...315: 5 nm
Bandwidth (Ex) (Range 2)				316...850: 10 nm
Gain				80	Manual
Number of Flashes				25
Integration Time				20	µs
Lag Time				0	µs
Settle Time				0	ms
Z-Position (Manual)				20000	µm
Part of Plate				D4-D4
Start Time:	25.09.2018 14:51:32
	Temperature: 31 °C
Wavel.	495	500	505	510	515	520	525	530	535	540	545	550	555	560	565	570	575	580	585	590	595	600	605	610	615	620	625	630	635	640	645	650	655	660	665	670
D4	3010	2936	2820	2657	2371	2048	1811	1606	1393	1226	1076	945	795	681	559	467	390	333	290	242	204	171	150	117	105	89	73	63	54	48	40	35	28	25	25	19
End Time:	25.09.2018 14:52:04
Label: Label1_Copy9
Mode				Fluorescence Top Reading
Emission Wavelength Start				500	nm
Emission Wavelength End				670	nm
Emission Wavelength Step Size				5	nm
Emission Scan Number				35
Excitation Wavelength				465	nm
Bandwidth (Em)				280...850: 20 nm
Bandwidth (Ex) (Range 1)				230...315: 5 nm
Bandwidth (Ex) (Range 2)				316...850: 10 nm
Gain				80	Manual
Number of Flashes				25
Integration Time				20	µs
Lag Time				0	µs
Settle Time				0	ms
Z-Position (Manual)				20000	µm
Part of Plate				D4-D4
Start Time:	25.09.2018 14:52:13
	Temperature: 31.1 °C
Wavel.	500	505	510	515	520	525	530	535	540	545	550	555	560	565	570	575	580	585	590	595	600	605	610	615	620	625	630	635	640	645	650	655	660	665	670
D4	1999	1940	1809	1620	1410	1231	1085	956	840	741	656	560	474	395	323	268	237	197	169	142	119	107	83	73	63	53	45	38	35	29	25	22	19	17	14
End Time:	25.09.2018 14:52:44

## Sheet: 370-415
Application: Tecan i-control				Tecan i-control , 2.0.10.0
Device: infinite 200Pro				Serial number: 1501008512				Serial number of connected stacker:
Firmware: V_3.40_01/15_Infinite (Dec 23 2014/12.45.11)				MAI, V_3.40_01/15_Infinite (Dec 23 2014/12.45.11)
Date:	25.09.2018
Time:	14:26:15
System				PHARPC-HPED01
User				UZH\marand
Plate				Greiner 96 Flat Bottom Transparent Polystyrene Cat. No.: 655101/655161/655192 [GRE96ft.pdfx]
Plate-ID (Stacker)
Label: Label1
Mode				Fluorescence Top Reading
Emission Wavelength Start				405	nm
Emission Wavelength End				670	nm
Emission Wavelength Step Size				5	nm
Emission Scan Number				54
Excitation Wavelength				370	nm
Bandwidth (Em)				280...850: 20 nm
Bandwidth (Ex) (Range 1)				230...315: 5 nm
Bandwidth (Ex) (Range 2)				316...850: 10 nm
Gain				80	Manual
Number of Flashes				25
Integration Time				20	µs
Lag Time				0	µs
Settle Time				0	ms
Z-Position (Manual)				20000	µm
Part of Plate				D4-D4
Start Time:	25.09.2018 14:26:17
	Temperature: 31.1 °C
Wavel.	405	410	415	420	425	430	435	440	445	450	455	460	465	470	475	480	485	490	495	500	505	510	515	520	525	530	535	540	545	550	555	560	565	570	575	580	585	590	595	600	605	610	615	620	625	630	635	640	645
D4	49	54	75	96	101	91	79	66	67	78	103	142	184	239	266	279	279	269	260	252	241	232	203	177	154	135	119	103	87	78	68	59	48	39	33	29	25	22	19	14	13	9	9	8	7	7	6	5	4
End Time:	25.09.2018 14:27:00
Label: Label1_Copy1
Mode				Fluorescence Top Reading
Emission Wavelength Start				410	nm
Emission Wavelength End				670	nm
Emission Wavelength Step Size				5	nm
Emission Scan Number				53
Excitation Wavelength				375	nm
Bandwidth (Em)				280...850: 20 nm
Bandwidth (Ex) (Range 1)				230...315: 5 nm
Bandwidth (Ex) (Range 2)				316...850: 10 nm
Gain				80	Manual
Number of Flashes				25
Integration Time				20	µs
Lag Time				0	µs
Settle Time				0	ms
Z-Position (Manual)				20000	µm
Part of Plate				D4-D4
Start Time:	25.09.2018 14:27:09
	Temperature: 31.1 °C
Wavel.	410	415	420	425	430	435	440	445	450	455	460	465	470	475	480	485	490	495	500	505	510	515	520	525	530	535	540	545	550	555	560	565	570	575	580	585	590	595	600	605	610	615	620	625	630	635	640	645	650
D4	45	52	73	86	95	92	83	78	91	121	170	227	299	343	360	350	345	333	323	310	292	261	226	197	175	153	132	117	106	84	75	64	52	41	39	32	28	23	19	18	14	13	13	9	9	8	7	7	7
End Time:	25.09.2018 14:27:52
Label: Label1_Copy2
Mode				Fluorescence Top Reading
Emission Wavelength Start				415	nm
Emission Wavelength End				670	nm
Emission Wavelength Step Size				5	nm
Emission Scan Number				52
Excitation Wavelength				380	nm
Bandwidth (Em)				280...850: 20 nm
Bandwidth (Ex) (Range 1)				230...315: 5 nm
Bandwidth (Ex) (Range 2)				316...850: 10 nm
Gain				80	Manual
Number of Flashes				25
Integration Time				20	µs
Lag Time				0	µs
Settle Time				0	ms
Z-Position (Manual)				20000	µm
Part of Plate				D4-D4
Start Time:	25.09.2018 14:28:01
	Temperature: 31 °C
Wavel.	415	420	425	430	435	440	445	450	455	460	465	470	475	480	485	490	495	500	505	510	515	520	525	530	535	540	545	550	555	560	565	570	575	580	585	590	595	600	605	610	615	620	625	630	635	640	645	650	655
D4	46	54	70	85	95	96	97	114	151	213	302	391	456	476	473	456	443	429	412	388	346	303	261	230	198	174	153	136	113	96	80	67	59	48	40	36	30	26	21	20	17	14	15	12	10	7	7	6	7
End Time:	25.09.2018 14:28:44
Label: Label1_Copy3
Mode				Fluorescence Top Reading
Emission Wavelength Start				420	nm
Emission Wavelength End				670	nm
Emission Wavelength Step Size				5	nm
Emission Scan Number				51
Excitation Wavelength				385	nm
Bandwidth (Em)				280...850: 20 nm
Bandwidth (Ex) (Range 1)				230...315: 5 nm
Bandwidth (Ex) (Range 2)				316...850: 10 nm
Gain				80	Manual
Number of Flashes				25
Integration Time				20	µs
Lag Time				0	µs
Settle Time				0	ms
Z-Position (Manual)				20000	µm
Part of Plate				D4-D4
Start Time:	25.09.2018 14:28:53
	Temperature: 31.1 °C
Wavel.	420	425	430	435	440	445	450	455	460	465	470	475	480	485	490	495	500	505	510	515	520	525	530	535	540	545	550	555	560	565	570	575	580	585	590	595	600	605	610	615	620	625	630	635	640	645	650	655	660
D4	40	45	59	77	91	108	144	195	283	384	503	589	615	612	592	581	558	535	514	450	395	337	298	261	227	199	174	146	127	109	87	73	61	54	47	40	31	28	23	17	15	14	12	11	10	7	6	6	5
End Time:	25.09.2018 14:29:34
Label: Label1_Copy4
Mode				Fluorescence Top Reading
Emission Wavelength Start				425	nm
Emission Wavelength End				670	nm
Emission Wavelength Step Size				5	nm
Emission Scan Number				50
Excitation Wavelength				390	nm
Bandwidth (Em)				280...850: 20 nm
Bandwidth (Ex) (Range 1)				230...315: 5 nm
Bandwidth (Ex) (Range 2)				316...850: 10 nm
Gain				80	Manual
Number of Flashes				25
Integration Time				20	µs
Lag Time				0	µs
Settle Time				0	ms
Z-Position (Manual)				20000	µm
Part of Plate				D4-D4
Start Time:	25.09.2018 14:29:44
	Temperature: 31.1 °C
Wavel.	425	430	435	440	445	450	455	460	465	470	475	480	485	490	495	500	505	510	515	520	525	530	535	540	545	550	555	560	565	570	575	580	585	590	595	600	605	610	615	620	625	630	635	640	645	650	655	660	665
D4	35	37	49	67	98	147	234	345	464	601	702	738	730	710	690	667	643	611	547	465	406	354	312	277	238	206	173	152	123	101	87	75	65	53	44	38	32	25	22	20	17	14	12	9	8	9	7	5	5
End Time:	25.09.2018 14:30:25
Label: Label1_Copy5
Mode				Fluorescence Top Reading
Emission Wavelength Start				430	nm
Emission Wavelength End				670	nm
Emission Wavelength Step Size				5	nm
Emission Scan Number				49
Excitation Wavelength				395	nm
Bandwidth (Em)				280...850: 20 nm
Bandwidth (Ex) (Range 1)				230...315: 5 nm
Bandwidth (Ex) (Range 2)				316...850: 10 nm
Gain				80	Manual
Number of Flashes				25
Integration Time				20	µs
Lag Time				0	µs
Settle Time				0	ms
Z-Position (Manual)				20000	µm
Part of Plate				D4-D4
Start Time:	25.09.2018 14:30:34
	Temperature: 31.2 °C
Wavel.	430	435	440	445	450	455	460	465	470	475	480	485	490	495	500	505	510	515	520	525	530	535	540	545	550	555	560	565	570	575	580	585	590	595	600	605	610	615	620	625	630	635	640	645	650	655	660	665	670
D4	33	37	50	87	162	263	419	582	747	866	912	898	875	861	823	795	748	672	571	498	443	381	345	293	257	216	187	155	129	106	94	79	66	60	48	43	35	28	26	21	18	18	13	14	12	11	8	8	7
End Time:	25.09.2018 14:31:14
Label: Label1_Copy6
Mode				Fluorescence Top Reading
Emission Wavelength Start				435	nm
Emission Wavelength End				670	nm
Emission Wavelength Step Size				5	nm
Emission Scan Number				48
Excitation Wavelength				400	nm
Bandwidth (Em)				280...850: 20 nm
Bandwidth (Ex) (Range 1)				230...315: 5 nm
Bandwidth (Ex) (Range 2)				316...850: 10 nm
Gain				80	Manual
Number of Flashes				25
Integration Time				20	µs
Lag Time				0	µs
Settle Time				0	ms
Z-Position (Manual)				20000	µm
Part of Plate				D4-D4
Start Time:	25.09.2018 14:31:23
	Temperature: 31.1 °C
Wavel.	435	440	445	450	455	460	465	470	475	480	485	490	495	500	505	510	515	520	525	530	535	540	545	550	555	560	565	570	575	580	585	590	595	600	605	610	615	620	625	630	635	640	645	650	655	660	665	670
D4	31	43	71	146	286	457	659	881	1026	1071	1068	1039	1006	971	941	881	784	681	589	511	448	402	343	302	256	217	182	151	127	108	93	76	66	55	49	38	33	29	24	19	16	15	13	10	10	8	9	5
End Time:	25.09.2018 14:32:02
Label: Label1_Copy7
Mode				Fluorescence Top Reading
Emission Wavelength Start				440	nm
Emission Wavelength End				670	nm
Emission Wavelength Step Size				5	nm
Emission Scan Number				47
Excitation Wavelength				405	nm
Bandwidth (Em)				280...850: 20 nm
Bandwidth (Ex) (Range 1)				230...315: 5 nm
Bandwidth (Ex) (Range 2)				316...850: 10 nm
Gain				80	Manual
Number of Flashes				25
Integration Time				20	µs
Lag Time				0	µs
Settle Time				0	ms
Z-Position (Manual)				20000	µm
Part of Plate				D4-D4
Start Time:	25.09.2018 14:32:11
	Temperature: 31.3 °C
Wavel.	440	445	450	455	460	465	470	475	480	485	490	495	500	505	510	515	520	525	530	535	540	545	550	555	560	565	570	575	580	585	590	595	600	605	610	615	620	625	630	635	640	645	650	655	660	665	670
D4	42	72	154	326	533	771	1056	1239	1293	1288	1247	1212	1167	1134	1069	961	812	711	621	548	483	418	369	309	265	218	182	151	132	110	95	78	66	59	45	40	34	28	25	20	18	15	13	13	9	7	8
End Time:	25.09.2018 14:32:50
Label: Label1_Copy8
Mode				Fluorescence Top Reading
Emission Wavelength Start				445	nm
Emission Wavelength End				670	nm
Emission Wavelength Step Size				5	nm
Emission Scan Number				46
Excitation Wavelength				410	nm
Bandwidth (Em)				280...850: 20 nm
Bandwidth (Ex) (Range 1)				230...315: 5 nm
Bandwidth (Ex) (Range 2)				316...850: 10 nm
Gain				80	Manual
Number of Flashes				25
Integration Time				20	µs
Lag Time				0	µs
Settle Time				0	ms
Z-Position (Manual)				20000	µm
Part of Plate				D4-D4
Start Time:	25.09.2018 14:32:59
	Temperature: 31.1 °C
Wavel.	445	450	455	460	465	470	475	480	485	490	495	500	505	510	515	520	525	530	535	540	545	550	555	560	565	570	575	580	585	590	595	600	605	610	615	620	625	630	635	640	645	650	655	660	665	670
D4	84	185	366	612	910	1273	1495	1574	1562	1526	1460	1410	1355	1296	1148	974	870	756	664	577	507	441	374	314	266	220	181	164	137	115	98	82	70	55	48	45	37	32	28	24	20	17	17	13	12	11
End Time:	25.09.2018 14:33:38
Label: Label1_Copy9
Mode				Fluorescence Top Reading
Emission Wavelength Start				450	nm
Emission Wavelength End				670	nm
Emission Wavelength Step Size				5	nm
Emission Scan Number				45
Excitation Wavelength				415	nm
Bandwidth (Em)				280...850: 20 nm
Bandwidth (Ex) (Range 1)				230...315: 5 nm
Bandwidth (Ex) (Range 2)				316...850: 10 nm
Gain				80	Manual
Number of Flashes				25
Integration Time				20	µs
Lag Time				0	µs
Settle Time				0	ms
Z-Position (Manual)				20000	µm
Part of Plate				D4-D4
Start Time:	25.09.2018 14:33:47
	Temperature: 31 °C
Wavel.	450	455	460	465	470	475	480	485	490	495	500	505	510	515	520	525	530	535	540	545	550	555	560	565	570	575	580	585	590	595	600	605	610	615	620	625	630	635	640	645	650	655	660	665	670
D4	246	397	720	1156	1587	1887	2014	2016	1951	1882	1823	1756	1650	1470	1279	1100	968	848	743	653	572	477	412	339	284	236	204	177	146	123	102	89	69	61	51	42	36	30	27	24	21	17	15	14	11
End Time:	25.09.2018 14:34:24
[truncated: 5 more columns]

## Sheet: Spectrum matrix raw data
Wavel.	405	410	415	420	425	430	435	440	445	450	455	460	465	470	475	480	485	490	495	500	505	510	515	520	525	530	535	540	545	550	555	560	565	570	575	580	585	590	595	600	605	610	615	620	625	630	635	640	645
370	49	54	75	96	101	91	79	66	67	78	103	142	184	239	266	279	279	269	260	252	241	232	203	177	154	135	119	103	87	78	68	59	48	39	33	29	25	22	19	14	13	9	9	8	7	7	6	5	4
375		45	52	73	86	95	92	83	78	91	121	170	227	299	343	360	350	345	333	323	310	292	261	226	197	175	153	132	117	106	84	75	64	52	41	39	32	28	23	19	18	14	13	13	9	9	8	7	7
380			46	54	70	85	95	96	97	114	151	213	302	391	456	476	473	456	443	429	412	388	346	303	261	230	198	174	153	136	113	96	80	67	59	48	40	36	30	26	21	20	17	14	15	12	10	7	7
385				40	45	59	77	91	108	144	195	283	384	503	589	615	612	592	581	558	535	514	450	395	337	298	261	227	199	174	146	127	109	87	73	61	54	47	40	31	28	23	17	15	14	12	11	10	7
390					35	37	49	67	98	147	234	345	464	601	702	738	730	710	690	667	643	611	547	465	406	354	312	277	238	206	173	152	123	101	87	75	65	53	44	38	32	25	22	20	17	14	12	9	8
395						33	37	50	87	162	263	419	582	747	866	912	898	875	861	823	795	748	672	571	498	443	381	345	293	257	216	187	155	129	106	94	79	66	60	48	43	35	28	26	21	18	18	13	14
400							31	43	71	146	286	457	659	881	1026	1071	1068	1039	1006	971	941	881	784	681	589	511	448	402	343	302	256	217	182	151	127	108	93	76	66	55	49	38	33	29	24	19	16	15	13
405								42	72	154	326	533	771	1056	1239	1293	1288	1247	1212	1167	1134	1069	961	812	711	621	548	483	418	369	309	265	218	182	151	132	110	95	78	66	59	45	40	34	28	25	20	18	15
410									84	185	366	612	910	1273	1495	1574	1562	1526	1460	1410	1355	1296	1148	974	870	756	664	577	507	441	374	314	266	220	181	164	137	115	98	82	70	55	48	45	37	32	28	24	20
415										246	397	720	1156	1587	1887	2014	2016	1951	1882	1823	1756	1650	1470	1279	1100	968	848	743	653	572	477	412	339	284	236	204	177	146	123	102	89	69	61	51	42	36	30	27	24
420											671	987	1768	2240	2697	2836	2872	2801	2718	2621	2513	2374	2121	1810	1582	1395	1215	1079	938	816	694	594	486	409	344	295	250	210	179	150	128	103	89	77	65	53	45	42	35
425												1352	2075	2736	3250	3452	3468	3379	3290	3202	3080	2877	2550	2232	1929	1701	1471	1300	1132	1001	844	716	601	491	413	355	308	255	216	184	162	124	110	94	79	70	59	50	44
430													2093	2697	3148	3369	3383	3293	3214	3105	3007	2827	2526	2137	1889	1654	1435	1253	1103	968	811	701	574	488	403	344	294	248	207	172	154	121	106	89	74	62	57	45	39
435														2638	2968	3223	3235	3178	3077	2970	2865	2725	2439	2066	1820	1597	1391	1239	1068	934	784	677	554	456	394	339	282	243	203	173	143	121	99	83	74	61	51	47	40
440															3224	3390	3400	3309	3221	3112	3006	2837	2542	2229	1923	1669	1466	1298	1120	984	831	707	591	488	408	360	299	250	215	181	159	123	105	91	76	66	58	50	41
445																3582	3588	3498	3377	3269	3157	2993	2664	2346	2026	1774	1549	1352	1185	1032	887	751	624	520	432	370	317	260	225	191	166	130	113	97	81	71	58	53	45
450																	3636	3574	3464	3358	3224	3057	2735	2349	2066	1823	1592	1415	1219	1063	910	770	634	524	445	385	321	270	233	192	165	134	117	99	84	70	58	52	44
455																		3383	3298	3209	3080	2910	2610	2223	1967	1744	1527	1347	1169	1022	865	735	609	513	421	371	312	266	225	187	162	128	112	99	80	70	57	53	41
460																			3010	2936	2820	2657	2371	2048	1811	1606	1393	1226	1076	945	795	681	559	467	390	333	290	242	204	171	150	117	105	89	73	63	54	48	40
465																				1999	1940	1809	1620	1410	1231	1085	956	840	741	656	560	474	395	323	268	237	197	169	142	119	107	83	73	63	53	45	38	35	29
470																					1136	1060	977	826	715	645	561	506	438	386	341	288	240	196	168	143	121	101	86	73	64	50	42	38	32	25	23	20	18
475																						494	446	396	351	316	272	238	205	186	161	139	121	104	81	73	61	50	42	35	32	23	22	18	15	12	11	9	8
480																							217	193	178	161	140	127	106	95	82	75	63	59	51	47	37	31	23	19	16	14	12	11	8	7	8	7	5
485																								151	143	127	116	95	84	71	63	55	50	48	44	41	36	28	22	16	13	9	9	8	6	6	4	3	4
490																									98	95	83	73	62	52	48	40	34	33	33	32	31	28	24	17	13	11	9	6	6	6	6	5	5
495																										55	48	44	36	32	25	22	19	17	15	16	16	18	14	12	11	7	4	5	3	3	3	3	2
500																											35	32	26	21	20	15	14	12	10	9	10	10	10	11	9	8	5	5	3	2	2	2	1
505																												33	27	22	19	15	14	11	10	9	8	8	7	7	9	7	7	7	4	2	1	1	0
510																													31	26	21	19	15	13	11	8	8	7	7	6	8	9	8	7	5	5	3	2	1
515																														28	23	19	17	15	12	12	10	8	7	5	7	7	7	8	6	6	6	3	2
520																															22	19	16	14	12	11	9	8	6	6	4	5	6	6	7	8	6	4	3
525																																13	13	11	9	8	7	6	4	3	3	3	3	4	5	6	7	6	5
530																																	10	8	7	6	6	5	4	3	4	3	3	2	4	4	6	6	6
535																																		6	4	3	3	3	4	2	3	2	2	2	1	2	3	5	6
540																																			3	3	3	2	2	2	2	3	2	2	1	3	1	3	3
545																																				3	2	2	2	2	2	1	4	1	1	1	2	2	2
550																																					2	3	2	2	2	2	1	1	1	2	2	1	1
555																																						2	2	2	2	2	2	0	1	1	0	1	1
560																																							3	2	1	2	1	2	1	2	1	1	2
565																																								2	1	2	2	1	2	2	1	2	1
570																																									2	2	2	1	1	1	0	2	2
575																																										2	2	1	0	0	2	0	0
580																																											2	1	0	0	1	0	1
585																																												1	1	1	1	2	0
590																																													0	0	0	1	2
595																																														1	1	1	1
600																																															2	2	1
[truncated: 5 more columns]
