# Supplementary material for: In-Vitro Characterization of mCerulean3_mRuby3 as a Novel FRET Pair with Favorable Bleed-Through Characteristics
Source: Biosensors (Basel). 2019 Feb 28;9(1):33. doi: 10.3390/bios9010033 (PMC6468510; doi:10.3390/bios9010033)
Supplement: Supplementary file 1 [file biosensors-09-00033-s001.zip › Supplementary Material Erismann et al/3D spectra of trypsin digests/CFPYFP/6 YFP.xlsx]

## Sheet: 570-600
Application: Tecan i-control				Tecan i-control , 2.0.10.0
Device: infinite 200Pro				Serial number: 1501008512				Serial number of connected stacker:
Firmware: V_3.40_01/15_Infinite (Dec 23 2014/12.45.11)				MAI, V_3.40_01/15_Infinite (Dec 23 2014/12.45.11)
Date:	25.09.2018
Time:	12:56:25
System				PHARPC-HPED01
User				UZH\marand
Plate				Greiner 96 Flat Bottom Transparent Polystyrene Cat. No.: 655101/655161/655192 [GRE96ft.pdfx]
Plate-ID (Stacker)
Label: Label1
Mode				Fluorescence Top Reading
Emission Wavelength Start				605	nm
Emission Wavelength End				670	nm
Emission Wavelength Step Size				5	nm
Emission Scan Number				14
Excitation Wavelength				570	nm
Bandwidth (Em)				280...850: 20 nm
Bandwidth (Ex) (Range 1)				230...315: 5 nm
Bandwidth (Ex) (Range 2)				316...850: 10 nm
Gain				80	Manual
Number of Flashes				25
Integration Time				20	µs
Lag Time				0	µs
Settle Time				0	ms
Z-Position (Manual)				20000	µm
Part of Plate				E4-E4
Start Time:	25.09.2018 12:56:27
	Temperature: 30.9 °C
Wavel.	605	610	615	620	625	630	635	640	645	650	655	660	665	670
E4	2	3	3	2	2	2	4	1	2	2	2	3	4	1
End Time:	25.09.2018 12:56:44
Label: Label1_Copy1
Mode				Fluorescence Top Reading
Emission Wavelength Start				610	nm
Emission Wavelength End				670	nm
Emission Wavelength Step Size				5	nm
Emission Scan Number				13
Excitation Wavelength				575	nm
Bandwidth (Em)				280...850: 20 nm
Bandwidth (Ex) (Range 1)				230...315: 5 nm
Bandwidth (Ex) (Range 2)				316...850: 10 nm
Gain				80	Manual
Number of Flashes				25
Integration Time				20	µs
Lag Time				0	µs
Settle Time				0	ms
Z-Position (Manual)				20000	µm
Part of Plate				E4-E4
Start Time:	25.09.2018 12:56:53
	Temperature: 30.8 °C
Wavel.	610	615	620	625	630	635	640	645	650	655	660	665	670
E4	2	2	2	1	0	3	3	3	2	2	2	2	2
End Time:	25.09.2018 12:57:09
Label: Label1_Copy2
Mode				Fluorescence Top Reading
Emission Wavelength Start				615	nm
Emission Wavelength End				670	nm
Emission Wavelength Step Size				5	nm
Emission Scan Number				12
Excitation Wavelength				580	nm
Bandwidth (Em)				280...850: 20 nm
Bandwidth (Ex) (Range 1)				230...315: 5 nm
Bandwidth (Ex) (Range 2)				316...850: 10 nm
Gain				80	Manual
Number of Flashes				25
Integration Time				20	µs
Lag Time				0	µs
Settle Time				0	ms
Z-Position (Manual)				20000	µm
Part of Plate				E4-E4
Start Time:	25.09.2018 12:57:19
	Temperature: 30.7 °C
Wavel.	615	620	625	630	635	640	645	650	655	660	665	670
E4	3	2	1	0	2	1	1	3	2	2	3	3
End Time:	25.09.2018 12:57:34
Label: Label1_Copy3
Mode				Fluorescence Top Reading
Emission Wavelength Start				620	nm
Emission Wavelength End				670	nm
Emission Wavelength Step Size				5	nm
Emission Scan Number				11
Excitation Wavelength				585	nm
Bandwidth (Em)				280...850: 20 nm
Bandwidth (Ex) (Range 1)				230...315: 5 nm
Bandwidth (Ex) (Range 2)				316...850: 10 nm
Gain				80	Manual
Number of Flashes				25
Integration Time				20	µs
Lag Time				0	µs
Settle Time				0	ms
Z-Position (Manual)				20000	µm
Part of Plate				E4-E4
Start Time:	25.09.2018 12:57:44
	Temperature: 30.4 °C
Wavel.	620	625	630	635	640	645	650	655	660	665	670
E4	4	1	2	1	2	1	3	2	1	3	2
End Time:	25.09.2018 12:57:59
Label: Label1_Copy4
Mode				Fluorescence Top Reading
Emission Wavelength Start				625	nm
Emission Wavelength End				670	nm
Emission Wavelength Step Size				5	nm
Emission Scan Number				10
Excitation Wavelength				590	nm
Bandwidth (Em)				280...850: 20 nm
Bandwidth (Ex) (Range 1)				230...315: 5 nm
Bandwidth (Ex) (Range 2)				316...850: 10 nm
Gain				80	Manual
Number of Flashes				25
Integration Time				20	µs
Lag Time				0	µs
Settle Time				0	ms
Z-Position (Manual)				20000	µm
Part of Plate				E4-E4
Start Time:	25.09.2018 12:58:08
	Temperature: 30.4 °C
Wavel.	625	630	635	640	645	650	655	660	665	670
E4	3	4	2	2	2	2	3	2	3	1
End Time:	25.09.2018 12:58:22
Label: Label1_Copy5
Mode				Fluorescence Top Reading
Emission Wavelength Start				630	nm
Emission Wavelength End				670	nm
Emission Wavelength Step Size				5	nm
Emission Scan Number				9
Excitation Wavelength				595	nm
Bandwidth (Em)				280...850: 20 nm
Bandwidth (Ex) (Range 1)				230...315: 5 nm
Bandwidth (Ex) (Range 2)				316...850: 10 nm
Gain				80	Manual
Number of Flashes				25
Integration Time				20	µs
Lag Time				0	µs
Settle Time				0	ms
Z-Position (Manual)				20000	µm
Part of Plate				E4-E4
Start Time:	25.09.2018 12:58:31
	Temperature: 30.9 °C
Wavel.	630	635	640	645	650	655	660	665	670
E4	2	1	2	2	4	3	1	1	1
End Time:	25.09.2018 12:58:44
Label: Label1_Copy6
Mode				Fluorescence Top Reading
Emission Wavelength Start				635	nm
Emission Wavelength End				670	nm
Emission Wavelength Step Size				5	nm
Emission Scan Number				8
Excitation Wavelength				600	nm
Bandwidth (Em)				280...850: 20 nm
Bandwidth (Ex) (Range 1)				230...315: 5 nm
Bandwidth (Ex) (Range 2)				316...850: 10 nm
Gain				80	Manual
Number of Flashes				25
Integration Time				20	µs
Lag Time				0	µs
Settle Time				0	ms
Z-Position (Manual)				20000	µm
Part of Plate				E4-E4
Start Time:	25.09.2018 12:58:54
	Temperature: 31 °C
Wavel.	635	640	645	650	655	660	665	670
E4	2	2	4	5	2	3	2	3
End Time:	25.09.2018 12:59:06

## Sheet: 520-565
Application: Tecan i-control				Tecan i-control , 2.0.10.0
Device: infinite 200Pro				Serial number: 1501008512				Serial number of connected stacker:
Firmware: V_3.40_01/15_Infinite (Dec 23 2014/12.45.11)				MAI, V_3.40_01/15_Infinite (Dec 23 2014/12.45.11)
Date:	25.09.2018
Time:	12:51:16
System				PHARPC-HPED01
User				UZH\marand
Plate				Greiner 96 Flat Bottom Transparent Polystyrene Cat. No.: 655101/655161/655192 [GRE96ft.pdfx]
Plate-ID (Stacker)
Label: Label1
Mode				Fluorescence Top Reading
Emission Wavelength Start				555	nm
Emission Wavelength End				670	nm
Emission Wavelength Step Size				5	nm
Emission Scan Number				24
Excitation Wavelength				520	nm
Bandwidth (Em)				280...850: 20 nm
Bandwidth (Ex) (Range 1)				230...315: 5 nm
Bandwidth (Ex) (Range 2)				316...850: 10 nm
Gain				80	Manual
Number of Flashes				25
Integration Time				20	µs
Lag Time				0	µs
Settle Time				0	ms
Z-Position (Manual)				20000	µm
Part of Plate				E4-E4
Start Time:	25.09.2018 12:51:18
	Temperature: 30.3 °C
Wavel.	555	560	565	570	575	580	585	590	595	600	605	610	615	620	625	630	635	640	645	650	655	660	665	670
E4	12145	10494	9165	7854	6737	5697	4639	3706	2920	2364	2005	1549	1345	1144	926	793	650	553	443	370	308	250	207	173
End Time:	25.09.2018 12:51:41
Label: Label1_Copy1
Mode				Fluorescence Top Reading
Emission Wavelength Start				560	nm
Emission Wavelength End				670	nm
Emission Wavelength Step Size				5	nm
Emission Scan Number				23
Excitation Wavelength				525	nm
Bandwidth (Em)				280...850: 20 nm
Bandwidth (Ex) (Range 1)				230...315: 5 nm
Bandwidth (Ex) (Range 2)				316...850: 10 nm
Gain				80	Manual
Number of Flashes				25
Integration Time				20	µs
Lag Time				0	µs
Settle Time				0	ms
Z-Position (Manual)				20000	µm
Part of Plate				E4-E4
Start Time:	25.09.2018 12:51:50
	Temperature: 30.6 °C
Wavel.	560	565	570	575	580	585	590	595	600	605	610	615	620	625	630	635	640	645	650	655	660	665	670
E4	7073	6232	5398	4607	3875	3204	2507	2024	1590	1341	1068	907	770	637	541	447	384	302	251	212	169	144	122
End Time:	25.09.2018 12:52:13
Label: Label1_Copy2
Mode				Fluorescence Top Reading
Emission Wavelength Start				565	nm
Emission Wavelength End				670	nm
Emission Wavelength Step Size				5	nm
Emission Scan Number				22
Excitation Wavelength				530	nm
Bandwidth (Em)				280...850: 20 nm
Bandwidth (Ex) (Range 1)				230...315: 5 nm
Bandwidth (Ex) (Range 2)				316...850: 10 nm
Gain				80	Manual
Number of Flashes				25
Integration Time				20	µs
Lag Time				0	µs
Settle Time				0	ms
Z-Position (Manual)				20000	µm
Part of Plate				E4-E4
Start Time:	25.09.2018 12:52:22
	Temperature: 30.3 °C
Wavel.	565	570	575	580	585	590	595	600	605	610	615	620	625	630	635	640	645	650	655	660	665	670
E4	3941	3430	2983	2502	2047	1605	1292	1022	864	690	572	482	418	342	285	250	202	167	141	115	91	76
End Time:	25.09.2018 12:52:45
Label: Label1_Copy3
Mode				Fluorescence Top Reading
Emission Wavelength Start				570	nm
Emission Wavelength End				670	nm
Emission Wavelength Step Size				5	nm
Emission Scan Number				21
Excitation Wavelength				535	nm
Bandwidth (Em)				280...850: 20 nm
Bandwidth (Ex) (Range 1)				230...315: 5 nm
Bandwidth (Ex) (Range 2)				316...850: 10 nm
Gain				80	Manual
Number of Flashes				25
Integration Time				20	µs
Lag Time				0	µs
Settle Time				0	ms
Z-Position (Manual)				20000	µm
Part of Plate				E4-E4
Start Time:	25.09.2018 12:52:54
	Temperature: 30.4 °C
Wavel.	570	575	580	585	590	595	600	605	610	615	620	625	630	635	640	645	650	655	660	665	670
E4	1477	1251	1095	884	710	554	443	387	303	256	217	184	152	129	112	90	79	67	52	44	37
End Time:	25.09.2018 12:53:16
Label: Label1_Copy4
Mode				Fluorescence Top Reading
Emission Wavelength Start				575	nm
Emission Wavelength End				670	nm
Emission Wavelength Step Size				5	nm
Emission Scan Number				20
Excitation Wavelength				540	nm
Bandwidth (Em)				280...850: 20 nm
Bandwidth (Ex) (Range 1)				230...315: 5 nm
Bandwidth (Ex) (Range 2)				316...850: 10 nm
Gain				80	Manual
Number of Flashes				25
Integration Time				20	µs
Lag Time				0	µs
Settle Time				0	ms
Z-Position (Manual)				20000	µm
Part of Plate				E4-E4
Start Time:	25.09.2018 12:53:25
	Temperature: 30.5 °C
Wavel.	575	580	585	590	595	600	605	610	615	620	625	630	635	640	645	650	655	660	665	670
E4	419	366	303	244	188	151	126	102	86	72	60	52	42	36	31	26	22	21	19	15
End Time:	25.09.2018 12:53:46
Label: Label1_Copy5
Mode				Fluorescence Top Reading
Emission Wavelength Start				580	nm
Emission Wavelength End				670	nm
Emission Wavelength Step Size				5	nm
Emission Scan Number				19
Excitation Wavelength				545	nm
Bandwidth (Em)				280...850: 20 nm
Bandwidth (Ex) (Range 1)				230...315: 5 nm
Bandwidth (Ex) (Range 2)				316...850: 10 nm
Gain				80	Manual
Number of Flashes				25
Integration Time				20	µs
Lag Time				0	µs
Settle Time				0	ms
Z-Position (Manual)				20000	µm
Part of Plate				E4-E4
Start Time:	25.09.2018 12:53:55
	Temperature: 30.8 °C
Wavel.	580	585	590	595	600	605	610	615	620	625	630	635	640	645	650	655	660	665	670
E4	130	106	88	67	57	47	39	31	26	23	19	16	16	13	13	11	12	13	13
End Time:	25.09.2018 12:54:15
Label: Label1_Copy6
Mode				Fluorescence Top Reading
Emission Wavelength Start				585	nm
Emission Wavelength End				670	nm
Emission Wavelength Step Size				5	nm
Emission Scan Number				18
Excitation Wavelength				550	nm
Bandwidth (Em)				280...850: 20 nm
Bandwidth (Ex) (Range 1)				230...315: 5 nm
Bandwidth (Ex) (Range 2)				316...850: 10 nm
Gain				80	Manual
Number of Flashes				25
Integration Time				20	µs
Lag Time				0	µs
Settle Time				0	ms
Z-Position (Manual)				20000	µm
Part of Plate				E4-E4
Start Time:	25.09.2018 12:54:24
	Temperature: 30.4 °C
Wavel.	585	590	595	600	605	610	615	620	625	630	635	640	645	650	655	660	665	670
E4	31	25	20	17	15	12	12	10	8	8	6	5	5	5	6	5	5	3
End Time:	25.09.2018 12:54:44
Label: Label1_Copy7
Mode				Fluorescence Top Reading
Emission Wavelength Start				590	nm
Emission Wavelength End				670	nm
Emission Wavelength Step Size				5	nm
Emission Scan Number				17
Excitation Wavelength				555	nm
Bandwidth (Em)				280...850: 20 nm
Bandwidth (Ex) (Range 1)				230...315: 5 nm
Bandwidth (Ex) (Range 2)				316...850: 10 nm
Gain				80	Manual
Number of Flashes				25
Integration Time				20	µs
Lag Time				0	µs
Settle Time				0	ms
Z-Position (Manual)				20000	µm
Part of Plate				E4-E4
Start Time:	25.09.2018 12:54:53
	Temperature: 30.4 °C
Wavel.	590	595	600	605	610	615	620	625	630	635	640	645	650	655	660	665	670
E4	9	10	7	6	6	5	5	3	4	3	4	3	3	2	3	3	4
End Time:	25.09.2018 12:55:12
Label: Label1_Copy8
Mode				Fluorescence Top Reading
Emission Wavelength Start				595	nm
Emission Wavelength End				670	nm
Emission Wavelength Step Size				5	nm
Emission Scan Number				16
Excitation Wavelength				560	nm
Bandwidth (Em)				280...850: 20 nm
Bandwidth (Ex) (Range 1)				230...315: 5 nm
Bandwidth (Ex) (Range 2)				316...850: 10 nm
Gain				80	Manual
Number of Flashes				25
Integration Time				20	µs
Lag Time				0	µs
Settle Time				0	ms
Z-Position (Manual)				20000	µm
Part of Plate				E4-E4
Start Time:	25.09.2018 12:55:21
	Temperature: 30.4 °C
Wavel.	595	600	605	610	615	620	625	630	635	640	645	650	655	660	665	670
E4	6	5	5	4	4	4	2	2	3	3	3	2	2	3	2	2
End Time:	25.09.2018 12:55:40
Label: Label1_Copy9
Mode				Fluorescence Top Reading
Emission Wavelength Start				600	nm
Emission Wavelength End				670	nm
Emission Wavelength Step Size				5	nm
Emission Scan Number				15
Excitation Wavelength				565	nm
Bandwidth (Em)				280...850: 20 nm
Bandwidth (Ex) (Range 1)				230...315: 5 nm
Bandwidth (Ex) (Range 2)				316...850: 10 nm
Gain				80	Manual
Number of Flashes				25
Integration Time				20	µs
Lag Time				0	µs
Settle Time				0	ms
Z-Position (Manual)				20000	µm
Part of Plate				E4-E4
Start Time:	25.09.2018 12:55:49
	Temperature: 30.5 °C
Wavel.	600	605	610	615	620	625	630	635	640	645	650	655	660	665	670
E4	3	4	2	3	2	2	3	3	3	2	2	3	3	3	3
End Time:	25.09.2018 12:56:07

## Sheet: 470-515
Application: Tecan i-control				Tecan i-control , 2.0.10.0
Device: infinite 200Pro				Serial number: 1501008512				Serial number of connected stacker:
Firmware: V_3.40_01/15_Infinite (Dec 23 2014/12.45.11)				MAI, V_3.40_01/15_Infinite (Dec 23 2014/12.45.11)
Date:	25.09.2018
Time:	12:44:30
System				PHARPC-HPED01
User				UZH\marand
Plate				Greiner 96 Flat Bottom Transparent Polystyrene Cat. No.: 655101/655161/655192 [GRE96ft.pdfx]
Plate-ID (Stacker)
Label: Label1
Mode				Fluorescence Top Reading
Emission Wavelength Start				505	nm
Emission Wavelength End				670	nm
Emission Wavelength Step Size				5	nm
Emission Scan Number				34
Excitation Wavelength				470	nm
Bandwidth (Em)				280...850: 20 nm
Bandwidth (Ex) (Range 1)				230...315: 5 nm
Bandwidth (Ex) (Range 2)				316...850: 10 nm
Gain				80	Manual
Number of Flashes				25
Integration Time				20	µs
Lag Time				0	µs
Settle Time				0	ms
Z-Position (Manual)				20000	µm
Part of Plate				E4-E4
Start Time:	25.09.2018 12:44:32
	Temperature: 30.3 °C
Wavel.	505	510	515	520	525	530	535	540	545	550	555	560	565	570	575	580	585	590	595	600	605	610	615	620	625	630	635	640	645	650	655	660	665	670
E4	1047	1947	3324	5278	6376	6750	6422	5682	4678	3925	3263	2809	2378	2054	1767	1484	1196	955	776	615	511	409	354	299	243	208	169	143	117	99	81	67	57	45
End Time:	25.09.2018 12:45:02
Label: Label1_Copy1
Mode				Fluorescence Top Reading
Emission Wavelength Start				510	nm
Emission Wavelength End				670	nm
Emission Wavelength Step Size				5	nm
Emission Scan Number				33
Excitation Wavelength				475	nm
Bandwidth (Em)				280...850: 20 nm
Bandwidth (Ex) (Range 1)				230...315: 5 nm
Bandwidth (Ex) (Range 2)				316...850: 10 nm
Gain				80	Manual
Number of Flashes				25
Integration Time				20	µs
Lag Time				0	µs
Settle Time				0	ms
Z-Position (Manual)				20000	µm
Part of Plate				E4-E4
Start Time:	25.09.2018 12:45:11
	Temperature: 30.2 °C
Wavel.	510	515	520	525	530	535	540	545	550	555	560	565	570	575	580	585	590	595	600	605	610	615	620	625	630	635	640	645	650	655	660	665	670
E4	3009	4652	7087	8721	9238	8845	7743	6408	5378	4478	3825	3287	2819	2425	2029	1667	1338	1048	843	724	576	484	396	341	281	238	195	161	133	114	90	74	63
End Time:	25.09.2018 12:45:41
Label: Label1_Copy2
Mode				Fluorescence Top Reading
Emission Wavelength Start				515	nm
Emission Wavelength End				670	nm
Emission Wavelength Step Size				5	nm
Emission Scan Number				32
Excitation Wavelength				480	nm
Bandwidth (Em)				280...850: 20 nm
Bandwidth (Ex) (Range 1)				230...315: 5 nm
Bandwidth (Ex) (Range 2)				316...850: 10 nm
Gain				80	Manual
Number of Flashes				25
Integration Time				20	µs
Lag Time				0	µs
Settle Time				0	ms
Z-Position (Manual)				20000	µm
Part of Plate				E4-E4
Start Time:	25.09.2018 12:45:50
	Temperature: 30.6 °C
Wavel.	515	520	525	530	535	540	545	550	555	560	565	570	575	580	585	590	595	600	605	610	615	620	625	630	635	640	645	650	655	660	665	670
E4	6738	9562	12173	13174	12564	11143	9116	7653	6392	5498	4668	4024	3458	2913	2386	1909	1504	1201	1026	819	696	577	488	404	331	278	227	187	160	130	110	91
End Time:	25.09.2018 12:46:19
Label: Label1_Copy3
Mode				Fluorescence Top Reading
Emission Wavelength Start				520	nm
Emission Wavelength End				670	nm
Emission Wavelength Step Size				5	nm
Emission Scan Number				31
Excitation Wavelength				485	nm
Bandwidth (Em)				280...850: 20 nm
Bandwidth (Ex) (Range 1)				230...315: 5 nm
Bandwidth (Ex) (Range 2)				316...850: 10 nm
Gain				80	Manual
Number of Flashes				25
Integration Time				20	µs
Lag Time				0	µs
Settle Time				0	ms
Z-Position (Manual)				20000	µm
Part of Plate				E4-E4
Start Time:	25.09.2018 12:46:28
	Temperature: 30.4 °C
Wavel.	520	525	530	535	540	545	550	555	560	565	570	575	580	585	590	595	600	605	610	615	620	625	630	635	640	645	650	655	660	665	670
E4	15370	18513	20358	19354	16939	14024	11766	9862	8415	7197	6214	5327	4518	3650	2930	2311	1867	1582	1255	1060	872	755	612	510	432	352	289	242	201	160	138
End Time:	25.09.2018 12:46:56
Label: Label1_Copy4
Mode				Fluorescence Top Reading
Emission Wavelength Start				525	nm
Emission Wavelength End				670	nm
Emission Wavelength Step Size				5	nm
Emission Scan Number				30
Excitation Wavelength				490	nm
Bandwidth (Em)				280...850: 20 nm
Bandwidth (Ex) (Range 1)				230...315: 5 nm
Bandwidth (Ex) (Range 2)				316...850: 10 nm
Gain				80	Manual
Number of Flashes				25
Integration Time				20	µs
Lag Time				0	µs
Settle Time				0	ms
Z-Position (Manual)				20000	µm
Part of Plate				E4-E4
Start Time:	25.09.2018 12:47:05
	Temperature: 30.3 °C
Wavel.	525	530	535	540	545	550	555	560	565	570	575	580	585	590	595	600	605	610	615	620	625	630	635	640	645	650	655	660	665	670
E4	20531	21653	20909	18522	14929	12500	10393	8936	7705	6633	5614	4825	3952	3106	2456	1990	1696	1332	1145	939	800	663	548	462	370	314	264	205	180	148
End Time:	25.09.2018 12:47:33
Label: Label1_Copy5
Mode				Fluorescence Top Reading
Emission Wavelength Start				530	nm
Emission Wavelength End				670	nm
Emission Wavelength Step Size				5	nm
Emission Scan Number				29
Excitation Wavelength				495	nm
Bandwidth (Em)				280...850: 20 nm
Bandwidth (Ex) (Range 1)				230...315: 5 nm
Bandwidth (Ex) (Range 2)				316...850: 10 nm
Gain				80	Manual
Number of Flashes				25
Integration Time				20	µs
Lag Time				0	µs
Settle Time				0	ms
Z-Position (Manual)				20000	µm
Part of Plate				E4-E4
Start Time:	25.09.2018 12:47:42
	Temperature: 30.3 °C
Wavel.	530	535	540	545	550	555	560	565	570	575	580	585	590	595	600	605	610	615	620	625	630	635	640	645	650	655	660	665	670
E4	17985	17113	15215	12569	10346	8574	7347	6383	5496	4613	3986	3229	2603	2045	1656	1396	1103	931	770	663	551	449	380	309	253	215	176	144	119
End Time:	25.09.2018 12:48:09
Label: Label1_Copy6
Mode				Fluorescence Top Reading
Emission Wavelength Start				535	nm
Emission Wavelength End				670	nm
Emission Wavelength Step Size				5	nm
Emission Scan Number				28
Excitation Wavelength				500	nm
Bandwidth (Em)				280...850: 20 nm
Bandwidth (Ex) (Range 1)				230...315: 5 nm
Bandwidth (Ex) (Range 2)				316...850: 10 nm
Gain				80	Manual
Number of Flashes				25
Integration Time				20	µs
Lag Time				0	µs
Settle Time				0	ms
Z-Position (Manual)				20000	µm
Part of Plate				E4-E4
Start Time:	25.09.2018 12:48:18
	Temperature: 30.7 °C
Wavel.	535	540	545	550	555	560	565	570	575	580	585	590	595	600	605	610	615	620	625	630	635	640	645	650	655	660	665	670
E4	16004	14117	11918	9664	8127	6971	5948	5123	4397	3697	3019	2412	1920	1555	1306	1047	889	722	626	512	426	358	287	243	195	164	140	113
End Time:	25.09.2018 12:48:44
Label: Label1_Copy7
Mode				Fluorescence Top Reading
Emission Wavelength Start				540	nm
Emission Wavelength End				670	nm
Emission Wavelength Step Size				5	nm
Emission Scan Number				27
Excitation Wavelength				505	nm
Bandwidth (Em)				280...850: 20 nm
Bandwidth (Ex) (Range 1)				230...315: 5 nm
Bandwidth (Ex) (Range 2)				316...850: 10 nm
Gain				80	Manual
Number of Flashes				25
Integration Time				20	µs
Lag Time				0	µs
Settle Time				0	ms
Z-Position (Manual)				20000	µm
Part of Plate				E4-E4
Start Time:	25.09.2018 12:48:53
	Temperature: 30.4 °C
Wavel.	540	545	550	555	560	565	570	575	580	585	590	595	600	605	610	615	620	625	630	635	640	645	650	655	660	665	670
E4	16312	13482	11463	9395	7760	6942	5985	5105	4284	3488	2803	2216	1788	1514	1212	1024	849	725	596	481	413	333	273	233	192	158	130
End Time:	25.09.2018 12:49:19
Label: Label1_Copy8
Mode				Fluorescence Top Reading
Emission Wavelength Start				545	nm
Emission Wavelength End				670	nm
Emission Wavelength Step Size				5	nm
Emission Scan Number				26
Excitation Wavelength				510	nm
Bandwidth (Em)				280...850: 20 nm
Bandwidth (Ex) (Range 1)				230...315: 5 nm
Bandwidth (Ex) (Range 2)				316...850: 10 nm
Gain				80	Manual
Number of Flashes				25
Integration Time				20	µs
Lag Time				0	µs
Settle Time				0	ms
Z-Position (Manual)				20000	µm
Part of Plate				E4-E4
Start Time:	25.09.2018 12:49:28
	Temperature: 30.3 °C
Wavel.	545	550	555	560	565	570	575	580	585	590	595	600	605	610	615	620	625	630	635	640	645	650	655	660	665	670
E4	16228	14352	11536	9570	8448	7308	6131	5312	4316	3419	2701	2185	1871	1488	1253	1032	891	735	602	504	407	337	282	231	197	161
End Time:	25.09.2018 12:49:53
Label: Label1_Copy9
Mode				Fluorescence Top Reading
Emission Wavelength Start				550	nm
Emission Wavelength End				670	nm
Emission Wavelength Step Size				5	nm
Emission Scan Number				25
Excitation Wavelength				515	nm
Bandwidth (Em)				280...850: 20 nm
Bandwidth (Ex) (Range 1)				230...315: 5 nm
Bandwidth (Ex) (Range 2)				316...850: 10 nm
Gain				80	Manual
Number of Flashes				25
Integration Time				20	µs
Lag Time				0	µs
Settle Time				0	ms
Z-Position (Manual)				20000	µm
Part of Plate				E4-E4
Start Time:	25.09.2018 12:50:03
	Temperature: 30.3 °C
Wavel.	550	555	560	565	570	575	580	585	590	595	600	605	610	615	620	625	630	635	640	645	650	655	660	665	670
E4	15606	12930	10967	9646	8319	7101	5918	4880	3851	3140	2484	2089	1645	1387	1180	1002	853	676	582	472	381	325	265	220	184
End Time:	25.09.2018 12:50:27

## Sheet: 420-465
Application: Tecan i-control				Tecan i-control , 2.0.10.0
Device: infinite 200Pro				Serial number: 1501008512				Serial number of connected stacker:
Firmware: V_3.40_01/15_Infinite (Dec 23 2014/12.45.11)				MAI, V_3.40_01/15_Infinite (Dec 23 2014/12.45.11)
Date:	25.09.2018
Time:	12:37:06
System				PHARPC-HPED01
User				UZH\marand
Plate				Greiner 96 Flat Bottom Transparent Polystyrene Cat. No.: 655101/655161/655192 [GRE96ft.pdfx]
Plate-ID (Stacker)
Label: Label1
Mode				Fluorescence Top Reading
Emission Wavelength Start				455	nm
Emission Wavelength End				670	nm
Emission Wavelength Step Size				5	nm
Emission Scan Number				44
Excitation Wavelength				420	nm
Bandwidth (Em)				280...850: 20 nm
Bandwidth (Ex) (Range 1)				230...315: 5 nm
Bandwidth (Ex) (Range 2)				316...850: 10 nm
Gain				80	Manual
Number of Flashes				25
Integration Time				20	µs
Lag Time				0	µs
Settle Time				0	ms
Z-Position (Manual)				20000	µm
Part of Plate				E4-E4
Start Time:	25.09.2018 12:37:08
	Temperature: 30.2 °C
Wavel.	455	460	465	470	475	480	485	490	495	500	505	510	515	520	525	530	535	540	545	550	555	560	565	570	575	580	585	590	595	600	605	610	615	620	625	630	635	640	645	650	655	660	665	670
E4	43	44	58	69	84	97	111	119	121	124	144	176	241	325	359	375	355	317	260	225	185	166	141	120	105	91	74	62	51	41	36	30	27	24	19	17	14	14	11	11	8	8	6	8
End Time:	25.09.2018 12:37:44
Label: Label1_Copy1
Mode				Fluorescence Top Reading
Emission Wavelength Start				460	nm
Emission Wavelength End				670	nm
Emission Wavelength Step Size				5	nm
Emission Scan Number				43
Excitation Wavelength				425	nm
Bandwidth (Em)				280...850: 20 nm
Bandwidth (Ex) (Range 1)				230...315: 5 nm
Bandwidth (Ex) (Range 2)				316...850: 10 nm
Gain				80	Manual
Number of Flashes				25
Integration Time				20	µs
Lag Time				0	µs
Settle Time				0	ms
Z-Position (Manual)				20000	µm
Part of Plate				E4-E4
Start Time:	25.09.2018 12:37:53
	Temperature: 30.1 °C
Wavel.	460	465	470	475	480	485	490	495	500	505	510	515	520	525	530	535	540	545	550	555	560	565	570	575	580	585	590	595	600	605	610	615	620	625	630	635	640	645	650	655	660	665	670
E4	51	56	66	78	92	107	118	137	157	188	240	343	447	515	533	510	445	369	317	262	233	200	171	146	126	102	84	71	57	52	40	36	30	27	23	18	16	13	15	11	10	9	7
End Time:	25.09.2018 12:38:30
Label: Label1_Copy2
Mode				Fluorescence Top Reading
Emission Wavelength Start				465	nm
Emission Wavelength End				670	nm
Emission Wavelength Step Size				5	nm
Emission Scan Number				42
Excitation Wavelength				430	nm
Bandwidth (Em)				280...850: 20 nm
Bandwidth (Ex) (Range 1)				230...315: 5 nm
Bandwidth (Ex) (Range 2)				316...850: 10 nm
Gain				80	Manual
Number of Flashes				25
Integration Time				20	µs
Lag Time				0	µs
Settle Time				0	ms
Z-Position (Manual)				20000	µm
Part of Plate				E4-E4
Start Time:	25.09.2018 12:38:39
	Temperature: 30.1 °C
Wavel.	465	470	475	480	485	490	495	500	505	510	515	520	525	530	535	540	545	550	555	560	565	570	575	580	585	590	595	600	605	610	615	620	625	630	635	640	645	650	655	660	665	670
E4	53	58	64	71	83	92	113	152	201	279	411	545	627	655	616	548	452	383	316	275	235	204	175	149	124	103	83	68	55	45	42	33	29	23	21	19	15	12	9	10	10	9
End Time:	25.09.2018 12:39:14
Label: Label1_Copy3
Mode				Fluorescence Top Reading
Emission Wavelength Start				470	nm
Emission Wavelength End				670	nm
Emission Wavelength Step Size				5	nm
Emission Scan Number				41
Excitation Wavelength				435	nm
Bandwidth (Em)				280...850: 20 nm
Bandwidth (Ex) (Range 1)				230...315: 5 nm
Bandwidth (Ex) (Range 2)				316...850: 10 nm
Gain				80	Manual
Number of Flashes				25
Integration Time				20	µs
Lag Time				0	µs
Settle Time				0	ms
Z-Position (Manual)				20000	µm
Part of Plate				E4-E4
Start Time:	25.09.2018 12:39:23
	Temperature: 30.3 °C
Wavel.	470	475	480	485	490	495	500	505	510	515	520	525	530	535	540	545	550	555	560	565	570	575	580	585	590	595	600	605	610	615	620	625	630	635	640	645	650	655	660	665	670
E4	50	55	59	66	74	94	142	221	334	520	723	834	860	817	721	588	498	411	359	311	267	230	192	155	129	105	86	76	56	48	44	37	29	25	22	17	16	13	12	10	10
End Time:	25.09.2018 12:39:58
Label: Label1_Copy4
Mode				Fluorescence Top Reading
Emission Wavelength Start				475	nm
Emission Wavelength End				670	nm
Emission Wavelength Step Size				5	nm
Emission Scan Number				40
Excitation Wavelength				440	nm
Bandwidth (Em)				280...850: 20 nm
Bandwidth (Ex) (Range 1)				230...315: 5 nm
Bandwidth (Ex) (Range 2)				316...850: 10 nm
Gain				80	Manual
Number of Flashes				25
Integration Time				20	µs
Lag Time				0	µs
Settle Time				0	ms
Z-Position (Manual)				20000	µm
Part of Plate				E4-E4
Start Time:	25.09.2018 12:40:07
	Temperature: 30.2 °C
Wavel.	475	480	485	490	495	500	505	510	515	520	525	530	535	540	545	550	555	560	565	570	575	580	585	590	595	600	605	610	615	620	625	630	635	640	645	650	655	660	665	670
E4	58	60	65	73	96	160	285	475	788	1073	1283	1337	1255	1098	914	767	622	553	478	409	343	298	242	194	160	126	109	83	72	64	51	44	37	31	27	22	19	16	14	13
End Time:	25.09.2018 12:40:42
Label: Label1_Copy5
Mode				Fluorescence Top Reading
Emission Wavelength Start				480	nm
Emission Wavelength End				670	nm
Emission Wavelength Step Size				5	nm
Emission Scan Number				39
Excitation Wavelength				445	nm
Bandwidth (Em)				280...850: 20 nm
Bandwidth (Ex) (Range 1)				230...315: 5 nm
Bandwidth (Ex) (Range 2)				316...850: 10 nm
Gain				80	Manual
Number of Flashes				25
Integration Time				20	µs
Lag Time				0	µs
Settle Time				0	ms
Z-Position (Manual)				20000	µm
Part of Plate				E4-E4
Start Time:	25.09.2018 12:40:51
	Temperature: 30.1 °C
Wavel.	480	485	490	495	500	505	510	515	520	525	530	535	540	545	550	555	560	565	570	575	580	585	590	595	600	605	610	615	620	625	630	635	640	645	650	655	660	665	670
E4	64	66	77	108	191	377	628	1086	1518	1804	1915	1805	1601	1310	1098	909	775	663	579	494	422	337	279	222	179	152	118	101	85	73	62	55	41	35	30	26	19	18	15
End Time:	25.09.2018 12:41:24
Label: Label1_Copy6
Mode				Fluorescence Top Reading
Emission Wavelength Start				485	nm
Emission Wavelength End				670	nm
Emission Wavelength Step Size				5	nm
Emission Scan Number				38
Excitation Wavelength				450	nm
Bandwidth (Em)				280...850: 20 nm
Bandwidth (Ex) (Range 1)				230...315: 5 nm
Bandwidth (Ex) (Range 2)				316...850: 10 nm
Gain				80	Manual
Number of Flashes				25
Integration Time				20	µs
Lag Time				0	µs
Settle Time				0	ms
Z-Position (Manual)				20000	µm
Part of Plate				E4-E4
Start Time:	25.09.2018 12:41:33
	Temperature: 30.2 °C
Wavel.	485	490	495	500	505	510	515	520	525	530	535	540	545	550	555	560	565	570	575	580	585	590	595	600	605	610	615	620	625	630	635	640	645	650	655	660	665	670
E4	76	82	123	245	497	842	1493	2195	2595	2731	2588	2283	1873	1571	1314	1133	954	818	706	596	483	391	313	252	213	171	145	119	102	85	70	57	47	41	35	29	25	20
End Time:	25.09.2018 12:42:06
Label: Label1_Copy7
Mode				Fluorescence Top Reading
Emission Wavelength Start				490	nm
Emission Wavelength End				670	nm
Emission Wavelength Step Size				5	nm
Emission Scan Number				37
Excitation Wavelength				455	nm
Bandwidth (Em)				280...850: 20 nm
Bandwidth (Ex) (Range 1)				230...315: 5 nm
Bandwidth (Ex) (Range 2)				316...850: 10 nm
Gain				80	Manual
Number of Flashes				25
Integration Time				20	µs
Lag Time				0	µs
Settle Time				0	ms
Z-Position (Manual)				20000	µm
Part of Plate				E4-E4
Start Time:	25.09.2018 12:42:15
	Temperature: 30.2 °C
Wavel.	490	495	500	505	510	515	520	525	530	535	540	545	550	555	560	565	570	575	580	585	590	595	600	605	610	615	620	625	630	635	640	645	650	655	660	665	670
E4	97	129	260	633	1093	1920	2758	3348	3547	3398	2977	2468	2062	1733	1468	1254	1087	929	780	636	509	405	332	280	221	193	160	133	109	95	76	63	55	46	38	32	24
End Time:	25.09.2018 12:42:48
Label: Label1_Copy8
Mode				Fluorescence Top Reading
Emission Wavelength Start				495	nm
Emission Wavelength End				670	nm
Emission Wavelength Step Size				5	nm
Emission Scan Number				36
Excitation Wavelength				460	nm
Bandwidth (Em)				280...850: 20 nm
Bandwidth (Ex) (Range 1)				230...315: 5 nm
Bandwidth (Ex) (Range 2)				316...850: 10 nm
Gain				80	Manual
Number of Flashes				25
Integration Time				20	µs
Lag Time				0	µs
Settle Time				0	ms
Z-Position (Manual)				20000	µm
Part of Plate				E4-E4
Start Time:	25.09.2018 12:42:57
	Temperature: 30.4 °C
Wavel.	495	500	505	510	515	520	525	530	535	540	545	550	555	560	565	570	575	580	585	590	595	600	605	610	615	620	625	630	635	640	645	650	655	660	665	670
E4	184	310	717	1422	2518	3609	4358	4607	4414	3855	3208	2692	2214	1927	1635	1404	1193	1016	823	657	538	418	353	283	242	207	170	139	119	102	82	69	57	48	40	34
End Time:	25.09.2018 12:43:28
Label: Label1_Copy9
Mode				Fluorescence Top Reading
Emission Wavelength Start				500	nm
Emission Wavelength End				670	nm
Emission Wavelength Step Size				5	nm
Emission Scan Number				35
Excitation Wavelength				465	nm
Bandwidth (Em)				280...850: 20 nm
Bandwidth (Ex) (Range 1)				230...315: 5 nm
Bandwidth (Ex) (Range 2)				316...850: 10 nm
Gain				80	Manual
Number of Flashes				25
Integration Time				20	µs
Lag Time				0	µs
Settle Time				0	ms
Z-Position (Manual)				20000	µm
Part of Plate				E4-E4
Start Time:	25.09.2018 12:43:37
	Temperature: 30.2 °C
Wavel.	500	505	510	515	520	525	530	535	540	545	550	555	560	565	570	575	580	585	590	595	600	605	610	615	620	625	630	635	640	645	650	655	660	665	670
E4	439	786	1728	2996	4360	5256	5575	5297	4674	3861	3210	2696	2300	1961	1680	1446	1210	1008	796	640	507	431	333	286	237	198	168	139	117	96	82	65	55	47	40
End Time:	25.09.2018 12:44:08

## Sheet: 370-415
Application: Tecan i-control				Tecan i-control , 2.0.10.0
Device: infinite 200Pro				Serial number: 1501008512				Serial number of connected stacker:
Firmware: V_3.40_01/15_Infinite (Dec 23 2014/12.45.11)				MAI, V_3.40_01/15_Infinite (Dec 23 2014/12.45.11)
Date:	25.09.2018
Time:	12:28:03
System				PHARPC-HPED01
User				UZH\marand
Plate				Greiner 96 Flat Bottom Transparent Polystyrene Cat. No.: 655101/655161/655192 [GRE96ft.pdfx]
Plate-ID (Stacker)
Label: Label1
Mode				Fluorescence Top Reading
Emission Wavelength Start				405	nm
Emission Wavelength End				670	nm
Emission Wavelength Step Size				5	nm
Emission Scan Number				54
Excitation Wavelength				370	nm
Bandwidth (Em)				280...850: 20 nm
Bandwidth (Ex) (Range 1)				230...315: 5 nm
Bandwidth (Ex) (Range 2)				316...850: 10 nm
Gain				80	Manual
Number of Flashes				25
Integration Time				20	µs
Lag Time				0	µs
Settle Time				0	ms
Z-Position (Manual)				20000	µm
Part of Plate				E4-E4
Start Time:	25.09.2018 12:28:04
	Temperature: 30 °C
Wavel.	405	410	415	420	425	430	435	440	445	450	455	460	465	470	475	480	485	490	495	500	505	510	515	520	525	530	535	540	545	550	555	560	565	570	575	580	585	590	595	600	605	610	615	620	625	630	635	640	645
E4	233	246	268	304	296	284	258	241	222	211	200	192	181	170	155	150	135	127	117	112	118	127	152	178	193	199	180	167	136	120	98	88	76	65	59	49	42	34	30	26	23	20	18	17	14	12	11	11	10
End Time:	25.09.2018 12:28:48
Label: Label1_Copy1
Mode				Fluorescence Top Reading
Emission Wavelength Start				410	nm
Emission Wavelength End				670	nm
Emission Wavelength Step Size				5	nm
Emission Scan Number				53
Excitation Wavelength				375	nm
Bandwidth (Em)				280...850: 20 nm
Bandwidth (Ex) (Range 1)				230...315: 5 nm
Bandwidth (Ex) (Range 2)				316...850: 10 nm
Gain				80	Manual
Number of Flashes				25
Integration Time				20	µs
Lag Time				0	µs
Settle Time				0	ms
Z-Position (Manual)				20000	µm
Part of Plate				E4-E4
Start Time:	25.09.2018 12:28:57
	Temperature: 30 °C
Wavel.	410	415	420	425	430	435	440	445	450	455	460	465	470	475	480	485	490	495	500	505	510	515	520	525	530	535	540	545	550	555	560	565	570	575	580	585	590	595	600	605	610	615	620	625	630	635	640	645	650
E4	155	168	191	221	231	227	207	194	181	167	163	151	146	140	129	118	113	106	103	102	113	127	142	158	158	148	131	111	92	83	72	62	52	47	43	34	28	23	22	19	14	16	12	13	10	8	7	7	7
End Time:	25.09.2018 12:29:40
Label: Label1_Copy2
Mode				Fluorescence Top Reading
Emission Wavelength Start				415	nm
Emission Wavelength End				670	nm
Emission Wavelength Step Size				5	nm
Emission Scan Number				52
Excitation Wavelength				380	nm
Bandwidth (Em)				280...850: 20 nm
Bandwidth (Ex) (Range 1)				230...315: 5 nm
Bandwidth (Ex) (Range 2)				316...850: 10 nm
Gain				80	Manual
Number of Flashes				25
Integration Time				20	µs
Lag Time				0	µs
Settle Time				0	ms
Z-Position (Manual)				20000	µm
Part of Plate				E4-E4
Start Time:	25.09.2018 12:29:50
	Temperature: 30.1 °C
Wavel.	415	420	425	430	435	440	445	450	455	460	465	470	475	480	485	490	495	500	505	510	515	520	525	530	535	540	545	550	555	560	565	570	575	580	585	590	595	600	605	610	615	620	625	630	635	640	645	650	655
E4	124	137	164	188	205	206	191	175	156	148	141	137	130	125	116	112	103	102	100	103	118	128	137	136	128	112	96	81	72	63	54	47	42	37	32	27	23	19	17	15	14	12	10	9	9	8	6	6	7
End Time:	25.09.2018 12:30:32
Label: Label1_Copy3
Mode				Fluorescence Top Reading
Emission Wavelength Start				420	nm
Emission Wavelength End				670	nm
Emission Wavelength Step Size				5	nm
Emission Scan Number				51
Excitation Wavelength				385	nm
Bandwidth (Em)				280...850: 20 nm
Bandwidth (Ex) (Range 1)				230...315: 5 nm
Bandwidth (Ex) (Range 2)				316...850: 10 nm
Gain				80	Manual
Number of Flashes				25
Integration Time				20	µs
Lag Time				0	µs
Settle Time				0	ms
Z-Position (Manual)				20000	µm
Part of Plate				E4-E4
Start Time:	25.09.2018 12:30:41
	Temperature: 30.1 °C
Wavel.	420	425	430	435	440	445	450	455	460	465	470	475	480	485	490	495	500	505	510	515	520	525	530	535	540	545	550	555	560	565	570	575	580	585	590	595	600	605	610	615	620	625	630	635	640	645	650	655	660
E4	102	111	135	162	180	181	176	156	141	132	128	122	114	111	102	97	95	95	100	108	117	116	117	110	101	85	74	63	57	51	45	39	35	30	25	21	20	18	16	14	14	13	10	11	9	8	9	6	7
End Time:	25.09.2018 12:31:23
Label: Label1_Copy4
Mode				Fluorescence Top Reading
Emission Wavelength Start				425	nm
Emission Wavelength End				670	nm
Emission Wavelength Step Size				5	nm
Emission Scan Number				50
Excitation Wavelength				390	nm
Bandwidth (Em)				280...850: 20 nm
Bandwidth (Ex) (Range 1)				230...315: 5 nm
Bandwidth (Ex) (Range 2)				316...850: 10 nm
Gain				80	Manual
Number of Flashes				25
Integration Time				20	µs
Lag Time				0	µs
Settle Time				0	ms
Z-Position (Manual)				20000	µm
Part of Plate				E4-E4
Start Time:	25.09.2018 12:31:32
	Temperature: 29.9 °C
Wavel.	425	430	435	440	445	450	455	460	465	470	475	480	485	490	495	500	505	510	515	520	525	530	535	540	545	550	555	560	565	570	575	580	585	590	595	600	605	610	615	620	625	630	635	640	645	650	655	660	665
E4	85	86	107	122	143	151	145	132	120	107	100	98	89	89	84	81	81	84	88	98	101	99	92	81	70	63	52	48	43	38	32	28	26	22	18	15	13	12	11	11	11	9	8	7	6	7	5	4	4
End Time:	25.09.2018 12:32:13
Label: Label1_Copy5
Mode				Fluorescence Top Reading
Emission Wavelength Start				430	nm
Emission Wavelength End				670	nm
Emission Wavelength Step Size				5	nm
Emission Scan Number				49
Excitation Wavelength				395	nm
Bandwidth (Em)				280...850: 20 nm
Bandwidth (Ex) (Range 1)				230...315: 5 nm
Bandwidth (Ex) (Range 2)				316...850: 10 nm
Gain				80	Manual
Number of Flashes				25
Integration Time				20	µs
Lag Time				0	µs
Settle Time				0	ms
Z-Position (Manual)				20000	µm
Part of Plate				E4-E4
Start Time:	25.09.2018 12:32:22
	Temperature: 30 °C
Wavel.	430	435	440	445	450	455	460	465	470	475	480	485	490	495	500	505	510	515	520	525	530	535	540	545	550	555	560	565	570	575	580	585	590	595	600	605	610	615	620	625	630	635	640	645	650	655	660	665	670
E4	72	75	90	109	127	136	129	120	109	98	90	84	83	78	76	78	83	92	97	99	100	92	80	70	63	55	47	44	34	32	28	24	20	16	17	14	14	11	10	9	9	8	8	6	7	4	6	4	5
End Time:	25.09.2018 12:33:02
Label: Label1_Copy6
Mode				Fluorescence Top Reading
Emission Wavelength Start				435	nm
Emission Wavelength End				670	nm
Emission Wavelength Step Size				5	nm
Emission Scan Number				48
Excitation Wavelength				400	nm
Bandwidth (Em)				280...850: 20 nm
Bandwidth (Ex) (Range 1)				230...315: 5 nm
Bandwidth (Ex) (Range 2)				316...850: 10 nm
Gain				80	Manual
Number of Flashes				25
Integration Time				20	µs
Lag Time				0	µs
Settle Time				0	ms
Z-Position (Manual)				20000	µm
Part of Plate				E4-E4
Start Time:	25.09.2018 12:33:11
	Temperature: 30 °C
Wavel.	435	440	445	450	455	460	465	470	475	480	485	490	495	500	505	510	515	520	525	530	535	540	545	550	555	560	565	570	575	580	585	590	595	600	605	610	615	620	625	630	635	640	645	650	655	660	665	670
E4	62	64	72	88	104	113	114	108	95	86	77	74	71	70	71	79	87	102	101	104	94	85	73	61	57	47	42	38	32	28	24	19	17	16	13	12	10	11	9	8	8	7	5	8	5	4	4	9
End Time:	25.09.2018 12:33:51
Label: Label1_Copy7
Mode				Fluorescence Top Reading
Emission Wavelength Start				440	nm
Emission Wavelength End				670	nm
Emission Wavelength Step Size				5	nm
Emission Scan Number				47
Excitation Wavelength				405	nm
Bandwidth (Em)				280...850: 20 nm
Bandwidth (Ex) (Range 1)				230...315: 5 nm
Bandwidth (Ex) (Range 2)				316...850: 10 nm
Gain				80	Manual
Number of Flashes				25
Integration Time				20	µs
Lag Time				0	µs
Settle Time				0	ms
Z-Position (Manual)				20000	µm
Part of Plate				E4-E4
Start Time:	25.09.2018 12:34:00
	Temperature: 30 °C
Wavel.	440	445	450	455	460	465	470	475	480	485	490	495	500	505	510	515	520	525	530	535	540	545	550	555	560	565	570	575	580	585	590	595	600	605	610	615	620	625	630	635	640	645	650	655	660	665	670
E4	57	55	61	74	89	99	105	103	91	80	73	69	70	73	82	97	113	116	119	109	102	85	73	62	57	49	42	36	32	29	25	20	19	16	14	13	13	12	10	10	9	7	8	9	7	7	8
End Time:	25.09.2018 12:34:39
Label: Label1_Copy8
Mode				Fluorescence Top Reading
Emission Wavelength Start				445	nm
Emission Wavelength End				670	nm
Emission Wavelength Step Size				5	nm
Emission Scan Number				46
Excitation Wavelength				410	nm
Bandwidth (Em)				280...850: 20 nm
Bandwidth (Ex) (Range 1)				230...315: 5 nm
Bandwidth (Ex) (Range 2)				316...850: 10 nm
Gain				80	Manual
Number of Flashes				25
Integration Time				20	µs
Lag Time				0	µs
Settle Time				0	ms
Z-Position (Manual)				20000	µm
Part of Plate				E4-E4
Start Time:	25.09.2018 12:34:48
	Temperature: 30.2 °C
Wavel.	445	450	455	460	465	470	475	480	485	490	495	500	505	510	515	520	525	530	535	540	545	550	555	560	565	570	575	580	585	590	595	600	605	610	615	620	625	630	635	640	645	650	655	660	665	670
E4	46	47	52	65	77	90	99	99	90	80	72	71	79	92	114	134	149	153	142	124	108	92	77	71	59	51	44	40	33	27	24	21	17	14	14	11	11	10	9	8	7	8	6	6	4	5
End Time:	25.09.2018 12:35:26
Label: Label1_Copy9
Mode				Fluorescence Top Reading
Emission Wavelength Start				450	nm
Emission Wavelength End				670	nm
Emission Wavelength Step Size				5	nm
Emission Scan Number				45
Excitation Wavelength				415	nm
Bandwidth (Em)				280...850: 20 nm
Bandwidth (Ex) (Range 1)				230...315: 5 nm
Bandwidth (Ex) (Range 2)				316...850: 10 nm
Gain				80	Manual
Number of Flashes				25
Integration Time				20	µs
Lag Time				0	µs
Settle Time				0	ms
Z-Position (Manual)				20000	µm
Part of Plate				E4-E4
Start Time:	25.09.2018 12:35:35
	Temperature: 30 °C
Wavel.	450	455	460	465	470	475	480	485	490	495	500	505	510	515	520	525	530	535	540	545	550	555	560	565	570	575	580	585	590	595	600	605	610	615	620	625	630	635	640	645	650	655	660	665	670
E4	37	39	45	56	70	85	94	97	95	85	86	95	115	155	195	221	229	214	193	158	135	112	104	83	77	64	55	47	39	33	25	23	18	18	15	13	12	11	9	8	7	7	7	5	5
End Time:	25.09.2018 12:36:13
[truncated: 5 more columns]

## Sheet: Spectrum matrix raw data
Wavel.	405	410	415	420	425	430	435	440	445	450	455	460	465	470	475	480	485	490	495	500	505	510	515	520	525	530	535	540	545	550	555	560	565	570	575	580	585	590	595	600	605	610	615	620	625	630	635	640	645
370	233	246	268	304	296	284	258	241	222	211	200	192	181	170	155	150	135	127	117	112	118	127	152	178	193	199	180	167	136	120	98	88	76	65	59	49	42	34	30	26	23	20	18	17	14	12	11	11	10
375		155	168	191	221	231	227	207	194	181	167	163	151	146	140	129	118	113	106	103	102	113	127	142	158	158	148	131	111	92	83	72	62	52	47	43	34	28	23	22	19	14	16	12	13	10	8	7	7
380			124	137	164	188	205	206	191	175	156	148	141	137	130	125	116	112	103	102	100	103	118	128	137	136	128	112	96	81	72	63	54	47	42	37	32	27	23	19	17	15	14	12	10	9	9	8	6
385				102	111	135	162	180	181	176	156	141	132	128	122	114	111	102	97	95	95	100	108	117	116	117	110	101	85	74	63	57	51	45	39	35	30	25	21	20	18	16	14	14	13	10	11	9	8
390					85	86	107	122	143	151	145	132	120	107	100	98	89	89	84	81	81	84	88	98	101	99	92	81	70	63	52	48	43	38	32	28	26	22	18	15	13	12	11	11	11	9	8	7	6
395						72	75	90	109	127	136	129	120	109	98	90	84	83	78	76	78	83	92	97	99	100	92	80	70	63	55	47	44	34	32	28	24	20	16	17	14	14	11	10	9	9	8	8	6
400							62	64	72	88	104	113	114	108	95	86	77	74	71	70	71	79	87	102	101	104	94	85	73	61	57	47	42	38	32	28	24	19	17	16	13	12	10	11	9	8	8	7	5
405								57	55	61	74	89	99	105	103	91	80	73	69	70	73	82	97	113	116	119	109	102	85	73	62	57	49	42	36	32	29	25	20	19	16	14	13	13	12	10	10	9	7
410									46	47	52	65	77	90	99	99	90	80	72	71	79	92	114	134	149	153	142	124	108	92	77	71	59	51	44	40	33	27	24	21	17	14	14	11	11	10	9	8	7
415										37	39	45	56	70	85	94	97	95	85	86	95	115	155	195	221	229	214	193	158	135	112	104	83	77	64	55	47	39	33	25	23	18	18	15	13	12	11	9	8
420											43	44	58	69	84	97	111	119	121	124	144	176	241	325	359	375	355	317	260	225	185	166	141	120	105	91	74	62	51	41	36	30	27	24	19	17	14	14	11
425												51	56	66	78	92	107	118	137	157	188	240	343	447	515	533	510	445	369	317	262	233	200	171	146	126	102	84	71	57	52	40	36	30	27	23	18	16	13
430													53	58	64	71	83	92	113	152	201	279	411	545	627	655	616	548	452	383	316	275	235	204	175	149	124	103	83	68	55	45	42	33	29	23	21	19	15
435														50	55	59	66	74	94	142	221	334	520	723	834	860	817	721	588	498	411	359	311	267	230	192	155	129	105	86	76	56	48	44	37	29	25	22	17
440															58	60	65	73	96	160	285	475	788	1073	1283	1337	1255	1098	914	767	622	553	478	409	343	298	242	194	160	126	109	83	72	64	51	44	37	31	27
445																64	66	77	108	191	377	628	1086	1518	1804	1915	1805	1601	1310	1098	909	775	663	579	494	422	337	279	222	179	152	118	101	85	73	62	55	41	35
450																	76	82	123	245	497	842	1493	2195	2595	2731	2588	2283	1873	1571	1314	1133	954	818	706	596	483	391	313	252	213	171	145	119	102	85	70	57	47
455																		97	129	260	633	1093	1920	2758	3348	3547	3398	2977	2468	2062	1733	1468	1254	1087	929	780	636	509	405	332	280	221	193	160	133	109	95	76	63
460																			184	310	717	1422	2518	3609	4358	4607	4414	3855	3208	2692	2214	1927	1635	1404	1193	1016	823	657	538	418	353	283	242	207	170	139	119	102	82
465																				439	786	1728	2996	4360	5256	5575	5297	4674	3861	3210	2696	2300	1961	1680	1446	1210	1008	796	640	507	431	333	286	237	198	168	139	117	96
470																					1047	1947	3324	5278	6376	6750	6422	5682	4678	3925	3263	2809	2378	2054	1767	1484	1196	955	776	615	511	409	354	299	243	208	169	143	117
475																						3009	4652	7087	8721	9238	8845	7743	6408	5378	4478	3825	3287	2819	2425	2029	1667	1338	1048	843	724	576	484	396	341	281	238	195	161
480																							6738	9562	12173	13174	12564	11143	9116	7653	6392	5498	4668	4024	3458	2913	2386	1909	1504	1201	1026	819	696	577	488	404	331	278	227
485																								15370	18513	20358	19354	16939	14024	11766	9862	8415	7197	6214	5327	4518	3650	2930	2311	1867	1582	1255	1060	872	755	612	510	432	352
490																									20531	21653	20909	18522	14929	12500	10393	8936	7705	6633	5614	4825	3952	3106	2456	1990	1696	1332	1145	939	800	663	548	462	370
495																										17985	17113	15215	12569	10346	8574	7347	6383	5496	4613	3986	3229	2603	2045	1656	1396	1103	931	770	663	551	449	380	309
500																											16004	14117	11918	9664	8127	6971	5948	5123	4397	3697	3019	2412	1920	1555	1306	1047	889	722	626	512	426	358	287
505																												16312	13482	11463	9395	7760	6942	5985	5105	4284	3488	2803	2216	1788	1514	1212	1024	849	725	596	481	413	333
510																													16228	14352	11536	9570	8448	7308	6131	5312	4316	3419	2701	2185	1871	1488	1253	1032	891	735	602	504	407
515																														15606	12930	10967	9646	8319	7101	5918	4880	3851	3140	2484	2089	1645	1387	1180	1002	853	676	582	472
520																															12145	10494	9165	7854	6737	5697	4639	3706	2920	2364	2005	1549	1345	1144	926	793	650	553	443
525																																7073	6232	5398	4607	3875	3204	2507	2024	1590	1341	1068	907	770	637	541	447	384	302
530																																	3941	3430	2983	2502	2047	1605	1292	1022	864	690	572	482	418	342	285	250	202
535																																		1477	1251	1095	884	710	554	443	387	303	256	217	184	152	129	112	90
540																																			419	366	303	244	188	151	126	102	86	72	60	52	42	36	31
545																																				130	106	88	67	57	47	39	31	26	23	19	16	16	13
550																																					31	25	20	17	15	12	12	10	8	8	6	5	5
555																																						9	10	7	6	6	5	5	3	4	3	4	3
560																																							6	5	5	4	4	4	2	2	3	3	3
565																																								3	4	2	3	2	2	3	3	3	2
570																																									2	3	3	2	2	2	4	1	2
575																																										2	2	2	1	0	3	3	3
580																																											3	2	1	0	2	1	1
585																																												4	1	2	1	2	1
590																																													3	4	2	2	2
595																																														2	1	2	2
600																																															2	2	4
[truncated: 5 more columns]
