# Supplementary material for: In-Vitro Characterization of mCerulean3_mRuby3 as a Novel FRET Pair with Favorable Bleed-Through Characteristics
Source: Biosensors (Basel). 2019 Feb 28;9(1):33. doi: 10.3390/bios9010033 (PMC6468510; doi:10.3390/bios9010033)
Supplement: Supplementary file 1 [file biosensors-09-00033-s001.zip › Supplementary Material Erismann et al/3D spectra of trypsin digests/CFPYFP/7 YFP repeat after 3 h.xlsx]

## Sheet: 570-600
Application: Tecan i-control				Tecan i-control , 2.0.10.0
Device: infinite 200Pro				Serial number: 1501008512				Serial number of connected stacker:
Firmware: V_3.40_01/15_Infinite (Dec 23 2014/12.45.11)				MAI, V_3.40_01/15_Infinite (Dec 23 2014/12.45.11)
Date:	25.09.2018
Time:	16:16:33
System				PHARPC-HPED01
User				UZH\marand
Plate				Greiner 96 Flat Bottom Transparent Polystyrene Cat. No.: 655101/655161/655192 [GRE96ft.pdfx]
Plate-ID (Stacker)
Label: Label1
Mode				Fluorescence Top Reading
Emission Wavelength Start				605	nm
Emission Wavelength End				670	nm
Emission Wavelength Step Size				5	nm
Emission Scan Number				14
Excitation Wavelength				570	nm
Bandwidth (Em)				280...850: 20 nm
Bandwidth (Ex) (Range 1)				230...315: 5 nm
Bandwidth (Ex) (Range 2)				316...850: 10 nm
Gain				80	Manual
Number of Flashes				25
Integration Time				20	µs
Lag Time				0	µs
Settle Time				0	ms
Z-Position (Manual)				20000	µm
Part of Plate				E4-E4
Start Time:	25.09.2018 16:16:34
	Temperature: 31 °C
Wavel.	605	610	615	620	625	630	635	640	645	650	655	660	665	670
E4	3	3	3	2	2	1	3	2	4	1	1	3	2	2
End Time:	25.09.2018 16:16:51
Label: Label1_Copy1
Mode				Fluorescence Top Reading
Emission Wavelength Start				610	nm
Emission Wavelength End				670	nm
Emission Wavelength Step Size				5	nm
Emission Scan Number				13
Excitation Wavelength				575	nm
Bandwidth (Em)				280...850: 20 nm
Bandwidth (Ex) (Range 1)				230...315: 5 nm
Bandwidth (Ex) (Range 2)				316...850: 10 nm
Gain				80	Manual
Number of Flashes				25
Integration Time				20	µs
Lag Time				0	µs
Settle Time				0	ms
Z-Position (Manual)				20000	µm
Part of Plate				E4-E4
Start Time:	25.09.2018 16:17:00
	Temperature: 31 °C
Wavel.	610	615	620	625	630	635	640	645	650	655	660	665	670
E4	1	2	1	1	1	0	1	0	0	0	1	0	0
End Time:	25.09.2018 16:17:17
Label: Label1_Copy2
Mode				Fluorescence Top Reading
Emission Wavelength Start				615	nm
Emission Wavelength End				670	nm
Emission Wavelength Step Size				5	nm
Emission Scan Number				12
Excitation Wavelength				580	nm
Bandwidth (Em)				280...850: 20 nm
Bandwidth (Ex) (Range 1)				230...315: 5 nm
Bandwidth (Ex) (Range 2)				316...850: 10 nm
Gain				80	Manual
Number of Flashes				25
Integration Time				20	µs
Lag Time				0	µs
Settle Time				0	ms
Z-Position (Manual)				20000	µm
Part of Plate				E4-E4
Start Time:	25.09.2018 16:17:26
	Temperature: 31 °C
Wavel.	615	620	625	630	635	640	645	650	655	660	665	670
E4	3	2	2	2	2	2	2	2	2	2	4	3
End Time:	25.09.2018 16:17:42
Label: Label1_Copy3
Mode				Fluorescence Top Reading
Emission Wavelength Start				620	nm
Emission Wavelength End				670	nm
Emission Wavelength Step Size				5	nm
Emission Scan Number				11
Excitation Wavelength				585	nm
Bandwidth (Em)				280...850: 20 nm
Bandwidth (Ex) (Range 1)				230...315: 5 nm
Bandwidth (Ex) (Range 2)				316...850: 10 nm
Gain				80	Manual
Number of Flashes				25
Integration Time				20	µs
Lag Time				0	µs
Settle Time				0	ms
Z-Position (Manual)				20000	µm
Part of Plate				E4-E4
Start Time:	25.09.2018 16:17:51
	Temperature: 30.9 °C
Wavel.	620	625	630	635	640	645	650	655	660	665	670
E4	3	2	1	2	2	2	1	3	1	2	3
End Time:	25.09.2018 16:18:06
Label: Label1_Copy4
Mode				Fluorescence Top Reading
Emission Wavelength Start				625	nm
Emission Wavelength End				670	nm
Emission Wavelength Step Size				5	nm
Emission Scan Number				10
Excitation Wavelength				590	nm
Bandwidth (Em)				280...850: 20 nm
Bandwidth (Ex) (Range 1)				230...315: 5 nm
Bandwidth (Ex) (Range 2)				316...850: 10 nm
Gain				80	Manual
Number of Flashes				25
Integration Time				20	µs
Lag Time				0	µs
Settle Time				0	ms
Z-Position (Manual)				20000	µm
Part of Plate				E4-E4
Start Time:	25.09.2018 16:18:15
	Temperature: 31.3 °C
Wavel.	625	630	635	640	645	650	655	660	665	670
E4	1	0	1	0	0	-1	1	1	1	-1
End Time:	25.09.2018 16:18:29
Label: Label1_Copy5
Mode				Fluorescence Top Reading
Emission Wavelength Start				630	nm
Emission Wavelength End				670	nm
Emission Wavelength Step Size				5	nm
Emission Scan Number				9
Excitation Wavelength				595	nm
Bandwidth (Em)				280...850: 20 nm
Bandwidth (Ex) (Range 1)				230...315: 5 nm
Bandwidth (Ex) (Range 2)				316...850: 10 nm
Gain				80	Manual
Number of Flashes				25
Integration Time				20	µs
Lag Time				0	µs
Settle Time				0	ms
Z-Position (Manual)				20000	µm
Part of Plate				E4-E4
Start Time:	25.09.2018 16:18:39
	Temperature: 31 °C
Wavel.	630	635	640	645	650	655	660	665	670
E4	3	2	3	2	2	1	2	2	3
End Time:	25.09.2018 16:18:52
Label: Label1_Copy6
Mode				Fluorescence Top Reading
Emission Wavelength Start				635	nm
Emission Wavelength End				670	nm
Emission Wavelength Step Size				5	nm
Emission Scan Number				8
Excitation Wavelength				600	nm
Bandwidth (Em)				280...850: 20 nm
Bandwidth (Ex) (Range 1)				230...315: 5 nm
Bandwidth (Ex) (Range 2)				316...850: 10 nm
Gain				80	Manual
Number of Flashes				25
Integration Time				20	µs
Lag Time				0	µs
Settle Time				0	ms
Z-Position (Manual)				20000	µm
Part of Plate				E4-E4
Start Time:	25.09.2018 16:19:01
	Temperature: 30.9 °C
Wavel.	635	640	645	650	655	660	665	670
E4	2	2	2	2	3	2	4	2
End Time:	25.09.2018 16:19:14

## Sheet: 520-565
Application: Tecan i-control				Tecan i-control , 2.0.10.0
Device: infinite 200Pro				Serial number: 1501008512				Serial number of connected stacker:
Firmware: V_3.40_01/15_Infinite (Dec 23 2014/12.45.11)				MAI, V_3.40_01/15_Infinite (Dec 23 2014/12.45.11)
Date:	25.09.2018
Time:	16:11:08
System				PHARPC-HPED01
User				UZH\marand
Plate				Greiner 96 Flat Bottom Transparent Polystyrene Cat. No.: 655101/655161/655192 [GRE96ft.pdfx]
Plate-ID (Stacker)
Label: Label1
Mode				Fluorescence Top Reading
Emission Wavelength Start				555	nm
Emission Wavelength End				670	nm
Emission Wavelength Step Size				5	nm
Emission Scan Number				24
Excitation Wavelength				520	nm
Bandwidth (Em)				280...850: 20 nm
Bandwidth (Ex) (Range 1)				230...315: 5 nm
Bandwidth (Ex) (Range 2)				316...850: 10 nm
Gain				80	Manual
Number of Flashes				25
Integration Time				20	µs
Lag Time				0	µs
Settle Time				0	ms
Z-Position (Manual)				20000	µm
Part of Plate				E4-E4
Start Time:	25.09.2018 16:11:10
	Temperature: 31.1 °C
Wavel.	555	560	565	570	575	580	585	590	595	600	605	610	615	620	625	630	635	640	645	650	655	660	665	670
E4	9616	8298	7248	6189	5312	4519	3694	2947	2330	1889	1603	1274	1082	885	763	629	521	436	360	300	247	199	164	137
End Time:	25.09.2018 16:11:34
Label: Label1_Copy1
Mode				Fluorescence Top Reading
Emission Wavelength Start				560	nm
Emission Wavelength End				670	nm
Emission Wavelength Step Size				5	nm
Emission Scan Number				23
Excitation Wavelength				525	nm
Bandwidth (Em)				280...850: 20 nm
Bandwidth (Ex) (Range 1)				230...315: 5 nm
Bandwidth (Ex) (Range 2)				316...850: 10 nm
Gain				80	Manual
Number of Flashes				25
Integration Time				20	µs
Lag Time				0	µs
Settle Time				0	ms
Z-Position (Manual)				20000	µm
Part of Plate				E4-E4
Start Time:	25.09.2018 16:11:43
	Temperature: 30.8 °C
Wavel.	560	565	570	575	580	585	590	595	600	605	610	615	620	625	630	635	640	645	650	655	660	665	670
E4	5690	5012	4357	3721	3126	2586	2025	1641	1289	1089	867	743	629	518	437	368	307	252	210	174	141	116	98
End Time:	25.09.2018 16:12:06
Label: Label1_Copy2
Mode				Fluorescence Top Reading
Emission Wavelength Start				565	nm
Emission Wavelength End				670	nm
Emission Wavelength Step Size				5	nm
Emission Scan Number				22
Excitation Wavelength				530	nm
Bandwidth (Em)				280...850: 20 nm
Bandwidth (Ex) (Range 1)				230...315: 5 nm
Bandwidth (Ex) (Range 2)				316...850: 10 nm
Gain				80	Manual
Number of Flashes				25
Integration Time				20	µs
Lag Time				0	µs
Settle Time				0	ms
Z-Position (Manual)				20000	µm
Part of Plate				E4-E4
Start Time:	25.09.2018 16:12:15
	Temperature: 30.8 °C
Wavel.	565	570	575	580	585	590	595	600	605	610	615	620	625	630	635	640	645	650	655	660	665	670
E4	3183	2761	2363	2012	1659	1301	1053	828	708	555	464	394	331	276	235	194	164	133	113	90	78	63
End Time:	25.09.2018 16:12:37
Label: Label1_Copy3
Mode				Fluorescence Top Reading
Emission Wavelength Start				570	nm
Emission Wavelength End				670	nm
Emission Wavelength Step Size				5	nm
Emission Scan Number				21
Excitation Wavelength				535	nm
Bandwidth (Em)				280...850: 20 nm
Bandwidth (Ex) (Range 1)				230...315: 5 nm
Bandwidth (Ex) (Range 2)				316...850: 10 nm
Gain				80	Manual
Number of Flashes				25
Integration Time				20	µs
Lag Time				0	µs
Settle Time				0	ms
Z-Position (Manual)				20000	µm
Part of Plate				E4-E4
Start Time:	25.09.2018 16:12:46
	Temperature: 30.9 °C
Wavel.	570	575	580	585	590	595	600	605	610	615	620	625	630	635	640	645	650	655	660	665	670
E4	1188	1010	878	709	584	456	366	312	236	205	176	145	122	104	90	77	65	53	45	37	31
End Time:	25.09.2018 16:13:08
Label: Label1_Copy4
Mode				Fluorescence Top Reading
Emission Wavelength Start				575	nm
Emission Wavelength End				670	nm
Emission Wavelength Step Size				5	nm
Emission Scan Number				20
Excitation Wavelength				540	nm
Bandwidth (Em)				280...850: 20 nm
Bandwidth (Ex) (Range 1)				230...315: 5 nm
Bandwidth (Ex) (Range 2)				316...850: 10 nm
Gain				80	Manual
Number of Flashes				25
Integration Time				20	µs
Lag Time				0	µs
Settle Time				0	ms
Z-Position (Manual)				20000	µm
Part of Plate				E4-E4
Start Time:	25.09.2018 16:13:17
	Temperature: 30.9 °C
Wavel.	575	580	585	590	595	600	605	610	615	620	625	630	635	640	645	650	655	660	665	670
E4	347	296	244	202	156	126	105	85	72	61	52	42	37	33	26	25	23	20	16	13
End Time:	25.09.2018 16:13:38
Label: Label1_Copy5
Mode				Fluorescence Top Reading
Emission Wavelength Start				580	nm
Emission Wavelength End				670	nm
Emission Wavelength Step Size				5	nm
Emission Scan Number				19
Excitation Wavelength				545	nm
Bandwidth (Em)				280...850: 20 nm
Bandwidth (Ex) (Range 1)				230...315: 5 nm
Bandwidth (Ex) (Range 2)				316...850: 10 nm
Gain				80	Manual
Number of Flashes				25
Integration Time				20	µs
Lag Time				0	µs
Settle Time				0	ms
Z-Position (Manual)				20000	µm
Part of Plate				E4-E4
Start Time:	25.09.2018 16:13:47
	Temperature: 31 °C
Wavel.	580	585	590	595	600	605	610	615	620	625	630	635	640	645	650	655	660	665	670
E4	96	81	66	52	42	36	29	24	20	17	14	13	12	9	9	9	7	6	5
End Time:	25.09.2018 16:14:08
Label: Label1_Copy6
Mode				Fluorescence Top Reading
Emission Wavelength Start				585	nm
Emission Wavelength End				670	nm
Emission Wavelength Step Size				5	nm
Emission Scan Number				18
Excitation Wavelength				550	nm
Bandwidth (Em)				280...850: 20 nm
Bandwidth (Ex) (Range 1)				230...315: 5 nm
Bandwidth (Ex) (Range 2)				316...850: 10 nm
Gain				80	Manual
Number of Flashes				25
Integration Time				20	µs
Lag Time				0	µs
Settle Time				0	ms
Z-Position (Manual)				20000	µm
Part of Plate				E4-E4
Start Time:	25.09.2018 16:14:17
	Temperature: 30.9 °C
Wavel.	585	590	595	600	605	610	615	620	625	630	635	640	645	650	655	660	665	670
E4	24	20	16	13	12	9	8	6	5	4	5	3	3	2	2	2	3	4
End Time:	25.09.2018 16:14:37
Label: Label1_Copy7
Mode				Fluorescence Top Reading
Emission Wavelength Start				590	nm
Emission Wavelength End				670	nm
Emission Wavelength Step Size				5	nm
Emission Scan Number				17
Excitation Wavelength				555	nm
Bandwidth (Em)				280...850: 20 nm
Bandwidth (Ex) (Range 1)				230...315: 5 nm
Bandwidth (Ex) (Range 2)				316...850: 10 nm
Gain				80	Manual
Number of Flashes				25
Integration Time				20	µs
Lag Time				0	µs
Settle Time				0	ms
Z-Position (Manual)				20000	µm
Part of Plate				E4-E4
Start Time:	25.09.2018 16:14:46
	Temperature: 30.9 °C
Wavel.	590	595	600	605	610	615	620	625	630	635	640	645	650	655	660	665	670
E4	8	6	5	2	3	3	3	2	2	2	3	1	1	1	2	2	1
End Time:	25.09.2018 16:15:05
Label: Label1_Copy8
Mode				Fluorescence Top Reading
Emission Wavelength Start				595	nm
Emission Wavelength End				670	nm
Emission Wavelength Step Size				5	nm
Emission Scan Number				16
Excitation Wavelength				560	nm
Bandwidth (Em)				280...850: 20 nm
Bandwidth (Ex) (Range 1)				230...315: 5 nm
Bandwidth (Ex) (Range 2)				316...850: 10 nm
Gain				80	Manual
Number of Flashes				25
Integration Time				20	µs
Lag Time				0	µs
Settle Time				0	ms
Z-Position (Manual)				20000	µm
Part of Plate				E4-E4
Start Time:	25.09.2018 16:15:14
	Temperature: 31 °C
Wavel.	595	600	605	610	615	620	625	630	635	640	645	650	655	660	665	670
E4	6	4	3	4	3	3	3	3	3	3	4	2	2	3	2	4
End Time:	25.09.2018 16:15:32
Label: Label1_Copy9
Mode				Fluorescence Top Reading
Emission Wavelength Start				600	nm
Emission Wavelength End				670	nm
Emission Wavelength Step Size				5	nm
Emission Scan Number				15
Excitation Wavelength				565	nm
Bandwidth (Em)				280...850: 20 nm
Bandwidth (Ex) (Range 1)				230...315: 5 nm
Bandwidth (Ex) (Range 2)				316...850: 10 nm
Gain				80	Manual
Number of Flashes				25
Integration Time				20	µs
Lag Time				0	µs
Settle Time				0	ms
Z-Position (Manual)				20000	µm
Part of Plate				E4-E4
Start Time:	25.09.2018 16:15:42
	Temperature: 30.9 °C
Wavel.	600	605	610	615	620	625	630	635	640	645	650	655	660	665	670
E4	3	3	3	5	3	3	3	3	1	2	3	3	3	3	1
End Time:	25.09.2018 16:15:59

## Sheet: 470-515
Application: Tecan i-control				Tecan i-control , 2.0.10.0
Device: infinite 200Pro				Serial number: 1501008512				Serial number of connected stacker:
Firmware: V_3.40_01/15_Infinite (Dec 23 2014/12.45.11)				MAI, V_3.40_01/15_Infinite (Dec 23 2014/12.45.11)
Date:	25.09.2018
Time:	16:04:51
System				PHARPC-HPED01
User				UZH\marand
Plate				Greiner 96 Flat Bottom Transparent Polystyrene Cat. No.: 655101/655161/655192 [GRE96ft.pdfx]
Plate-ID (Stacker)
Label: Label1
Mode				Fluorescence Top Reading
Emission Wavelength Start				505	nm
Emission Wavelength End				670	nm
Emission Wavelength Step Size				5	nm
Emission Scan Number				34
Excitation Wavelength				470	nm
Bandwidth (Em)				280...850: 20 nm
Bandwidth (Ex) (Range 1)				230...315: 5 nm
Bandwidth (Ex) (Range 2)				316...850: 10 nm
Gain				80	Manual
Number of Flashes				25
Integration Time				20	µs
Lag Time				0	µs
Settle Time				0	ms
Z-Position (Manual)				20000	µm
Part of Plate				E4-E4
Start Time:	25.09.2018 16:04:53
	Temperature: 31 °C
Wavel.	505	510	515	520	525	530	535	540	545	550	555	560	565	570	575	580	585	590	595	600	605	610	615	620	625	630	635	640	645	650	655	660	665	670
E4	865	1586	2739	4293	5203	5481	5237	4660	3834	3213	2631	2295	1964	1689	1441	1226	999	811	636	513	439	337	288	247	204	169	142	118	98	82	68	52	47	37
End Time:	25.09.2018 16:05:23
Label: Label1_Copy1
Mode				Fluorescence Top Reading
Emission Wavelength Start				510	nm
Emission Wavelength End				670	nm
Emission Wavelength Step Size				5	nm
Emission Scan Number				33
Excitation Wavelength				475	nm
Bandwidth (Em)				280...850: 20 nm
Bandwidth (Ex) (Range 1)				230...315: 5 nm
Bandwidth (Ex) (Range 2)				316...850: 10 nm
Gain				80	Manual
Number of Flashes				25
Integration Time				20	µs
Lag Time				0	µs
Settle Time				0	ms
Z-Position (Manual)				20000	µm
Part of Plate				E4-E4
Start Time:	25.09.2018 16:05:32
	Temperature: 31 °C
Wavel.	510	515	520	525	530	535	540	545	550	555	560	565	570	575	580	585	590	595	600	605	610	615	620	625	630	635	640	645	650	655	660	665	670
E4	2330	3602	5510	6720	7088	6836	5982	4938	4172	3427	2967	2544	2189	1882	1580	1291	1039	823	674	562	430	373	316	265	220	183	153	127	103	90	73	58	52
End Time:	25.09.2018 16:06:02
Label: Label1_Copy2
Mode				Fluorescence Top Reading
Emission Wavelength Start				515	nm
Emission Wavelength End				670	nm
Emission Wavelength Step Size				5	nm
Emission Scan Number				32
Excitation Wavelength				480	nm
Bandwidth (Em)				280...850: 20 nm
Bandwidth (Ex) (Range 1)				230...315: 5 nm
Bandwidth (Ex) (Range 2)				316...850: 10 nm
Gain				80	Manual
Number of Flashes				25
Integration Time				20	µs
Lag Time				0	µs
Settle Time				0	ms
Z-Position (Manual)				20000	µm
Part of Plate				E4-E4
Start Time:	25.09.2018 16:06:11
	Temperature: 30.7 °C
Wavel.	515	520	525	530	535	540	545	550	555	560	565	570	575	580	585	590	595	600	605	610	615	620	625	630	635	640	645	650	655	660	665	670
E4	5415	7641	9723	10559	10086	8997	7401	6192	5074	4411	3772	3263	2804	2373	1941	1544	1227	978	843	638	562	469	387	326	278	229	188	154	129	106	86	77
End Time:	25.09.2018 16:06:40
Label: Label1_Copy3
Mode				Fluorescence Top Reading
Emission Wavelength Start				520	nm
Emission Wavelength End				670	nm
Emission Wavelength Step Size				5	nm
Emission Scan Number				31
Excitation Wavelength				485	nm
Bandwidth (Em)				280...850: 20 nm
Bandwidth (Ex) (Range 1)				230...315: 5 nm
Bandwidth (Ex) (Range 2)				316...850: 10 nm
Gain				80	Manual
Number of Flashes				25
Integration Time				20	µs
Lag Time				0	µs
Settle Time				0	ms
Z-Position (Manual)				20000	µm
Part of Plate				E4-E4
Start Time:	25.09.2018 16:06:49
	Temperature: 30.7 °C
Wavel.	520	525	530	535	540	545	550	555	560	565	570	575	580	585	590	595	600	605	610	615	620	625	630	635	640	645	650	655	660	665	670
E4	12374	14842	16298	15783	13729	11431	9409	7816	6817	5811	5028	4305	3634	2952	2379	1891	1502	1288	985	856	721	594	505	420	357	289	239	195	163	133	112
End Time:	25.09.2018 16:07:17
Label: Label1_Copy4
Mode				Fluorescence Top Reading
Emission Wavelength Start				525	nm
Emission Wavelength End				670	nm
Emission Wavelength Step Size				5	nm
Emission Scan Number				30
Excitation Wavelength				490	nm
Bandwidth (Em)				280...850: 20 nm
Bandwidth (Ex) (Range 1)				230...315: 5 nm
Bandwidth (Ex) (Range 2)				316...850: 10 nm
Gain				80	Manual
Number of Flashes				25
Integration Time				20	µs
Lag Time				0	µs
Settle Time				0	ms
Z-Position (Manual)				20000	µm
Part of Plate				E4-E4
Start Time:	25.09.2018 16:07:26
	Temperature: 30.9 °C
Wavel.	525	530	535	540	545	550	555	560	565	570	575	580	585	590	595	600	605	610	615	620	625	630	635	640	645	650	655	660	665	670
E4	16529	17386	16790	14628	12291	10116	8372	7211	6226	5398	4534	3914	3199	2531	2006	1607	1379	1056	910	760	636	543	443	372	299	253	212	174	142	119
End Time:	25.09.2018 16:07:54
Label: Label1_Copy5
Mode				Fluorescence Top Reading
Emission Wavelength Start				530	nm
Emission Wavelength End				670	nm
Emission Wavelength Step Size				5	nm
Emission Scan Number				29
Excitation Wavelength				495	nm
Bandwidth (Em)				280...850: 20 nm
Bandwidth (Ex) (Range 1)				230...315: 5 nm
Bandwidth (Ex) (Range 2)				316...850: 10 nm
Gain				80	Manual
Number of Flashes				25
Integration Time				20	µs
Lag Time				0	µs
Settle Time				0	ms
Z-Position (Manual)				20000	µm
Part of Plate				E4-E4
Start Time:	25.09.2018 16:08:03
	Temperature: 30.8 °C
Wavel.	530	535	540	545	550	555	560	565	570	575	580	585	590	595	600	605	610	615	620	625	630	635	640	645	650	655	660	665	670
E4	14458	13797	12191	10134	8325	6919	5931	5185	4444	3746	3233	2624	2095	1649	1331	1141	857	757	631	524	446	374	312	251	210	171	148	121	103
End Time:	25.09.2018 16:08:30
Label: Label1_Copy6
Mode				Fluorescence Top Reading
Emission Wavelength Start				535	nm
Emission Wavelength End				670	nm
Emission Wavelength Step Size				5	nm
Emission Scan Number				28
Excitation Wavelength				500	nm
Bandwidth (Em)				280...850: 20 nm
Bandwidth (Ex) (Range 1)				230...315: 5 nm
Bandwidth (Ex) (Range 2)				316...850: 10 nm
Gain				80	Manual
Number of Flashes				25
Integration Time				20	µs
Lag Time				0	µs
Settle Time				0	ms
Z-Position (Manual)				20000	µm
Part of Plate				E4-E4
Start Time:	25.09.2018 16:08:39
	Temperature: 30.8 °C
Wavel.	535	540	545	550	555	560	565	570	575	580	585	590	595	600	605	610	615	620	625	630	635	640	645	650	655	660	665	670
E4	12825	11356	9592	7808	6543	5626	4817	4141	3553	2986	2431	1963	1557	1248	1075	846	713	598	508	426	346	281	239	196	161	133	107	96
End Time:	25.09.2018 16:09:05
Label: Label1_Copy7
Mode				Fluorescence Top Reading
Emission Wavelength Start				540	nm
Emission Wavelength End				670	nm
Emission Wavelength Step Size				5	nm
Emission Scan Number				27
Excitation Wavelength				505	nm
Bandwidth (Em)				280...850: 20 nm
Bandwidth (Ex) (Range 1)				230...315: 5 nm
Bandwidth (Ex) (Range 2)				316...850: 10 nm
Gain				80	Manual
Number of Flashes				25
Integration Time				20	µs
Lag Time				0	µs
Settle Time				0	ms
Z-Position (Manual)				20000	µm
Part of Plate				E4-E4
Start Time:	25.09.2018 16:09:14
	Temperature: 30.8 °C
Wavel.	540	545	550	555	560	565	570	575	580	585	590	595	600	605	610	615	620	625	630	635	640	645	650	655	660	665	670
E4	13049	10813	9187	7584	6275	5583	4829	4099	3456	2818	2239	1821	1427	1192	961	813	695	573	479	392	331	268	224	188	155	132	107
End Time:	25.09.2018 16:09:40
Label: Label1_Copy8
Mode				Fluorescence Top Reading
Emission Wavelength Start				545	nm
Emission Wavelength End				670	nm
Emission Wavelength Step Size				5	nm
Emission Scan Number				26
Excitation Wavelength				510	nm
Bandwidth (Em)				280...850: 20 nm
Bandwidth (Ex) (Range 1)				230...315: 5 nm
Bandwidth (Ex) (Range 2)				316...850: 10 nm
Gain				80	Manual
Number of Flashes				25
Integration Time				20	µs
Lag Time				0	µs
Settle Time				0	ms
Z-Position (Manual)				20000	µm
Part of Plate				E4-E4
Start Time:	25.09.2018 16:09:49
	Temperature: 30.9 °C
Wavel.	545	550	555	560	565	570	575	580	585	590	595	600	605	610	615	620	625	630	635	640	645	650	655	660	665	670
E4	13067	11545	9297	7696	6794	5927	4985	4291	3495	2770	2203	1776	1497	1204	1022	834	713	586	490	416	335	275	235	191	156	130
End Time:	25.09.2018 16:10:14
Label: Label1_Copy9
Mode				Fluorescence Top Reading
Emission Wavelength Start				550	nm
Emission Wavelength End				670	nm
Emission Wavelength Step Size				5	nm
Emission Scan Number				25
Excitation Wavelength				515	nm
Bandwidth (Em)				280...850: 20 nm
Bandwidth (Ex) (Range 1)				230...315: 5 nm
Bandwidth (Ex) (Range 2)				316...850: 10 nm
Gain				80	Manual
Number of Flashes				25
Integration Time				20	µs
Lag Time				0	µs
Settle Time				0	ms
Z-Position (Manual)				20000	µm
Part of Plate				E4-E4
Start Time:	25.09.2018 16:10:23
	Temperature: 30.9 °C
Wavel.	550	555	560	565	570	575	580	585	590	595	600	605	610	615	620	625	630	635	640	645	650	655	660	665	670
E4	12539	10435	8824	7777	6702	5644	4865	3963	3155	2483	2020	1709	1318	1148	952	793	671	565	474	378	315	259	216	178	149
End Time:	25.09.2018 16:10:48

## Sheet: 420-465
Application: Tecan i-control				Tecan i-control , 2.0.10.0
Device: infinite 200Pro				Serial number: 1501008512				Serial number of connected stacker:
Firmware: V_3.40_01/15_Infinite (Dec 23 2014/12.45.11)				MAI, V_3.40_01/15_Infinite (Dec 23 2014/12.45.11)
Date:	25.09.2018
Time:	15:55:40
System				PHARPC-HPED01
User				UZH\marand
Plate				Greiner 96 Flat Bottom Transparent Polystyrene Cat. No.: 655101/655161/655192 [GRE96ft.pdfx]
Plate-ID (Stacker)
Label: Label1
Mode				Fluorescence Top Reading
Emission Wavelength Start				455	nm
Emission Wavelength End				670	nm
Emission Wavelength Step Size				5	nm
Emission Scan Number				44
Excitation Wavelength				420	nm
Bandwidth (Em)				280...850: 20 nm
Bandwidth (Ex) (Range 1)				230...315: 5 nm
Bandwidth (Ex) (Range 2)				316...850: 10 nm
Gain				80	Manual
Number of Flashes				25
Integration Time				20	µs
Lag Time				0	µs
Settle Time				0	ms
Z-Position (Manual)				20000	µm
Part of Plate				E4-E4
Start Time:	25.09.2018 15:55:41
	Temperature: 30.8 °C
Wavel.	455	460	465	470	475	480	485	490	495	500	505	510	515	520	525	530	535	540	545	550	555	560	565	570	575	580	585	590	595	600	605	610	615	620	625	630	635	640	645	650	655	660	665	670
E4	39	42	51	59	71	82	96	100	102	107	126	156	208	277	309	321	300	267	227	192	158	141	121	102	90	77	65	53	44	39	33	25	22	20	17	15	14	12	12	9	9	8	6	6
End Time:	25.09.2018 15:56:18
Label: Label1_Copy1
Mode				Fluorescence Top Reading
Emission Wavelength Start				460	nm
Emission Wavelength End				670	nm
Emission Wavelength Step Size				5	nm
Emission Scan Number				43
Excitation Wavelength				425	nm
Bandwidth (Em)				280...850: 20 nm
Bandwidth (Ex) (Range 1)				230...315: 5 nm
Bandwidth (Ex) (Range 2)				316...850: 10 nm
Gain				80	Manual
Number of Flashes				25
Integration Time				20	µs
Lag Time				0	µs
Settle Time				0	ms
Z-Position (Manual)				20000	µm
Part of Plate				E4-E4
Start Time:	25.09.2018 15:56:27
	Temperature: 30.7 °C
Wavel.	460	465	470	475	480	485	490	495	500	505	510	515	520	525	530	535	540	545	550	555	560	565	570	575	580	585	590	595	600	605	610	615	620	625	630	635	640	645	650	655	660	665	670
E4	42	50	56	68	73	90	100	109	124	155	193	277	365	420	433	409	359	304	256	219	189	163	141	120	103	83	71	57	46	41	35	29	24	23	20	18	15	13	12	11	8	8	9
End Time:	25.09.2018 15:57:03
Label: Label1_Copy2
Mode				Fluorescence Top Reading
Emission Wavelength Start				465	nm
Emission Wavelength End				670	nm
Emission Wavelength Step Size				5	nm
Emission Scan Number				42
Excitation Wavelength				430	nm
Bandwidth (Em)				280...850: 20 nm
Bandwidth (Ex) (Range 1)				230...315: 5 nm
Bandwidth (Ex) (Range 2)				316...850: 10 nm
Gain				80	Manual
Number of Flashes				25
Integration Time				20	µs
Lag Time				0	µs
Settle Time				0	ms
Z-Position (Manual)				20000	µm
Part of Plate				E4-E4
Start Time:	25.09.2018 15:57:13
	Temperature: 30.8 °C
Wavel.	465	470	475	480	485	490	495	500	505	510	515	520	525	530	535	540	545	550	555	560	565	570	575	580	585	590	595	600	605	610	615	620	625	630	635	640	645	650	655	660	665	670
E4	43	48	53	61	67	77	94	121	168	227	339	432	505	519	502	440	371	313	257	225	194	170	143	124	103	83	66	55	46	36	32	29	24	21	17	19	13	11	11	9	7	7
End Time:	25.09.2018 15:57:48
Label: Label1_Copy3
Mode				Fluorescence Top Reading
Emission Wavelength Start				470	nm
Emission Wavelength End				670	nm
Emission Wavelength Step Size				5	nm
Emission Scan Number				41
Excitation Wavelength				435	nm
Bandwidth (Em)				280...850: 20 nm
Bandwidth (Ex) (Range 1)				230...315: 5 nm
Bandwidth (Ex) (Range 2)				316...850: 10 nm
Gain				80	Manual
Number of Flashes				25
Integration Time				20	µs
Lag Time				0	µs
Settle Time				0	ms
Z-Position (Manual)				20000	µm
Part of Plate				E4-E4
Start Time:	25.09.2018 15:57:57
	Temperature: 30.8 °C
Wavel.	470	475	480	485	490	495	500	505	510	515	520	525	530	535	540	545	550	555	560	565	570	575	580	585	590	595	600	605	610	615	620	625	630	635	640	645	650	655	660	665	670
E4	45	46	52	56	63	80	120	181	267	420	578	659	693	652	586	484	402	343	292	253	215	185	158	133	104	88	70	58	47	41	36	30	26	20	20	17	14	12	9	8	6
End Time:	25.09.2018 15:58:32
Label: Label1_Copy4
Mode				Fluorescence Top Reading
Emission Wavelength Start				475	nm
Emission Wavelength End				670	nm
Emission Wavelength Step Size				5	nm
Emission Scan Number				40
Excitation Wavelength				440	nm
Bandwidth (Em)				280...850: 20 nm
Bandwidth (Ex) (Range 1)				230...315: 5 nm
Bandwidth (Ex) (Range 2)				316...850: 10 nm
Gain				80	Manual
Number of Flashes				25
Integration Time				20	µs
Lag Time				0	µs
Settle Time				0	ms
Z-Position (Manual)				20000	µm
Part of Plate				E4-E4
Start Time:	25.09.2018 15:58:41
	Temperature: 30.9 °C
Wavel.	475	480	485	490	495	500	505	510	515	520	525	530	535	540	545	550	555	560	565	570	575	580	585	590	595	600	605	610	615	620	625	630	635	640	645	650	655	660	665	670
E4	51	52	56	63	82	131	229	377	630	859	1019	1070	1012	909	740	626	510	445	384	327	286	236	197	158	129	107	88	71	61	53	43	38	32	28	22	19	15	13	12	9
End Time:	25.09.2018 15:59:15
Label: Label1_Copy5
Mode				Fluorescence Top Reading
Emission Wavelength Start				480	nm
Emission Wavelength End				670	nm
Emission Wavelength Step Size				5	nm
Emission Scan Number				39
Excitation Wavelength				445	nm
Bandwidth (Em)				280...850: 20 nm
Bandwidth (Ex) (Range 1)				230...315: 5 nm
Bandwidth (Ex) (Range 2)				316...850: 10 nm
Gain				80	Manual
Number of Flashes				25
Integration Time				20	µs
Lag Time				0	µs
Settle Time				0	ms
Z-Position (Manual)				20000	µm
Part of Plate				E4-E4
Start Time:	25.09.2018 15:59:24
	Temperature: 30.7 °C
Wavel.	480	485	490	495	500	505	510	515	520	525	530	535	540	545	550	555	560	565	570	575	580	585	590	595	600	605	610	615	620	625	630	635	640	645	650	655	660	665	670
E4	58	59	66	91	167	314	520	897	1250	1495	1562	1483	1317	1084	912	762	655	557	486	409	350	282	227	189	148	125	102	88	74	61	53	44	37	30	26	22	19	16	12
End Time:	25.09.2018 15:59:58
Label: Label1_Copy6
Mode				Fluorescence Top Reading
Emission Wavelength Start				485	nm
Emission Wavelength End				670	nm
Emission Wavelength Step Size				5	nm
Emission Scan Number				38
Excitation Wavelength				450	nm
Bandwidth (Em)				280...850: 20 nm
Bandwidth (Ex) (Range 1)				230...315: 5 nm
Bandwidth (Ex) (Range 2)				316...850: 10 nm
Gain				80	Manual
Number of Flashes				25
Integration Time				20	µs
Lag Time				0	µs
Settle Time				0	ms
Z-Position (Manual)				20000	µm
Part of Plate				E4-E4
Start Time:	25.09.2018 16:00:07
	Temperature: 30.8 °C
Wavel.	485	490	495	500	505	510	515	520	525	530	535	540	545	550	555	560	565	570	575	580	585	590	595	600	605	610	615	620	625	630	635	640	645	650	655	660	665	670
E4	67	70	102	203	408	688	1202	1745	2069	2174	2071	1820	1519	1257	1048	905	776	673	564	482	395	320	259	209	177	132	117	98	82	71	58	49	41	33	29	25	21	17
End Time:	25.09.2018 16:00:40
Label: Label1_Copy7
Mode				Fluorescence Top Reading
Emission Wavelength Start				490	nm
Emission Wavelength End				670	nm
Emission Wavelength Step Size				5	nm
Emission Scan Number				37
Excitation Wavelength				455	nm
Bandwidth (Em)				280...850: 20 nm
Bandwidth (Ex) (Range 1)				230...315: 5 nm
Bandwidth (Ex) (Range 2)				316...850: 10 nm
Gain				80	Manual
Number of Flashes				25
Integration Time				20	µs
Lag Time				0	µs
Settle Time				0	ms
Z-Position (Manual)				20000	µm
Part of Plate				E4-E4
Start Time:	25.09.2018 16:00:49
	Temperature: 30.7 °C
Wavel.	490	495	500	505	510	515	520	525	530	535	540	545	550	555	560	565	570	575	580	585	590	595	600	605	610	615	620	625	630	635	640	645	650	655	660	665	670
E4	84	109	217	519	893	1545	2271	2678	2843	2710	2405	1991	1639	1362	1180	999	861	742	628	516	410	334	262	224	181	153	132	104	93	73	63	52	43	37	27	26	21
End Time:	25.09.2018 16:01:21
Label: Label1_Copy8
Mode				Fluorescence Top Reading
Emission Wavelength Start				495	nm
Emission Wavelength End				670	nm
Emission Wavelength Step Size				5	nm
Emission Scan Number				36
Excitation Wavelength				460	nm
Bandwidth (Em)				280...850: 20 nm
Bandwidth (Ex) (Range 1)				230...315: 5 nm
Bandwidth (Ex) (Range 2)				316...850: 10 nm
Gain				80	Manual
Number of Flashes				25
Integration Time				20	µs
Lag Time				0	µs
Settle Time				0	ms
Z-Position (Manual)				20000	µm
Part of Plate				E4-E4
Start Time:	25.09.2018 16:01:30
	Temperature: 31 °C
Wavel.	495	500	505	510	515	520	525	530	535	540	545	550	555	560	565	570	575	580	585	590	595	600	605	610	615	620	625	630	635	640	645	650	655	660	665	670
E4	156	255	585	1167	2029	2901	3478	3690	3545	3109	2562	2164	1808	1548	1318	1137	968	817	656	534	434	345	289	223	196	172	135	119	98	81	64	56	47	39	33	28
End Time:	25.09.2018 16:02:02
Label: Label1_Copy9
Mode				Fluorescence Top Reading
Emission Wavelength Start				500	nm
Emission Wavelength End				670	nm
Emission Wavelength Step Size				5	nm
Emission Scan Number				35
Excitation Wavelength				465	nm
Bandwidth (Em)				280...850: 20 nm
Bandwidth (Ex) (Range 1)				230...315: 5 nm
Bandwidth (Ex) (Range 2)				316...850: 10 nm
Gain				80	Manual
Number of Flashes				25
Integration Time				20	µs
Lag Time				0	µs
Settle Time				0	ms
Z-Position (Manual)				20000	µm
Part of Plate				E4-E4
Start Time:	25.09.2018 16:02:11
	Temperature: 30.7 °C
Wavel.	500	505	510	515	520	525	530	535	540	545	550	555	560	565	570	575	580	585	590	595	600	605	610	615	620	625	630	635	640	645	650	655	660	665	670
E4	366	647	1383	2401	3475	4203	4446	4257	3725	3104	2600	2150	1841	1591	1383	1159	1005	816	649	515	419	355	280	233	201	162	138	114	96	78	68	54	45	39	32
End Time:	25.09.2018 16:02:42

## Sheet: 370-415
Application: Tecan i-control				Tecan i-control , 2.0.10.0
Device: infinite 200Pro				Serial number: 1501008512				Serial number of connected stacker:
Firmware: V_3.40_01/15_Infinite (Dec 23 2014/12.45.11)				MAI, V_3.40_01/15_Infinite (Dec 23 2014/12.45.11)
Date:	25.09.2018
Time:	15:46:19
System				PHARPC-HPED01
User				UZH\marand
Plate				Greiner 96 Flat Bottom Transparent Polystyrene Cat. No.: 655101/655161/655192 [GRE96ft.pdfx]
Plate-ID (Stacker)
Label: Label1
Mode				Fluorescence Top Reading
Emission Wavelength Start				405	nm
Emission Wavelength End				670	nm
Emission Wavelength Step Size				5	nm
Emission Scan Number				54
Excitation Wavelength				370	nm
Bandwidth (Em)				280...850: 20 nm
Bandwidth (Ex) (Range 1)				230...315: 5 nm
Bandwidth (Ex) (Range 2)				316...850: 10 nm
Gain				80	Manual
Number of Flashes				25
Integration Time				20	µs
Lag Time				0	µs
Settle Time				0	ms
Z-Position (Manual)				20000	µm
Part of Plate				E4-E4
Start Time:	25.09.2018 15:46:21
	Temperature: 30.6 °C
Wavel.	405	410	415	420	425	430	435	440	445	450	455	460	465	470	475	480	485	490	495	500	505	510	515	520	525	530	535	540	545	550	555	560	565	570	575	580	585	590	595	600	605	610	615	620	625	630	635	640	645
E4	190	202	213	242	243	234	217	208	193	180	176	171	160	150	140	132	122	116	108	99	101	111	130	153	163	160	150	135	114	99	82	70	65	56	46	41	36	30	24	22	19	16	14	13	12	9	9	9	8
End Time:	25.09.2018 15:47:05
Label: Label1_Copy1
Mode				Fluorescence Top Reading
Emission Wavelength Start				410	nm
Emission Wavelength End				670	nm
Emission Wavelength Step Size				5	nm
Emission Scan Number				53
Excitation Wavelength				375	nm
Bandwidth (Em)				280...850: 20 nm
Bandwidth (Ex) (Range 1)				230...315: 5 nm
Bandwidth (Ex) (Range 2)				316...850: 10 nm
Gain				80	Manual
Number of Flashes				25
Integration Time				20	µs
Lag Time				0	µs
Settle Time				0	ms
Z-Position (Manual)				20000	µm
Part of Plate				E4-E4
Start Time:	25.09.2018 15:47:14
	Temperature: 30.6 °C
Wavel.	410	415	420	425	430	435	440	445	450	455	460	465	470	475	480	485	490	495	500	505	510	515	520	525	530	535	540	545	550	555	560	565	570	575	580	585	590	595	600	605	610	615	620	625	630	635	640	645	650
E4	131	138	167	182	184	186	176	166	156	143	139	134	128	123	114	108	102	93	91	89	96	105	122	131	129	120	109	94	80	67	61	54	46	39	33	30	26	21	19	17	14	13	12	10	11	8	8	6	6
End Time:	25.09.2018 15:47:57
Label: Label1_Copy2
Mode				Fluorescence Top Reading
Emission Wavelength Start				415	nm
Emission Wavelength End				670	nm
Emission Wavelength Step Size				5	nm
Emission Scan Number				52
Excitation Wavelength				380	nm
Bandwidth (Em)				280...850: 20 nm
Bandwidth (Ex) (Range 1)				230...315: 5 nm
Bandwidth (Ex) (Range 2)				316...850: 10 nm
Gain				80	Manual
Number of Flashes				25
Integration Time				20	µs
Lag Time				0	µs
Settle Time				0	ms
Z-Position (Manual)				20000	µm
Part of Plate				E4-E4
Start Time:	25.09.2018 15:48:06
	Temperature: 30.8 °C
Wavel.	415	420	425	430	435	440	445	450	455	460	465	470	475	480	485	490	495	500	505	510	515	520	525	530	535	540	545	550	555	560	565	570	575	580	585	590	595	600	605	610	615	620	625	630	635	640	645	650	655
E4	107	117	132	152	165	164	161	144	133	128	123	116	114	110	100	97	88	83	83	91	99	105	113	111	105	94	83	70	60	53	46	42	37	32	27	24	20	17	15	13	12	11	9	10	8	7	5	6	6
End Time:	25.09.2018 15:48:48
Label: Label1_Copy3
Mode				Fluorescence Top Reading
Emission Wavelength Start				420	nm
Emission Wavelength End				670	nm
Emission Wavelength Step Size				5	nm
Emission Scan Number				51
Excitation Wavelength				385	nm
Bandwidth (Em)				280...850: 20 nm
Bandwidth (Ex) (Range 1)				230...315: 5 nm
Bandwidth (Ex) (Range 2)				316...850: 10 nm
Gain				80	Manual
Number of Flashes				25
Integration Time				20	µs
Lag Time				0	µs
Settle Time				0	ms
Z-Position (Manual)				20000	µm
Part of Plate				E4-E4
Start Time:	25.09.2018 15:48:58
	Temperature: 30.6 °C
Wavel.	420	425	430	435	440	445	450	455	460	465	470	475	480	485	490	495	500	505	510	515	520	525	530	535	540	545	550	555	560	565	570	575	580	585	590	595	600	605	610	615	620	625	630	635	640	645	650	655	660
E4	89	95	114	131	147	143	140	131	119	114	109	104	99	95	87	86	81	79	85	87	97	100	100	91	80	70	63	54	47	42	35	33	30	24	20	18	16	14	10	11	10	9	9	8	9	7	6	4	7
End Time:	25.09.2018 15:49:39
Label: Label1_Copy4
Mode				Fluorescence Top Reading
Emission Wavelength Start				425	nm
Emission Wavelength End				670	nm
Emission Wavelength Step Size				5	nm
Emission Scan Number				50
Excitation Wavelength				390	nm
Bandwidth (Em)				280...850: 20 nm
Bandwidth (Ex) (Range 1)				230...315: 5 nm
Bandwidth (Ex) (Range 2)				316...850: 10 nm
Gain				80	Manual
Number of Flashes				25
Integration Time				20	µs
Lag Time				0	µs
Settle Time				0	ms
Z-Position (Manual)				20000	µm
Part of Plate				E4-E4
Start Time:	25.09.2018 15:49:48
	Temperature: 30.6 °C
Wavel.	425	430	435	440	445	450	455	460	465	470	475	480	485	490	495	500	505	510	515	520	525	530	535	540	545	550	555	560	565	570	575	580	585	590	595	600	605	610	615	620	625	630	635	640	645	650	655	660	665
E4	71	74	89	103	116	121	115	110	102	92	87	84	80	76	74	72	71	73	76	83	84	81	77	67	59	51	44	39	36	30	28	25	20	18	16	14	14	11	10	10	9	8	7	8	7	5	5	5	4
End Time:	25.09.2018 15:50:29
Label: Label1_Copy5
Mode				Fluorescence Top Reading
Emission Wavelength Start				430	nm
Emission Wavelength End				670	nm
Emission Wavelength Step Size				5	nm
Emission Scan Number				49
Excitation Wavelength				395	nm
Bandwidth (Em)				280...850: 20 nm
Bandwidth (Ex) (Range 1)				230...315: 5 nm
Bandwidth (Ex) (Range 2)				316...850: 10 nm
Gain				80	Manual
Number of Flashes				25
Integration Time				20	µs
Lag Time				0	µs
Settle Time				0	ms
Z-Position (Manual)				20000	µm
Part of Plate				E4-E4
Start Time:	25.09.2018 15:50:38
	Temperature: 30.7 °C
Wavel.	430	435	440	445	450	455	460	465	470	475	480	485	490	495	500	505	510	515	520	525	530	535	540	545	550	555	560	565	570	575	580	585	590	595	600	605	610	615	620	625	630	635	640	645	650	655	660	665	670
E4	65	66	78	92	104	107	108	100	90	81	79	74	70	68	67	69	70	75	83	83	83	76	71	59	52	43	41	35	29	28	23	20	17	16	13	12	11	10	9	8	8	8	7	8	5	5	7	4	6
End Time:	25.09.2018 15:51:19
Label: Label1_Copy6
Mode				Fluorescence Top Reading
Emission Wavelength Start				435	nm
Emission Wavelength End				670	nm
Emission Wavelength Step Size				5	nm
Emission Scan Number				48
Excitation Wavelength				400	nm
Bandwidth (Em)				280...850: 20 nm
Bandwidth (Ex) (Range 1)				230...315: 5 nm
Bandwidth (Ex) (Range 2)				316...850: 10 nm
Gain				80	Manual
Number of Flashes				25
Integration Time				20	µs
Lag Time				0	µs
Settle Time				0	ms
Z-Position (Manual)				20000	µm
Part of Plate				E4-E4
Start Time:	25.09.2018 15:51:28
	Temperature: 30.8 °C
Wavel.	435	440	445	450	455	460	465	470	475	480	485	490	495	500	505	510	515	520	525	530	535	540	545	550	555	560	565	570	575	580	585	590	595	600	605	610	615	620	625	630	635	640	645	650	655	660	665	670
E4	54	55	64	75	83	88	90	88	81	72	69	64	62	64	62	67	75	83	88	84	80	75	59	55	45	41	35	32	28	25	21	17	15	14	13	11	10	8	8	8	7	5	6	6	4	5	5	4
End Time:	25.09.2018 15:52:07
Label: Label1_Copy7
Mode				Fluorescence Top Reading
Emission Wavelength Start				440	nm
Emission Wavelength End				670	nm
Emission Wavelength Step Size				5	nm
Emission Scan Number				47
Excitation Wavelength				405	nm
Bandwidth (Em)				280...850: 20 nm
Bandwidth (Ex) (Range 1)				230...315: 5 nm
Bandwidth (Ex) (Range 2)				316...850: 10 nm
Gain				80	Manual
Number of Flashes				25
Integration Time				20	µs
Lag Time				0	µs
Settle Time				0	ms
Z-Position (Manual)				20000	µm
Part of Plate				E4-E4
Start Time:	25.09.2018 15:52:16
	Temperature: 30.8 °C
Wavel.	440	445	450	455	460	465	470	475	480	485	490	495	500	505	510	515	520	525	530	535	540	545	550	555	560	565	570	575	580	585	590	595	600	605	610	615	620	625	630	635	640	645	650	655	660	665	670
E4	46	48	50	61	71	76	82	82	76	67	63	59	59	61	69	79	90	97	96	92	82	69	59	53	48	41	35	30	26	24	21	17	15	12	11	10	9	8	9	8	7	7	6	5	6	5	4
End Time:	25.09.2018 15:52:55
Label: Label1_Copy8
Mode				Fluorescence Top Reading
Emission Wavelength Start				445	nm
Emission Wavelength End				670	nm
Emission Wavelength Step Size				5	nm
Emission Scan Number				46
Excitation Wavelength				410	nm
Bandwidth (Em)				280...850: 20 nm
Bandwidth (Ex) (Range 1)				230...315: 5 nm
Bandwidth (Ex) (Range 2)				316...850: 10 nm
Gain				80	Manual
Number of Flashes				25
Integration Time				20	µs
Lag Time				0	µs
Settle Time				0	ms
Z-Position (Manual)				20000	µm
Part of Plate				E4-E4
Start Time:	25.09.2018 15:53:04
	Temperature: 30.8 °C
Wavel.	445	450	455	460	465	470	475	480	485	490	495	500	505	510	515	520	525	530	535	540	545	550	555	560	565	570	575	580	585	590	595	600	605	610	615	620	625	630	635	640	645	650	655	660	665	670
E4	39	39	44	53	64	74	77	78	72	64	62	61	67	76	96	115	122	124	116	102	87	75	66	57	51	45	35	33	26	22	19	16	15	12	12	11	8	9	8	7	7	5	5	5	5	4
End Time:	25.09.2018 15:53:43
Label: Label1_Copy9
Mode				Fluorescence Top Reading
Emission Wavelength Start				450	nm
Emission Wavelength End				670	nm
Emission Wavelength Step Size				5	nm
Emission Scan Number				45
Excitation Wavelength				415	nm
Bandwidth (Em)				280...850: 20 nm
Bandwidth (Ex) (Range 1)				230...315: 5 nm
Bandwidth (Ex) (Range 2)				316...850: 10 nm
Gain				80	Manual
Number of Flashes				25
Integration Time				20	µs
Lag Time				0	µs
Settle Time				0	ms
Z-Position (Manual)				20000	µm
Part of Plate				E4-E4
Start Time:	25.09.2018 15:53:52
	Temperature: 30.7 °C
Wavel.	450	455	460	465	470	475	480	485	490	495	500	505	510	515	520	525	530	535	540	545	550	555	560	565	570	575	580	585	590	595	600	605	610	615	620	625	630	635	640	645	650	655	660	665	670
E4	34	34	39	47	57	68	78	80	77	71	72	82	98	129	165	180	185	174	154	132	112	97	82	72	61	53	48	42	34	28	23	19	15	15	14	12	9	8	9	8	7	5	6	7	6
End Time:	25.09.2018 15:54:29
[truncated: 5 more columns]

## Sheet: Spectrum matrix raw data
Wavel.	405	410	415	420	425	430	435	440	445	450	455	460	465	470	475	480	485	490	495	500	505	510	515	520	525	530	535	540	545	550	555	560	565	570	575	580	585	590	595	600	605	610	615	620	625	630	635	640	645
370	190	202	213	242	243	234	217	208	193	180	176	171	160	150	140	132	122	116	108	99	101	111	130	153	163	160	150	135	114	99	82	70	65	56	46	41	36	30	24	22	19	16	14	13	12	9	9	9	8
375		131	138	167	182	184	186	176	166	156	143	139	134	128	123	114	108	102	93	91	89	96	105	122	131	129	120	109	94	80	67	61	54	46	39	33	30	26	21	19	17	14	13	12	10	11	8	8	6
380			107	117	132	152	165	164	161	144	133	128	123	116	114	110	100	97	88	83	83	91	99	105	113	111	105	94	83	70	60	53	46	42	37	32	27	24	20	17	15	13	12	11	9	10	8	7	5
385				89	95	114	131	147	143	140	131	119	114	109	104	99	95	87	86	81	79	85	87	97	100	100	91	80	70	63	54	47	42	35	33	30	24	20	18	16	14	10	11	10	9	9	8	9	7
390					71	74	89	103	116	121	115	110	102	92	87	84	80	76	74	72	71	73	76	83	84	81	77	67	59	51	44	39	36	30	28	25	20	18	16	14	14	11	10	10	9	8	7	8	7
395						65	66	78	92	104	107	108	100	90	81	79	74	70	68	67	69	70	75	83	83	83	76	71	59	52	43	41	35	29	28	23	20	17	16	13	12	11	10	9	8	8	8	7	8
400							54	55	64	75	83	88	90	88	81	72	69	64	62	64	62	67	75	83	88	84	80	75	59	55	45	41	35	32	28	25	21	17	15	14	13	11	10	8	8	8	7	5	6
405								46	48	50	61	71	76	82	82	76	67	63	59	59	61	69	79	90	97	96	92	82	69	59	53	48	41	35	30	26	24	21	17	15	12	11	10	9	8	9	8	7	7
410									39	39	44	53	64	74	77	78	72	64	62	61	67	76	96	115	122	124	116	102	87	75	66	57	51	45	35	33	26	22	19	16	15	12	12	11	8	9	8	7	7
415										34	34	39	47	57	68	78	80	77	71	72	82	98	129	165	180	185	174	154	132	112	97	82	72	61	53	48	42	34	28	23	19	15	15	14	12	9	8	9	8
420											39	42	51	59	71	82	96	100	102	107	126	156	208	277	309	321	300	267	227	192	158	141	121	102	90	77	65	53	44	39	33	25	22	20	17	15	14	12	12
425												42	50	56	68	73	90	100	109	124	155	193	277	365	420	433	409	359	304	256	219	189	163	141	120	103	83	71	57	46	41	35	29	24	23	20	18	15	13
430													43	48	53	61	67	77	94	121	168	227	339	432	505	519	502	440	371	313	257	225	194	170	143	124	103	83	66	55	46	36	32	29	24	21	17	19	13
435														45	46	52	56	63	80	120	181	267	420	578	659	693	652	586	484	402	343	292	253	215	185	158	133	104	88	70	58	47	41	36	30	26	20	20	17
440															51	52	56	63	82	131	229	377	630	859	1019	1070	1012	909	740	626	510	445	384	327	286	236	197	158	129	107	88	71	61	53	43	38	32	28	22
445																58	59	66	91	167	314	520	897	1250	1495	1562	1483	1317	1084	912	762	655	557	486	409	350	282	227	189	148	125	102	88	74	61	53	44	37	30
450																	67	70	102	203	408	688	1202	1745	2069	2174	2071	1820	1519	1257	1048	905	776	673	564	482	395	320	259	209	177	132	117	98	82	71	58	49	41
455																		84	109	217	519	893	1545	2271	2678	2843	2710	2405	1991	1639	1362	1180	999	861	742	628	516	410	334	262	224	181	153	132	104	93	73	63	52
460																			156	255	585	1167	2029	2901	3478	3690	3545	3109	2562	2164	1808	1548	1318	1137	968	817	656	534	434	345	289	223	196	172	135	119	98	81	64
465																				366	647	1383	2401	3475	4203	4446	4257	3725	3104	2600	2150	1841	1591	1383	1159	1005	816	649	515	419	355	280	233	201	162	138	114	96	78
470																					865	1586	2739	4293	5203	5481	5237	4660	3834	3213	2631	2295	1964	1689	1441	1226	999	811	636	513	439	337	288	247	204	169	142	118	98
475																						2330	3602	5510	6720	7088	6836	5982	4938	4172	3427	2967	2544	2189	1882	1580	1291	1039	823	674	562	430	373	316	265	220	183	153	127
480																							5415	7641	9723	10559	10086	8997	7401	6192	5074	4411	3772	3263	2804	2373	1941	1544	1227	978	843	638	562	469	387	326	278	229	188
485																								12374	14842	16298	15783	13729	11431	9409	7816	6817	5811	5028	4305	3634	2952	2379	1891	1502	1288	985	856	721	594	505	420	357	289
490																									16529	17386	16790	14628	12291	10116	8372	7211	6226	5398	4534	3914	3199	2531	2006	1607	1379	1056	910	760	636	543	443	372	299
495																										14458	13797	12191	10134	8325	6919	5931	5185	4444	3746	3233	2624	2095	1649	1331	1141	857	757	631	524	446	374	312	251
500																											12825	11356	9592	7808	6543	5626	4817	4141	3553	2986	2431	1963	1557	1248	1075	846	713	598	508	426	346	281	239
505																												13049	10813	9187	7584	6275	5583	4829	4099	3456	2818	2239	1821	1427	1192	961	813	695	573	479	392	331	268
510																													13067	11545	9297	7696	6794	5927	4985	4291	3495	2770	2203	1776	1497	1204	1022	834	713	586	490	416	335
515																														12539	10435	8824	7777	6702	5644	4865	3963	3155	2483	2020	1709	1318	1148	952	793	671	565	474	378
520																															9616	8298	7248	6189	5312	4519	3694	2947	2330	1889	1603	1274	1082	885	763	629	521	436	360
525																																5690	5012	4357	3721	3126	2586	2025	1641	1289	1089	867	743	629	518	437	368	307	252
530																																	3183	2761	2363	2012	1659	1301	1053	828	708	555	464	394	331	276	235	194	164
535																																		1188	1010	878	709	584	456	366	312	236	205	176	145	122	104	90	77
540																																			347	296	244	202	156	126	105	85	72	61	52	42	37	33	26
545																																				96	81	66	52	42	36	29	24	20	17	14	13	12	9
550																																					24	20	16	13	12	9	8	6	5	4	5	3	3
555																																						8	6	5	2	3	3	3	2	2	2	3	1
560																																							6	4	3	4	3	3	3	3	3	3	4
565																																								3	3	3	5	3	3	3	3	1	2
570																																									3	3	3	2	2	1	3	2	4
575																																										1	2	1	1	1	0	1	0
580																																											3	2	2	2	2	2	2
585																																												3	2	1	2	2	2
590																																													1	0	1	0	0
595																																														3	2	3	2
600																																															2	2	2
[truncated: 5 more columns]
