# Supplementary material for: In-Vitro Characterization of mCerulean3_mRuby3 as a Novel FRET Pair with Favorable Bleed-Through Characteristics
Source: Biosensors (Basel). 2019 Feb 28;9(1):33. doi: 10.3390/bios9010033 (PMC6468510; doi:10.3390/bios9010033)
Supplement: Supplementary file 1 [file biosensors-09-00033-s001.zip › Supplementary Material Erismann et al/3D spectra of trypsin digests/CloverRuby/1 Clover_Ruby before Trypsin.xlsx]

## Sheet: Reordings
Application: Tecan i-control				Tecan i-control , 2.0.10.0
Device: infinite 200Pro				Serial number: 1501008512				Serial number of connected stacker:
Firmware: V_3.40_01/15_Infinite (Dec 23 2014/12.45.11)				MAI, V_3.40_01/15_Infinite (Dec 23 2014/12.45.11)
Date:	03.10.2018
Time:	10:44:17
System				PHARPC-HPED01
User				UZH\marand
Plate				Greiner 96 Flat Bottom Transparent Polystyrene Cat. No.: 655101/655161/655192 [GRE96ft.pdfx]
Plate-ID (Stacker)
Label: Label1
Mode				Fluorescence Top Reading
Emission Wavelength Start				405	nm
Emission Wavelength End				670	nm
Emission Wavelength Step Size				5	nm
Emission Scan Number				54
Excitation Wavelength				370	nm
Bandwidth (Em)				280...850: 20 nm
Bandwidth (Ex) (Range 1)				230...315: 5 nm
Bandwidth (Ex) (Range 2)				316...850: 10 nm
Gain				80	Manual
Number of Flashes				25
Integration Time				20	µs
Lag Time				0	µs
Settle Time				0	ms
Z-Position (Manual)				20000	µm
Part of Plate				B2-B2
Start Time:	03.10.2018 10:44:19
	Temperature: 26.5 °C
Wavel.	405	410	415	420	425	430	435	440	445	450	455	460	465	470	475	480	485	490	495	500	505	510	515	520	525	530	535	540	545	550	555	560	565	570	575	580	585	590	595	600	605	610	615	620	625	630	635	640	645
B2	69	77	104	139	144	135	107	90	72	63	58	55	49	48	43	42	42	43	49	64	84	101	119	124	120	104	89	77	73	78	102	129	161	200	231	251	263	260	257	246	239	223	201	178	162	142	125	111	95
End Time:	03.10.2018 10:45:02
Label: Label1_Copy1
Mode				Fluorescence Top Reading
Emission Wavelength Start				410	nm
Emission Wavelength End				670	nm
Emission Wavelength Step Size				5	nm
Emission Scan Number				53
Excitation Wavelength				375	nm
Bandwidth (Em)				280...850: 20 nm
Bandwidth (Ex) (Range 1)				230...315: 5 nm
Bandwidth (Ex) (Range 2)				316...850: 10 nm
Gain				80	Manual
Number of Flashes				25
Integration Time				20	µs
Lag Time				0	µs
Settle Time				0	ms
Z-Position (Manual)				20000	µm
Part of Plate				B2-B2
Start Time:	03.10.2018 10:45:11
	Temperature: 26.8 °C
Wavel.	410	415	420	425	430	435	440	445	450	455	460	465	470	475	480	485	490	495	500	505	510	515	520	525	530	535	540	545	550	555	560	565	570	575	580	585	590	595	600	605	610	615	620	625	630	635	640	645	650
B2	64	65	101	126	138	133	117	91	73	61	56	53	51	48	46	45	48	55	70	90	109	123	132	125	111	97	84	79	86	100	126	166	201	236	253	266	267	260	251	240	217	203	182	170	149	132	112	104	87
End Time:	03.10.2018 10:45:54
Label: Label1_Copy2
Mode				Fluorescence Top Reading
Emission Wavelength Start				415	nm
Emission Wavelength End				670	nm
Emission Wavelength Step Size				5	nm
Emission Scan Number				52
Excitation Wavelength				380	nm
Bandwidth (Em)				280...850: 20 nm
Bandwidth (Ex) (Range 1)				230...315: 5 nm
Bandwidth (Ex) (Range 2)				316...850: 10 nm
Gain				80	Manual
Number of Flashes				25
Integration Time				20	µs
Lag Time				0	µs
Settle Time				0	ms
Z-Position (Manual)				20000	µm
Part of Plate				B2-B2
Start Time:	03.10.2018 10:46:03
	Temperature: 26.8 °C
Wavel.	415	420	425	430	435	440	445	450	455	460	465	470	475	480	485	490	495	500	505	510	515	520	525	530	535	540	545	550	555	560	565	570	575	580	585	590	595	600	605	610	615	620	625	630	635	640	645	650	655
B2	59	71	95	123	137	131	114	90	73	60	55	51	49	45	46	48	58	76	96	117	137	143	134	122	102	89	83	91	101	130	160	197	228	242	256	257	244	237	228	211	193	179	159	144	128	114	96	81	74
End Time:	03.10.2018 10:46:45
Label: Label1_Copy3
Mode				Fluorescence Top Reading
Emission Wavelength Start				420	nm
Emission Wavelength End				670	nm
Emission Wavelength Step Size				5	nm
Emission Scan Number				51
Excitation Wavelength				385	nm
Bandwidth (Em)				280...850: 20 nm
Bandwidth (Ex) (Range 1)				230...315: 5 nm
Bandwidth (Ex) (Range 2)				316...850: 10 nm
Gain				80	Manual
Number of Flashes				25
Integration Time				20	µs
Lag Time				0	µs
Settle Time				0	ms
Z-Position (Manual)				20000	µm
Part of Plate				B2-B2
Start Time:	03.10.2018 10:46:54
	Temperature: 27 °C
Wavel.	420	425	430	435	440	445	450	455	460	465	470	475	480	485	490	495	500	505	510	515	520	525	530	535	540	545	550	555	560	565	570	575	580	585	590	595	600	605	610	615	620	625	630	635	640	645	650	655	660
B2	55	55	76	104	127	132	116	95	74	61	53	46	46	46	51	63	81	107	133	152	160	150	134	113	98	87	91	100	117	142	166	189	202	205	207	202	194	189	174	156	144	133	114	102	93	77	68	61	50
End Time:	03.10.2018 10:47:36
Label: Label1_Copy4
Mode				Fluorescence Top Reading
Emission Wavelength Start				425	nm
Emission Wavelength End				670	nm
Emission Wavelength Step Size				5	nm
Emission Scan Number				50
Excitation Wavelength				390	nm
Bandwidth (Em)				280...850: 20 nm
Bandwidth (Ex) (Range 1)				230...315: 5 nm
Bandwidth (Ex) (Range 2)				316...850: 10 nm
Gain				80	Manual
Number of Flashes				25
Integration Time				20	µs
Lag Time				0	µs
Settle Time				0	ms
Z-Position (Manual)				20000	µm
Part of Plate				B2-B2
Start Time:	03.10.2018 10:47:45
	Temperature: 27 °C
Wavel.	425	430	435	440	445	450	455	460	465	470	475	480	485	490	495	500	505	510	515	520	525	530	535	540	545	550	555	560	565	570	575	580	585	590	595	600	605	610	615	620	625	630	635	640	645	650	655	660	665
B2	47	45	62	85	104	111	107	92	71	56	45	42	44	47	61	82	111	133	158	164	159	137	119	101	88	85	88	95	109	120	135	139	144	142	140	131	127	113	104	95	86	78	69	59	52	45	39	35	32
End Time:	03.10.2018 10:48:26
Label: Label1_Copy5
Mode				Fluorescence Top Reading
Emission Wavelength Start				430	nm
Emission Wavelength End				670	nm
Emission Wavelength Step Size				5	nm
Emission Scan Number				49
Excitation Wavelength				395	nm
Bandwidth (Em)				280...850: 20 nm
Bandwidth (Ex) (Range 1)				230...315: 5 nm
Bandwidth (Ex) (Range 2)				316...850: 10 nm
Gain				80	Manual
Number of Flashes				25
Integration Time				20	µs
Lag Time				0	µs
Settle Time				0	ms
Z-Position (Manual)				20000	µm
Part of Plate				B2-B2
Start Time:	03.10.2018 10:48:35
	Temperature: 26.7 °C
Wavel.	430	435	440	445	450	455	460	465	470	475	480	485	490	495	500	505	510	515	520	525	530	535	540	545	550	555	560	565	570	575	580	585	590	595	600	605	610	615	620	625	630	635	640	645	650	655	660	665	670
B2	40	43	57	78	98	107	101	84	66	52	45	42	43	59	84	113	140	167	172	165	143	123	102	89	83	84	89	90	100	108	113	112	110	105	102	95	84	81	71	65	60	53	46	40	35	29	25	24	19
End Time:	03.10.2018 10:49:15
Label: Label1_Copy6
Mode				Fluorescence Top Reading
Emission Wavelength Start				435	nm
Emission Wavelength End				670	nm
Emission Wavelength Step Size				5	nm
Emission Scan Number				48
Excitation Wavelength				400	nm
Bandwidth (Em)				280...850: 20 nm
Bandwidth (Ex) (Range 1)				230...315: 5 nm
Bandwidth (Ex) (Range 2)				316...850: 10 nm
Gain				80	Manual
Number of Flashes				25
Integration Time				20	µs
Lag Time				0	µs
Settle Time				0	ms
Z-Position (Manual)				20000	µm
Part of Plate				B2-B2
Start Time:	03.10.2018 10:49:24
	Temperature: 26.9 °C
Wavel.	435	440	445	450	455	460	465	470	475	480	485	490	495	500	505	510	515	520	525	530	535	540	545	550	555	560	565	570	575	580	585	590	595	600	605	610	615	620	625	630	635	640	645	650	655	660	665	670
B2	37	37	47	66	82	92	90	77	62	49	44	43	59	85	117	145	178	184	172	150	128	103	91	83	81	81	81	89	90	93	90	89	83	78	75	65	60	56	52	46	41	34	29	27	24	21	17	14
End Time:	03.10.2018 10:50:03
Label: Label1_Copy7
Mode				Fluorescence Top Reading
Emission Wavelength Start				440	nm
Emission Wavelength End				670	nm
Emission Wavelength Step Size				5	nm
Emission Scan Number				47
Excitation Wavelength				405	nm
Bandwidth (Em)				280...850: 20 nm
Bandwidth (Ex) (Range 1)				230...315: 5 nm
Bandwidth (Ex) (Range 2)				316...850: 10 nm
Gain				80	Manual
Number of Flashes				25
Integration Time				20	µs
Lag Time				0	µs
Settle Time				0	ms
Z-Position (Manual)				20000	µm
Part of Plate				B2-B2
Start Time:	03.10.2018 10:50:12
	Temperature: 26.9 °C
Wavel.	440	445	450	455	460	465	470	475	480	485	490	495	500	505	510	515	520	525	530	535	540	545	550	555	560	565	570	575	580	585	590	595	600	605	610	615	620	625	630	635	640	645	650	655	660	665	670
B2	35	35	42	56	67	79	85	75	65	51	46	60	89	122	162	201	209	197	173	148	123	102	91	87	87	86	87	89	86	86	86	82	75	70	61	59	54	48	40	35	33	28	23	21	18	14	14
End Time:	03.10.2018 10:50:51
Label: Label1_Copy8
Mode				Fluorescence Top Reading
Emission Wavelength Start				445	nm
Emission Wavelength End				670	nm
Emission Wavelength Step Size				5	nm
Emission Scan Number				46
Excitation Wavelength				410	nm
Bandwidth (Em)				280...850: 20 nm
Bandwidth (Ex) (Range 1)				230...315: 5 nm
Bandwidth (Ex) (Range 2)				316...850: 10 nm
Gain				80	Manual
Number of Flashes				25
Integration Time				20	µs
Lag Time				0	µs
Settle Time				0	ms
Z-Position (Manual)				20000	µm
Part of Plate				B2-B2
Start Time:	03.10.2018 10:51:00
	Temperature: 26.9 °C
Wavel.	445	450	455	460	465	470	475	480	485	490	495	500	505	510	515	520	525	530	535	540	545	550	555	560	565	570	575	580	585	590	595	600	605	610	615	620	625	630	635	640	645	650	655	660	665	670
B2	34	31	36	45	56	71	78	76	67	63	71	101	146	190	224	247	232	200	174	142	120	109	103	97	101	100	102	102	99	92	91	80	79	69	64	58	54	44	40	35	31	27	25	20	17	14
End Time:	03.10.2018 10:51:38
Label: Label1_Copy9
Mode				Fluorescence Top Reading
Emission Wavelength Start				450	nm
Emission Wavelength End				670	nm
Emission Wavelength Step Size				5	nm
Emission Scan Number				45
Excitation Wavelength				415	nm
Bandwidth (Em)				280...850: 20 nm
Bandwidth (Ex) (Range 1)				230...315: 5 nm
Bandwidth (Ex) (Range 2)				316...850: 10 nm
Gain				80	Manual
Number of Flashes				25
Integration Time				20	µs
Lag Time				0	µs
Settle Time				0	ms
Z-Position (Manual)				20000	µm
Part of Plate				B2-B2
Start Time:	03.10.2018 10:51:47
	Temperature: 27.2 °C
Wavel.	450	455	460	465	470	475	480	485	490	495	500	505	510	515	520	525	530	535	540	545	550	555	560	565	570	575	580	585	590	595	600	605	610	615	620	625	630	635	640	645	650	655	660	665	670
B2	30	28	30	35	46	60	72	76	79	94	126	176	235	283	304	290	256	216	179	151	134	124	121	121	125	122	122	120	116	107	103	97	85	81	74	63	58	50	44	38	31	29	23	23	20
End Time:	03.10.2018 10:52:24
Label: Label1_Copy9_Copy1
Mode				Fluorescence Top Reading
Emission Wavelength Start				455	nm
Emission Wavelength End				670	nm
Emission Wavelength Step Size				5	nm
Emission Scan Number				44
Excitation Wavelength				420	nm
Bandwidth (Em)				280...850: 20 nm
Bandwidth (Ex) (Range 1)				230...315: 5 nm
Bandwidth (Ex) (Range 2)				316...850: 10 nm
Gain				80	Manual
Number of Flashes				25
Integration Time				20	µs
Lag Time				0	µs
Settle Time				0	ms
Z-Position (Manual)				20000	µm
Part of Plate				B2-B2
Start Time:	03.10.2018 10:52:33
	Temperature: 27.1 °C
Wavel.	455	460	465	470	475	480	485	490	495	500	505	510	515	520	525	530	535	540	545	550	555	560	565	570	575	580	585	590	595	600	605	610	615	620	625	630	635	640	645	650	655	660	665	670
B2	33	28	31	36	49	61	83	97	130	186	256	326	403	425	404	356	298	249	210	188	177	171	174	175	173	175	170	161	159	146	139	121	112	101	93	79	73	63	55	47	47	37	32	27
End Time:	03.10.2018 10:53:10
Label: Label1_Copy9_Copy2
Mode				Fluorescence Top Reading
Emission Wavelength Start				460	nm
Emission Wavelength End				670	nm
Emission Wavelength Step Size				5	nm
Emission Scan Number				43
Excitation Wavelength				425	nm
Bandwidth (Em)				280...850: 20 nm
Bandwidth (Ex) (Range 1)				230...315: 5 nm
Bandwidth (Ex) (Range 2)				316...850: 10 nm
Gain				80	Manual
Number of Flashes				25
Integration Time				20	µs
Lag Time				0	µs
Settle Time				0	ms
Z-Position (Manual)				20000	µm
Part of Plate				B2-B2
Start Time:	03.10.2018 10:53:19
	Temperature: 27.3 °C
Wavel.	460	465	470	475	480	485	490	495	500	505	510	515	520	525	530	535	540	545	550	555	560	565	570	575	580	585	590	595	600	605	610	615	620	625	630	635	640	645	650	655	660	665	670
B2	31	26	28	33	47	69	104	164	241	346	449	539	566	538	473	392	328	274	248	231	229	232	234	233	230	230	223	206	193	181	164	152	139	124	104	97	88	71	61	53	45	40	38
End Time:	03.10.2018 10:53:55
Label: Label1_Copy9_Copy3
Mode				Fluorescence Top Reading
Emission Wavelength Start				465	nm
Emission Wavelength End				670	nm
Emission Wavelength Step Size				5	nm
Emission Scan Number				42
Excitation Wavelength				430	nm
Bandwidth (Em)				280...850: 20 nm
Bandwidth (Ex) (Range 1)				230...315: 5 nm
Bandwidth (Ex) (Range 2)				316...850: 10 nm
Gain				80	Manual
Number of Flashes				25
Integration Time				20	µs
Lag Time				0	µs
Settle Time				0	ms
Z-Position (Manual)				20000	µm
Part of Plate				B2-B2
Start Time:	03.10.2018 10:54:04
	Temperature: 27.1 °C
Wavel.	465	470	475	480	485	490	495	500	505	510	515	520	525	530	535	540	545	550	555	560	565	570	575	580	585	590	595	600	605	610	615	620	625	630	635	640	645	650	655	660	665	670
B2	23	19	21	26	44	76	145	258	381	505	618	640	605	526	444	363	313	275	263	258	260	258	265	263	256	249	231	216	208	188	172	157	143	125	110	95	82	73	65	58	48	40
End Time:	03.10.2018 10:54:39
Label: Label1_Copy9_Copy4
Mode				Fluorescence Top Reading
Emission Wavelength Start				470	nm
Emission Wavelength End				670	nm
Emission Wavelength Step Size				5	nm
Emission Scan Number				41
Excitation Wavelength				435	nm
Bandwidth (Em)				280...850: 20 nm
Bandwidth (Ex) (Range 1)				230...315: 5 nm
Bandwidth (Ex) (Range 2)				316...850: 10 nm
Gain				80	Manual
Number of Flashes				25
Integration Time				20	µs
Lag Time				0	µs
Settle Time				0	ms
Z-Position (Manual)				20000	µm
Part of Plate				B2-B2
Start Time:	03.10.2018 10:54:48
	Temperature: 27.2 °C
Wavel.	470	475	480	485	490	495	500	505	510	515	520	525	530	535	540	545	550	555	560	565	570	575	580	585	590	595	600	605	610	615	620	625	630	635	640	645	650	655	660	665	670
B2	16	14	19	31	63	137	279	440	600	752	790	734	643	537	442	378	345	318	313	315	320	319	328	320	305	288	271	260	237	212	193	173	152	134	120	102	88	79	66	61	48
End Time:	03.10.2018 10:55:23
Label: Label1_Copy9_Copy5
Mode				Fluorescence Top Reading
Emission Wavelength Start				475	nm
Emission Wavelength End				670	nm
Emission Wavelength Step Size				5	nm
Emission Scan Number				40
Excitation Wavelength				440	nm
Bandwidth (Em)				280...850: 20 nm
Bandwidth (Ex) (Range 1)				230...315: 5 nm
Bandwidth (Ex) (Range 2)				316...850: 10 nm
Gain				80	Manual
Number of Flashes				25
Integration Time				20	µs
Lag Time				0	µs
Settle Time				0	ms
Z-Position (Manual)				20000	µm
Part of Plate				B2-B2
Start Time:	03.10.2018 10:55:32
	Temperature: 27.4 °C
Wavel.	475	480	485	490	495	500	505	510	515	520	525	530	535	540	545	550	555	560	565	570	575	580	585	590	595	600	605	610	615	620	625	630	635	640	645	650	655	660	665	670
B2	18	19	32	72	170	352	604	833	1061	1120	1057	912	758	622	529	472	445	442	445	454	453	460	448	432	407	388	367	324	298	275	243	219	190	164	147	125	110	92	79	68
End Time:	03.10.2018 10:56:06
Label: Label1_Copy9_Copy6
Mode				Fluorescence Top Reading
Emission Wavelength Start				480	nm
Emission Wavelength End				670	nm
Emission Wavelength Step Size				5	nm
Emission Scan Number				39
Excitation Wavelength				445	nm
Bandwidth (Em)				280...850: 20 nm
Bandwidth (Ex) (Range 1)				230...315: 5 nm
Bandwidth (Ex) (Range 2)				316...850: 10 nm
Gain				80	Manual
Number of Flashes				25
Integration Time				20	µs
Lag Time				0	µs
Settle Time				0	ms
Z-Position (Manual)				20000	µm
Part of Plate				B2-B2
Start Time:	03.10.2018 10:56:15
	Temperature: 27.4 °C
Wavel.	480	485	490	495	500	505	510	515	520	525	530	535	540	545	550	555	560	565	570	575	580	585	590	595	600	605	610	615	620	625	630	635	640	645	650	655	660	665	670
B2	25	44	87	232	496	832	1157	1473	1578	1488	1309	1084	886	753	686	630	625	636	652	653	656	641	624	586	546	530	478	432	389	352	313	269	241	206	184	158	136	118	97
End Time:	03.10.2018 10:56:48
Label: Label1_Copy9_Copy7
Mode				Fluorescence Top Reading
Emission Wavelength Start				485	nm
Emission Wavelength End				670	nm
Emission Wavelength Step Size				5	nm
Emission Scan Number				38
Excitation Wavelength				450	nm
Bandwidth (Em)				280...850: 20 nm
Bandwidth (Ex) (Range 1)				230...315: 5 nm
Bandwidth (Ex) (Range 2)				316...850: 10 nm
Gain				80	Manual
Number of Flashes				25
Integration Time				20	µs
Lag Time				0	µs
Settle Time				0	ms
Z-Position (Manual)				20000	µm
Part of Plate				B2-B2
Start Time:	03.10.2018 10:56:57
	Temperature: 27.4 °C
Wavel.	485	490	495	500	505	510	515	520	525	530	535	540	545	550	555	560	565	570	575	580	585	590	595	600	605	610	615	620	625	630	635	640	645	650	655	660	665	670
B2	61	116	275	622	1077	1463	1881	2014	1894	1677	1397	1161	978	880	818	817	825	841	851	853	837	810	766	723	680	620	567	512	459	405	359	317	264	240	208	176	151	127
End Time:	03.10.2018 10:57:30
Label: Label1_Copy9_Copy8
Mode				Fluorescence Top Reading
Emission Wavelength Start				490	nm
Emission Wavelength End				670	nm
Emission Wavelength Step Size				5	nm
Emission Scan Number				37
Excitation Wavelength				455	nm
Bandwidth (Em)				280...850: 20 nm
Bandwidth (Ex) (Range 1)				230...315: 5 nm
Bandwidth (Ex) (Range 2)				316...850: 10 nm
Gain				80	Manual
Number of Flashes				25
Integration Time				20	µs
Lag Time				0	µs
Settle Time				0	ms
Z-Position (Manual)				20000	µm
Part of Plate				B2-B2
Start Time:	03.10.2018 10:57:39
	Temperature: 27.4 °C
Wavel.	490	495	500	505	510	515	520	525	530	535	540	545	550	555	560	565	570	575	580	585	590	595	600	605	610	615	620	625	630	635	640	645	650	655	660	665	670
B2	173	336	712	1378	1890	2411	2573	2453	2171	1820	1494	1264	1154	1068	1059	1064	1076	1103	1096	1080	1042	999	925	871	795	730	666	585	520	460	408	357	304	269	224	200	168
End Time:	03.10.2018 10:58:11
Label: Label1_Copy9_Copy9
Mode				Fluorescence Top Reading
Emission Wavelength Start				495	nm
Emission Wavelength End				670	nm
Emission Wavelength Step Size				5	nm
Emission Scan Number				36
Excitation Wavelength				460	nm
Bandwidth (Em)				280...850: 20 nm
Bandwidth (Ex) (Range 1)				230...315: 5 nm
Bandwidth (Ex) (Range 2)				316...850: 10 nm
Gain				80	Manual
Number of Flashes				25
Integration Time				20	µs
Lag Time				0	µs
Settle Time				0	ms
Z-Position (Manual)				20000	µm
Part of Plate				B2-B2
Start Time:	03.10.2018 10:58:19
	Temperature: 27.5 °C
Wavel.	495	500	505	510	515	520	525	530	535	540	545	550	555	560	565	570	575	580	585	590	595	600	605	610	615	620	625	630	635	640	645	650	655	660	665	670
B2	541	913	1682	2497	3170	3376	3215	2822	2345	1944	1662	1510	1425	1391	1400	1436	1452	1445	1429	1377	1300	1223	1153	1060	972	858	777	684	601	536	463	402	348	292	260	221
End Time:	03.10.2018 10:58:51
Label: Label1_Copy9_Copy10
Mode				Fluorescence Top Reading
Emission Wavelength Start				500	nm
Emission Wavelength End				670	nm
Emission Wavelength Step Size				5	nm
Emission Scan Number				35
Excitation Wavelength				465	nm
Bandwidth (Em)				280...850: 20 nm
Bandwidth (Ex) (Range 1)				230...315: 5 nm
Bandwidth (Ex) (Range 2)				316...850: 10 nm
Gain				80	Manual
Number of Flashes				25
Integration Time				20	µs
Lag Time				0	µs
Settle Time				0	ms
Z-Position (Manual)				20000	µm
Part of Plate				B2-B2
Start Time:	03.10.2018 10:59:00
	Temperature: 27.7 °C
Wavel.	500	505	510	515	520	525	530	535	540	545	550	555	560	565	570	575	580	585	590	595	600	605	610	615	620	625	630	635	640	645	650	655	660	665	670
B2	1280	1947	3026	3807	4084	3858	3383	2805	2333	1989	1811	1721	1685	1702	1742	1756	1761	1723	1664	1568	1487	1412	1285	1166	1050	941	826	734	644	563	487	418	362	305	263
End Time:	03.10.2018 10:59:31
Label: Label1_Copy9_Copy11
Mode				Fluorescence Top Reading
Emission Wavelength Start				505	nm
Emission Wavelength End				670	nm
Emission Wavelength Step Size				5	nm
Emission Scan Number				34
Excitation Wavelength				470	nm
Bandwidth (Em)				280...850: 20 nm
Bandwidth (Ex) (Range 1)				230...315: 5 nm
Bandwidth (Ex) (Range 2)				316...850: 10 nm
Gain				80	Manual
Number of Flashes				25
Integration Time				20	µs
Lag Time				0	µs
Settle Time				0	ms
Z-Position (Manual)				20000	µm
Part of Plate				B2-B2
Start Time:	03.10.2018 10:59:39
	Temperature: 27.5 °C
Wavel.	505	510	515	520	525	530	535	540	545	550	555	560	565	570	575	580	585	590	595	600	605	610	615	620	625	630	635	640	645	650	655	660	665	670
B2	2354	3312	4192	4606	4334	3804	3155	2622	2232	2044	1935	1911	1935	1966	1980	1982	1948	1876	1779	1685	1596	1445	1325	1193	1075	942	822	733	639	556	478	415	354	315
End Time:	03.10.2018 11:00:10
Label: Label1_Copy9_Copy12
Mode				Fluorescence Top Reading
Emission Wavelength Start				510	nm
Emission Wavelength End				670	nm
Emission Wavelength Step Size				5	nm
Emission Scan Number				33
Excitation Wavelength				475	nm
Bandwidth (Em)				280...850: 20 nm
Bandwidth (Ex) (Range 1)				230...315: 5 nm
Bandwidth (Ex) (Range 2)				316...850: 10 nm
Gain				80	Manual
Number of Flashes				25
Integration Time				20	µs
Lag Time				0	µs
Settle Time				0	ms
Z-Position (Manual)				20000	µm
Part of Plate				B2-B2
Start Time:	03.10.2018 11:00:18
	Temperature: 27.5 °C
Wavel.	510	515	520	525	530	535	540	545	550	555	560	565	570	575	580	585	590	595	600	605	610	615	620	625	630	635	640	645	650	655	660	665	670
B2	4028	4999	5421	5146	4574	3724	3091	2628	2378	2261	2271	2290	2363	2390	2410	2351	2288	2158	2027	1910	1742	1611	1431	1301	1141	1004	889	763	669	582	493	422	366
End Time:	03.10.2018 11:00:48
Label: Label1_Copy9_Copy13
Mode				Fluorescence Top Reading
Emission Wavelength Start				515	nm
Emission Wavelength End				670	nm
Emission Wavelength Step Size				5	nm
Emission Scan Number				32
Excitation Wavelength				480	nm
Bandwidth (Em)				280...850: 20 nm
Bandwidth (Ex) (Range 1)				230...315: 5 nm
Bandwidth (Ex) (Range 2)				316...850: 10 nm
Gain				80	Manual
Number of Flashes				25
Integration Time				20	µs
Lag Time				0	µs
Settle Time				0	ms
Z-Position (Manual)				20000	µm
Part of Plate				B2-B2
Start Time:	03.10.2018 11:00:57
	Temperature: 27.5 °C
Wavel.	515	520	525	530	535	540	545	550	555	560	565	570	575	580	585	590	595	600	605	610	615	620	625	630	635	640	645	650	655	660	665	670
B2	6482	7052	6814	5936	4862	4087	3430	3136	2966	2966	3044	3125	3213	3222	3155	3058	2912	2752	2624	2360	2156	1955	1757	1552	1376	1206	1030	909	786	672	580	495
End Time:	03.10.2018 11:01:26
Label: Label1_Copy9_Copy14
Mode				Fluorescence Top Reading
Emission Wavelength Start				520	nm
Emission Wavelength End				670	nm
Emission Wavelength Step Size				5	nm
Emission Scan Number				31
Excitation Wavelength				485	nm
Bandwidth (Em)				280...850: 20 nm
Bandwidth (Ex) (Range 1)				230...315: 5 nm
Bandwidth (Ex) (Range 2)				316...850: 10 nm
Gain				80	Manual
Number of Flashes				25
Integration Time				20	µs
Lag Time				0	µs
Settle Time				0	ms
Z-Position (Manual)				20000	µm
Part of Plate				B2-B2
Start Time:	03.10.2018 11:01:35
	Temperature: 27.5 °C
Wavel.	520	525	530	535	540	545	550	555	560	565	570	575	580	585	590	595	600	605	610	615	620	625	630	635	640	645	650	655	660	665	670
B2	10156	9871	8648	7186	5850	4974	4485	4292	4324	4417	4577	4691	4735	4677	4529	4294	4047	3829	3394	3171	2901	2555	2297	2005	1795	1541	1346	1164	993	867	733
End Time:	03.10.2018 11:02:03
Label: Label1_Copy9_Copy15
Mode				Fluorescence Top Reading
Emission Wavelength Start				525	nm
Emission Wavelength End				670	nm
Emission Wavelength Step Size				5	nm
Emission Scan Number				30
Excitation Wavelength				490	nm
Bandwidth (Em)				280...850: 20 nm
Bandwidth (Ex) (Range 1)				230...315: 5 nm
Bandwidth (Ex) (Range 2)				316...850: 10 nm
Gain				80	Manual
Number of Flashes				25
Integration Time				20	µs
Lag Time				0	µs
Settle Time				0	ms
Z-Position (Manual)				20000	µm
Part of Plate				B2-B2
Start Time:	03.10.2018 11:02:12
	Temperature: 27.7 °C
Wavel.	525	530	535	540	545	550	555	560	565	570	575	580	585	590	595	600	605	610	615	620	625	630	635	640	645	650	655	660	665	670
B2	10678	9732	7899	6594	5493	4999	4788	4792	4916	5110	5227	5284	5240	5058	4826	4541	4323	3835	3556	3239	2878	2573	2253	2005	1728	1512	1313	1116	969	827
End Time:	03.10.2018 11:02:39
Label: Label1_Copy9_Copy16
Mode				Fluorescence Top Reading
Emission Wavelength Start				530	nm
Emission Wavelength End				670	nm
Emission Wavelength Step Size				5	nm
Emission Scan Number				29
Excitation Wavelength				495	nm
Bandwidth (Em)				280...850: 20 nm
Bandwidth (Ex) (Range 1)				230...315: 5 nm
Bandwidth (Ex) (Range 2)				316...850: 10 nm
Gain				80	Manual
Number of Flashes				25
Integration Time				20	µs
Lag Time				0	µs
Settle Time				0	ms
Z-Position (Manual)				20000	µm
Part of Plate				B2-B2
Start Time:	03.10.2018 11:02:48
	Temperature: 27.6 °C
Wavel.	530	535	540	545	550	555	560	565	570	575	580	585	590	595	600	605	610	615	620	625	630	635	640	645	650	655	660	665	670
B2	8916	7399	6228	5273	4762	4559	4580	4680	4868	5002	5026	4977	4847	4626	4339	4110	3660	3404	3096	2749	2443	2176	1901	1644	1442	1262	1076	912	793
End Time:	03.10.2018 11:03:15
Label: Label1_Copy9_Copy17
Mode				Fluorescence Top Reading
Emission Wavelength Start				535	nm
Emission Wavelength End				670	nm
Emission Wavelength Step Size				5	nm
Emission Scan Number				28
Excitation Wavelength				500	nm
Bandwidth (Em)				280...850: 20 nm
Bandwidth (Ex) (Range 1)				230...315: 5 nm
Bandwidth (Ex) (Range 2)				316...850: 10 nm
Gain				80	Manual
Number of Flashes				25
Integration Time				20	µs
Lag Time				0	µs
Settle Time				0	ms
Z-Position (Manual)				20000	µm
Part of Plate				B2-B2
Start Time:	03.10.2018 11:03:24
	Temperature: 27.7 °C
Wavel.	535	540	545	550	555	560	565	570	575	580	585	590	595	600	605	610	615	620	625	630	635	640	645	650	655	660	665	670
B2	7056	5964	5041	4543	4348	4368	4476	4638	4792	4839	4767	4639	4413	4176	3979	3579	3322	2952	2723	2362	2073	1849	1581	1370	1205	1033	893	763
End Time:	03.10.2018 11:03:50
Label: Label1_Copy9_Copy18
Mode				Fluorescence Top Reading
Emission Wavelength Start				540	nm
Emission Wavelength End				670	nm
Emission Wavelength Step Size				5	nm
Emission Scan Number				27
Excitation Wavelength				505	nm
Bandwidth (Em)				280...850: 20 nm
Bandwidth (Ex) (Range 1)				230...315: 5 nm
Bandwidth (Ex) (Range 2)				316...850: 10 nm
Gain				80	Manual
Number of Flashes				25
Integration Time				20	µs
Lag Time				0	µs
Settle Time				0	ms
Z-Position (Manual)				20000	µm
Part of Plate				B2-B2
Start Time:	03.10.2018 11:03:59
	Temperature: 27.9 °C
Wavel.	540	545	550	555	560	565	570	575	580	585	590	595	600	605	610	615	620	625	630	635	640	645	650	655	660	665	670
B2	5704	4880	4494	4284	4328	4515	4691	4865	4898	4856	4714	4521	4270	4061	3613	3363	3088	2721	2443	2135	1891	1605	1407	1226	1056	910	780
End Time:	03.10.2018 11:04:24
Label: Label1_Copy9_Copy19
Mode				Fluorescence Top Reading
Emission Wavelength Start				545	nm
Emission Wavelength End				670	nm
Emission Wavelength Step Size				5	nm
Emission Scan Number				26
Excitation Wavelength				510	nm
Bandwidth (Em)				280...850: 20 nm
Bandwidth (Ex) (Range 1)				230...315: 5 nm
Bandwidth (Ex) (Range 2)				316...850: 10 nm
Gain				80	Manual
Number of Flashes				25
Integration Time				20	µs
Lag Time				0	µs
Settle Time				0	ms
Z-Position (Manual)				20000	µm
Part of Plate				B2-B2
Start Time:	03.10.2018 11:04:33
	Temperature: 27.8 °C
Wavel.	545	550	555	560	565	570	575	580	585	590	595	600	605	610	615	620	625	630	635	640	645	650	655	660	665	670
B2	4321	4043	3882	3971	4221	4475	4699	4771	4781	4662	4430	4229	4023	3659	3366	3033	2746	2411	2124	1896	1633	1434	1244	1057	914	785
End Time:	03.10.2018 11:04:58
Label: Label1_Copy9_Copy20
Mode				Fluorescence Top Reading
Emission Wavelength Start				550	nm
Emission Wavelength End				670	nm
Emission Wavelength Step Size				5	nm
Emission Scan Number				25
Excitation Wavelength				515	nm
Bandwidth (Em)				280...850: 20 nm
Bandwidth (Ex) (Range 1)				230...315: 5 nm
Bandwidth (Ex) (Range 2)				316...850: 10 nm
Gain				80	Manual
Number of Flashes				25
Integration Time				20	µs
Lag Time				0	µs
Settle Time				0	ms
Z-Position (Manual)				20000	µm
Part of Plate				B2-B2
Start Time:	03.10.2018 11:05:07
	Temperature: 27.8 °C
Wavel.	550	555	560	565	570	575	580	585	590	595	600	605	610	615	620	625	630	635	640	645	650	655	660	665	670
B2	2972	2978	3218	3512	3893	4157	4305	4365	4301	4164	3937	3744	3406	3149	2877	2570	2303	2034	1786	1546	1356	1179	1003	874	742
End Time:	03.10.2018 11:05:31
Label: Label1_Copy9_Copy21
Mode				Fluorescence Top Reading
Emission Wavelength Start				555	nm
Emission Wavelength End				670	nm
Emission Wavelength Step Size				5	nm
Emission Scan Number				24
Excitation Wavelength				520	nm
Bandwidth (Em)				280...850: 20 nm
Bandwidth (Ex) (Range 1)				230...315: 5 nm
Bandwidth (Ex) (Range 2)				316...850: 10 nm
Gain				80	Manual
Number of Flashes				25
Integration Time				20	µs
Lag Time				0	µs
Settle Time				0	ms
Z-Position (Manual)				20000	µm
Part of Plate				B2-B2
Start Time:	03.10.2018 11:05:40
	Temperature: 27.8 °C
Wavel.	555	560	565	570	575	580	585	590	595	600	605	610	615	620	625	630	635	640	645	650	655	660	665	670
B2	2037	2339	2736	3196	3533	3749	3887	3863	3738	3600	3441	3075	2910	2656	2360	2160	1891	1643	1446	1254	1100	955	799	702
End Time:	03.10.2018 11:06:04
Label: Label1_Copy9_Copy22
Mode				Fluorescence Top Reading
Emission Wavelength Start				560	nm
Emission Wavelength End				670	nm
Emission Wavelength Step Size				5	nm
Emission Scan Number				23
Excitation Wavelength				525	nm
Bandwidth (Em)				280...850: 20 nm
Bandwidth (Ex) (Range 1)				230...315: 5 nm
Bandwidth (Ex) (Range 2)				316...850: 10 nm
Gain				80	Manual
Number of Flashes				25
Integration Time				20	µs
Lag Time				0	µs
Settle Time				0	ms
Z-Position (Manual)				20000	µm
Part of Plate				B2-B2
Start Time:	03.10.2018 11:06:13
	Temperature: 28.2 °C
Wavel.	560	565	570	575	580	585	590	595	600	605	610	615	620	625	630	635	640	645	650	655	660	665	670
B2	1895	2406	2995	3484	3833	4025	4070	3990	3809	3645	3346	3130	2886	2585	2312	2056	1816	1569	1376	1199	1011	888	753
End Time:	03.10.2018 11:06:35
Label: Label1_Copy9_Copy23
Mode				Fluorescence Top Reading
Emission Wavelength Start				565	nm
Emission Wavelength End				670	nm
Emission Wavelength Step Size				5	nm
Emission Scan Number				22
Excitation Wavelength				530	nm
Bandwidth (Em)				280...850: 20 nm
Bandwidth (Ex) (Range 1)				230...315: 5 nm
Bandwidth (Ex) (Range 2)				316...850: 10 nm
Gain				80	Manual
Number of Flashes				25
Integration Time				20	µs
Lag Time				0	µs
Settle Time				0	ms
Z-Position (Manual)				20000	µm
Part of Plate				B2-B2
Start Time:	03.10.2018 11:06:44
	Temperature: 27.8 °C
Wavel.	565	570	575	580	585	590	595	600	605	610	615	620	625	630	635	640	645	650	655	660	665	670
B2	2476	3158	3699	4106	4349	4447	4363	4216	4034	3724	3465	3151	2891	2552	2254	2006	1733	1527	1321	1145	984	846
End Time:	03.10.2018 11:07:07
Label: Label1_Copy9_Copy24
Mode				Fluorescence Top Reading
Emission Wavelength Start				570	nm
Emission Wavelength End				670	nm
Emission Wavelength Step Size				5	nm
Emission Scan Number				21
Excitation Wavelength				535	nm
Bandwidth (Em)				280...850: 20 nm
Bandwidth (Ex) (Range 1)				230...315: 5 nm
Bandwidth (Ex) (Range 2)				316...850: 10 nm
Gain				80	Manual
Number of Flashes				25
Integration Time				20	µs
Lag Time				0	µs
Settle Time				0	ms
Z-Position (Manual)				20000	µm
Part of Plate				B2-B2
Start Time:	03.10.2018 11:07:15
	Temperature: 28 °C
Wavel.	570	575	580	585	590	595	600	605	610	615	620	625	630	635	640	645	650	655	660	665	670
B2	3184	3786	4113	4428	4503	4413	4270	4125	3803	3540	3216	2930	2597	2290	2052	1758	1571	1372	1167	1003	868
End Time:	03.10.2018 11:07:37
Label: Label1_Copy9_Copy25
Mode				Fluorescence Top Reading
Emission Wavelength Start				575	nm
Emission Wavelength End				670	nm
Emission Wavelength Step Size				5	nm
Emission Scan Number				20
Excitation Wavelength				540	nm
Bandwidth (Em)				280...850: 20 nm
Bandwidth (Ex) (Range 1)				230...315: 5 nm
Bandwidth (Ex) (Range 2)				316...850: 10 nm
Gain				80	Manual
Number of Flashes				25
Integration Time				20	µs
Lag Time				0	µs
Settle Time				0	ms
Z-Position (Manual)				20000	µm
Part of Plate				B2-B2
Start Time:	03.10.2018 11:07:46
	Temperature: 28 °C
Wavel.	575	580	585	590	595	600	605	610	615	620	625	630	635	640	645	650	655	660	665	670
B2	3956	4329	4584	4690	4653	4456	4280	3941	3686	3394	3021	2717	2406	2143	1855	1632	1423	1212	1055	915
End Time:	03.10.2018 11:08:07
Label: Label1_Copy9_Copy26
Mode				Fluorescence Top Reading
Emission Wavelength Start				580	nm
Emission Wavelength End				670	nm
Emission Wavelength Step Size				5	nm
Emission Scan Number				19
Excitation Wavelength				545	nm
Bandwidth (Em)				280...850: 20 nm
Bandwidth (Ex) (Range 1)				230...315: 5 nm
Bandwidth (Ex) (Range 2)				316...850: 10 nm
Gain				80	Manual
Number of Flashes				25
Integration Time				20	µs
Lag Time				0	µs
Settle Time				0	ms
Z-Position (Manual)				20000	µm
Part of Plate				B2-B2
Start Time:	03.10.2018 11:08:16
	Temperature: 28.1 °C
Wavel.	580	585	590	595	600	605	610	615	620	625	630	635	640	645	650	655	660	665	670
B2	4653	4955	5027	4968	4806	4596	4214	3919	3617	3296	2920	2575	2295	1971	1738	1517	1294	1135	979
End Time:	03.10.2018 11:08:36
Label: Label1_Copy9_Copy27
Mode				Fluorescence Top Reading
Emission Wavelength Start				585	nm
Emission Wavelength End				670	nm
Emission Wavelength Step Size				5	nm
Emission Scan Number				18
Excitation Wavelength				550	nm
Bandwidth (Em)				280...850: 20 nm
Bandwidth (Ex) (Range 1)				230...315: 5 nm
Bandwidth (Ex) (Range 2)				316...850: 10 nm
Gain				80	Manual
Number of Flashes				25
Integration Time				20	µs
Lag Time				0	µs
Settle Time				0	ms
Z-Position (Manual)				20000	µm
Part of Plate				B2-B2
Start Time:	03.10.2018 11:08:45
	Temperature: 28.2 °C
Wavel.	585	590	595	600	605	610	615	620	625	630	635	640	645	650	655	660	665	670
B2	4684	4800	4767	4566	4399	4014	3753	3456	3110	2777	2469	2135	1909	1653	1453	1250	1065	927
End Time:	03.10.2018 11:09:04
Label: Label1_Copy9_Copy28
Mode				Fluorescence Top Reading
Emission Wavelength Start				590	nm
Emission Wavelength End				670	nm
Emission Wavelength Step Size				5	nm
Emission Scan Number				17
Excitation Wavelength				555	nm
Bandwidth (Em)				280...850: 20 nm
Bandwidth (Ex) (Range 1)				230...315: 5 nm
Bandwidth (Ex) (Range 2)				316...850: 10 nm
Gain				80	Manual
Number of Flashes				25
Integration Time				20	µs
Lag Time				0	µs
Settle Time				0	ms
Z-Position (Manual)				20000	µm
Part of Plate				B2-B2
Start Time:	03.10.2018 11:09:13
	Temperature: 28.3 °C
Wavel.	590	595	600	605	610	615	620	625	630	635	640	645	650	655	660	665	670
B2	4466	4488	4291	4091	3770	3518	3232	2902	2603	2305	2041	1767	1541	1352	1165	1007	872
End Time:	03.10.2018 11:09:32
Label: Label1_Copy9_Copy29
Mode				Fluorescence Top Reading
Emission Wavelength Start				595	nm
Emission Wavelength End				670	nm
Emission Wavelength Step Size				5	nm
Emission Scan Number				16
Excitation Wavelength				560	nm
Bandwidth (Em)				280...850: 20 nm
Bandwidth (Ex) (Range 1)				230...315: 5 nm
Bandwidth (Ex) (Range 2)				316...850: 10 nm
Gain				80	Manual
Number of Flashes				25
Integration Time				20	µs
Lag Time				0	µs
Settle Time				0	ms
Z-Position (Manual)				20000	µm
Part of Plate				B2-B2
Start Time:	03.10.2018 11:09:41
	Temperature: 28.3 °C
Wavel.	595	600	605	610	615	620	625	630	635	640	645	650	655	660	665	670
B2	4078	3977	3767	3488	3205	2985	2655	2399	2110	1872	1622	1430	1251	1064	920	782
End Time:	03.10.2018 11:10:00
Label: Label1_Copy9_Copy30
Mode				Fluorescence Top Reading
Emission Wavelength Start				600	nm
Emission Wavelength End				670	nm
Emission Wavelength Step Size				5	nm
Emission Scan Number				15
Excitation Wavelength				565	nm
Bandwidth (Em)				280...850: 20 nm
Bandwidth (Ex) (Range 1)				230...315: 5 nm
Bandwidth (Ex) (Range 2)				316...850: 10 nm
Gain				80	Manual
Number of Flashes				25
Integration Time				20	µs
Lag Time				0	µs
Settle Time				0	ms
Z-Position (Manual)				20000	µm
Part of Plate				B2-B2
Start Time:	03.10.2018 11:10:09
	Temperature: 28.2 °C
Wavel.	600	605	610	615	620	625	630	635	640	645	650	655	660	665	670
B2	3057	2974	2723	2505	2277	2098	1876	1625	1476	1263	1102	972	826	713	616
End Time:	03.10.2018 11:10:26
Label: Label1_Copy9_Copy31
Mode				Fluorescence Top Reading
Emission Wavelength Start				605	nm
Emission Wavelength End				670	nm
Emission Wavelength Step Size				5	nm
Emission Scan Number				14
Excitation Wavelength				570	nm
Bandwidth (Em)				280...850: 20 nm
Bandwidth (Ex) (Range 1)				230...315: 5 nm
Bandwidth (Ex) (Range 2)				316...850: 10 nm
Gain				80	Manual
Number of Flashes				25
Integration Time				20	µs
Lag Time				0	µs
Settle Time				0	ms
Z-Position (Manual)				20000	µm
Part of Plate				B2-B2
Start Time:	03.10.2018 11:10:35
	Temperature: 28.3 °C
Wavel.	605	610	615	620	625	630	635	640	645	650	655	660	665	670
B2	2162	2050	1890	1715	1541	1380	1229	1067	955	830	731	620	525	463
End Time:	03.10.2018 11:10:52
Label: Label1_Copy9_Copy32
Mode				Fluorescence Top Reading
Emission Wavelength Start				610	nm
Emission Wavelength End				670	nm
Emission Wavelength Step Size				5	nm
Emission Scan Number				13
Excitation Wavelength				575	nm
Bandwidth (Em)				280...850: 20 nm
Bandwidth (Ex) (Range 1)				230...315: 5 nm
Bandwidth (Ex) (Range 2)				316...850: 10 nm
Gain				80	Manual
Number of Flashes				25
Integration Time				20	µs
Lag Time				0	µs
Settle Time				0	ms
Z-Position (Manual)				20000	µm
Part of Plate				B2-B2
Start Time:	03.10.2018 11:11:01
	Temperature: 28.1 °C
Wavel.	610	615	620	625	630	635	640	645	650	655	660	665	670
B2	1327	1263	1137	1020	926	795	698	624	539	475	409	348	308
End Time:	03.10.2018 11:11:17
Label: Label1_Copy9_Copy33
Mode				Fluorescence Top Reading
Emission Wavelength Start				615	nm
Emission Wavelength End				670	nm
Emission Wavelength Step Size				5	nm
Emission Scan Number				12
Excitation Wavelength				580	nm
Bandwidth (Em)				280...850: 20 nm
Bandwidth (Ex) (Range 1)				230...315: 5 nm
Bandwidth (Ex) (Range 2)				316...850: 10 nm
Gain				80	Manual
Number of Flashes				25
Integration Time				20	µs
Lag Time				0	µs
Settle Time				0	ms
Z-Position (Manual)				20000	µm
Part of Plate				B2-B2
Start Time:	03.10.2018 11:11:26
	Temperature: 28.3 °C
Wavel.	615	620	625	630	635	640	645	650	655	660	665	670
B2	607	565	507	450	391	351	309	273	239	203	175	152
End Time:	03.10.2018 11:11:42
Label: Label1_Copy9_Copy34
Mode				Fluorescence Top Reading
Emission Wavelength Start				620	nm
Emission Wavelength End				670	nm
Emission Wavelength Step Size				5	nm
Emission Scan Number				11
Excitation Wavelength				585	nm
Bandwidth (Em)				280...850: 20 nm
Bandwidth (Ex) (Range 1)				230...315: 5 nm
Bandwidth (Ex) (Range 2)				316...850: 10 nm
Gain				80	Manual
Number of Flashes				25
Integration Time				20	µs
Lag Time				0	µs
Settle Time				0	ms
Z-Position (Manual)				20000	µm
Part of Plate				B2-B2
Start Time:	03.10.2018 11:11:51
	Temperature: 28.2 °C
Wavel.	620	625	630	635	640	645	650	655	660	665	670
B2	272	247	221	196	174	154	131	112	102	84	75
End Time:	03.10.2018 11:12:06
Label: Label1_Copy9_Copy35
Mode				Fluorescence Top Reading
Emission Wavelength Start				625	nm
Emission Wavelength End				670	nm
Emission Wavelength Step Size				5	nm
Emission Scan Number				10
Excitation Wavelength				590	nm
Bandwidth (Em)				280...850: 20 nm
Bandwidth (Ex) (Range 1)				230...315: 5 nm
Bandwidth (Ex) (Range 2)				316...850: 10 nm
Gain				80	Manual
Number of Flashes				25
Integration Time				20	µs
Lag Time				0	µs
Settle Time				0	ms
Z-Position (Manual)				20000	µm
Part of Plate				B2-B2
Start Time:	03.10.2018 11:12:15
	Temperature: 28.4 °C
Wavel.	625	630	635	640	645	650	655	660	665	670
B2	139	125	111	97	88	78	65	57	50	44
End Time:	03.10.2018 11:12:29
Label: Label1_Copy9_Copy36
Mode				Fluorescence Top Reading
Emission Wavelength Start				630	nm
Emission Wavelength End				670	nm
Emission Wavelength Step Size				5	nm
Emission Scan Number				9
Excitation Wavelength				595	nm
Bandwidth (Em)				280...850: 20 nm
Bandwidth (Ex) (Range 1)				230...315: 5 nm
Bandwidth (Ex) (Range 2)				316...850: 10 nm
Gain				80	Manual
Number of Flashes				25
Integration Time				20	µs
Lag Time				0	µs
Settle Time				0	ms
Z-Position (Manual)				20000	µm
Part of Plate				B2-B2
Start Time:	03.10.2018 11:12:38
	Temperature: 28.4 °C
Wavel.	630	635	640	645	650	655	660	665	670
B2	71	62	57	51	42	39	35	29	26
End Time:	03.10.2018 11:12:51
Label: Label1_Copy9_Copy37
Mode				Fluorescence Top Reading
Emission Wavelength Start				635	nm
Emission Wavelength End				670	nm
Emission Wavelength Step Size				5	nm
Emission Scan Number				8
Excitation Wavelength				600	nm
Bandwidth (Em)				280...850: 20 nm
Bandwidth (Ex) (Range 1)				230...315: 5 nm
Bandwidth (Ex) (Range 2)				316...850: 10 nm
Gain				80	Manual
Number of Flashes				25
Integration Time				20	µs
Lag Time				0	µs
Settle Time				0	ms
Z-Position (Manual)				20000	µm
Part of Plate				B2-B2
Start Time:	03.10.2018 11:13:00
	Temperature: 28.3 °C
Wavel.	635	640	645	650	655	660	665	670
B2	34	32	28	23	21	19	16	17
End Time:	03.10.2018 11:13:13
[truncated: 5 more columns]

## Sheet: Spectrum matrix raw data
Wavel.	405	410	415	420	425	430	435	440	445	450	455	460	465	470	475	480	485	490	495	500	505	510	515	520	525	530	535	540	545	550	555	560	565	570	575	580	585	590	595	600	605	610	615	620	625	630	635	640	645
370	69	77	104	139	144	135	107	90	72	63	58	55	49	48	43	42	42	43	49	64	84	101	119	124	120	104	89	77	73	78	102	129	161	200	231	251	263	260	257	246	239	223	201	178	162	142	125	111	95
375		64	65	101	126	138	133	117	91	73	61	56	53	51	48	46	45	48	55	70	90	109	123	132	125	111	97	84	79	86	100	126	166	201	236	253	266	267	260	251	240	217	203	182	170	149	132	112	104
380			59	71	95	123	137	131	114	90	73	60	55	51	49	45	46	48	58	76	96	117	137	143	134	122	102	89	83	91	101	130	160	197	228	242	256	257	244	237	228	211	193	179	159	144	128	114	96
385				55	55	76	104	127	132	116	95	74	61	53	46	46	46	51	63	81	107	133	152	160	150	134	113	98	87	91	100	117	142	166	189	202	205	207	202	194	189	174	156	144	133	114	102	93	77
390					47	45	62	85	104	111	107	92	71	56	45	42	44	47	61	82	111	133	158	164	159	137	119	101	88	85	88	95	109	120	135	139	144	142	140	131	127	113	104	95	86	78	69	59	52
395						40	43	57	78	98	107	101	84	66	52	45	42	43	59	84	113	140	167	172	165	143	123	102	89	83	84	89	90	100	108	113	112	110	105	102	95	84	81	71	65	60	53	46	40
400							37	37	47	66	82	92	90	77	62	49	44	43	59	85	117	145	178	184	172	150	128	103	91	83	81	81	81	89	90	93	90	89	83	78	75	65	60	56	52	46	41	34	29
405								35	35	42	56	67	79	85	75	65	51	46	60	89	122	162	201	209	197	173	148	123	102	91	87	87	86	87	89	86	86	86	82	75	70	61	59	54	48	40	35	33	28
410									34	31	36	45	56	71	78	76	67	63	71	101	146	190	224	247	232	200	174	142	120	109	103	97	101	100	102	102	99	92	91	80	79	69	64	58	54	44	40	35	31
415										30	28	30	35	46	60	72	76	79	94	126	176	235	283	304	290	256	216	179	151	134	124	121	121	125	122	122	120	116	107	103	97	85	81	74	63	58	50	44	38
420											33	28	31	36	49	61	83	97	130	186	256	326	403	425	404	356	298	249	210	188	177	171	174	175	173	175	170	161	159	146	139	121	112	101	93	79	73	63	55
425												31	26	28	33	47	69	104	164	241	346	449	539	566	538	473	392	328	274	248	231	229	232	234	233	230	230	223	206	193	181	164	152	139	124	104	97	88	71
430													23	19	21	26	44	76	145	258	381	505	618	640	605	526	444	363	313	275	263	258	260	258	265	263	256	249	231	216	208	188	172	157	143	125	110	95	82
435														16	14	19	31	63	137	279	440	600	752	790	734	643	537	442	378	345	318	313	315	320	319	328	320	305	288	271	260	237	212	193	173	152	134	120	102
440															18	19	32	72	170	352	604	833	1061	1120	1057	912	758	622	529	472	445	442	445	454	453	460	448	432	407	388	367	324	298	275	243	219	190	164	147
445																25	44	87	232	496	832	1157	1473	1578	1488	1309	1084	886	753	686	630	625	636	652	653	656	641	624	586	546	530	478	432	389	352	313	269	241	206
450																	61	116	275	622	1077	1463	1881	2014	1894	1677	1397	1161	978	880	818	817	825	841	851	853	837	810	766	723	680	620	567	512	459	405	359	317	264
455																		173	336	712	1378	1890	2411	2573	2453	2171	1820	1494	1264	1154	1068	1059	1064	1076	1103	1096	1080	1042	999	925	871	795	730	666	585	520	460	408	357
460																			541	913	1682	2497	3170	3376	3215	2822	2345	1944	1662	1510	1425	1391	1400	1436	1452	1445	1429	1377	1300	1223	1153	1060	972	858	777	684	601	536	463
465																				1280	1947	3026	3807	4084	3858	3383	2805	2333	1989	1811	1721	1685	1702	1742	1756	1761	1723	1664	1568	1487	1412	1285	1166	1050	941	826	734	644	563
470																					2354	3312	4192	4606	4334	3804	3155	2622	2232	2044	1935	1911	1935	1966	1980	1982	1948	1876	1779	1685	1596	1445	1325	1193	1075	942	822	733	639
475																						4028	4999	5421	5146	4574	3724	3091	2628	2378	2261	2271	2290	2363	2390	2410	2351	2288	2158	2027	1910	1742	1611	1431	1301	1141	1004	889	763
480																							6482	7052	6814	5936	4862	4087	3430	3136	2966	2966	3044	3125	3213	3222	3155	3058	2912	2752	2624	2360	2156	1955	1757	1552	1376	1206	1030
485																								10156	9871	8648	7186	5850	4974	4485	4292	4324	4417	4577	4691	4735	4677	4529	4294	4047	3829	3394	3171	2901	2555	2297	2005	1795	1541
490																									10678	9732	7899	6594	5493	4999	4788	4792	4916	5110	5227	5284	5240	5058	4826	4541	4323	3835	3556	3239	2878	2573	2253	2005	1728
495																										8916	7399	6228	5273	4762	4559	4580	4680	4868	5002	5026	4977	4847	4626	4339	4110	3660	3404	3096	2749	2443	2176	1901	1644
500																											7056	5964	5041	4543	4348	4368	4476	4638	4792	4839	4767	4639	4413	4176	3979	3579	3322	2952	2723	2362	2073	1849	1581
505																												5704	4880	4494	4284	4328	4515	4691	4865	4898	4856	4714	4521	4270	4061	3613	3363	3088	2721	2443	2135	1891	1605
510																													4321	4043	3882	3971	4221	4475	4699	4771	4781	4662	4430	4229	4023	3659	3366	3033	2746	2411	2124	1896	1633
515																														2972	2978	3218	3512	3893	4157	4305	4365	4301	4164	3937	3744	3406	3149	2877	2570	2303	2034	1786	1546
520																															2037	2339	2736	3196	3533	3749	3887	3863	3738	3600	3441	3075	2910	2656	2360	2160	1891	1643	1446
525																																1895	2406	2995	3484	3833	4025	4070	3990	3809	3645	3346	3130	2886	2585	2312	2056	1816	1569
530																																	2476	3158	3699	4106	4349	4447	4363	4216	4034	3724	3465	3151	2891	2552	2254	2006	1733
535																																		3184	3786	4113	4428	4503	4413	4270	4125	3803	3540	3216	2930	2597	2290	2052	1758
540																																			3956	4329	4584	4690	4653	4456	4280	3941	3686	3394	3021	2717	2406	2143	1855
545																																				4653	4955	5027	4968	4806	4596	4214	3919	3617	3296	2920	2575	2295	1971
550																																					4684	4800	4767	4566	4399	4014	3753	3456	3110	2777	2469	2135	1909
555																																						4466	4488	4291	4091	3770	3518	3232	2902	2603	2305	2041	1767
560																																							4078	3977	3767	3488	3205	2985	2655	2399	2110	1872	1622
565																																								3057	2974	2723	2505	2277	2098	1876	1625	1476	1263
570																																									2162	2050	1890	1715	1541	1380	1229	1067	955
575																																										1327	1263	1137	1020	926	795	698	624
580																																											607	565	507	450	391	351	309
585																																												272	247	221	196	174	154
590																																													139	125	111	97	88
595																																														71	62	57	51
600																																															34	32	28
[truncated: 5 more columns]
