# Supplementary material for: In-Vitro Characterization of mCerulean3_mRuby3 as a Novel FRET Pair with Favorable Bleed-Through Characteristics
Source: Biosensors (Basel). 2019 Feb 28;9(1):33. doi: 10.3390/bios9010033 (PMC6468510; doi:10.3390/bios9010033)
Supplement: Supplementary file 1 [file biosensors-09-00033-s001.zip › Supplementary Material Erismann et al/3D spectra of trypsin digests/CloverRuby/2 Clover_Ruby 1 h after Trypsin.xlsx]

## Sheet: Recordings
Application: Tecan i-control				Tecan i-control , 2.0.10.0
Device: infinite 200Pro				Serial number: 1501008512				Serial number of connected stacker:
Firmware: V_3.40_01/15_Infinite (Dec 23 2014/12.45.11)				MAI, V_3.40_01/15_Infinite (Dec 23 2014/12.45.11)
Date:	03.10.2018
Time:	12:37:01
System				PHARPC-HPED01
User				UZH\marand
Plate				Greiner 96 Flat Bottom Transparent Polystyrene Cat. No.: 655101/655161/655192 [GRE96ft.pdfx]
Plate-ID (Stacker)
Label: Label1
Mode				Fluorescence Top Reading
Emission Wavelength Start				405	nm
Emission Wavelength End				670	nm
Emission Wavelength Step Size				5	nm
Emission Scan Number				54
Excitation Wavelength				370	nm
Bandwidth (Em)				280...850: 20 nm
Bandwidth (Ex) (Range 1)				230...315: 5 nm
Bandwidth (Ex) (Range 2)				316...850: 10 nm
Gain				80	Manual
Number of Flashes				25
Integration Time				20	µs
Lag Time				0	µs
Settle Time				0	ms
Z-Position (Manual)				20000	µm
Part of Plate				B2-B2
Start Time:	03.10.2018 12:37:03
	Temperature: 30.6 °C
Wavel.	405	410	415	420	425	430	435	440	445	450	455	460	465	470	475	480	485	490	495	500	505	510	515	520	525	530	535	540	545	550	555	560	565	570	575	580	585	590	595	600	605	610	615	620	625	630	635	640	645
B2	58	66	87	108	109	105	87	71	58	53	51	46	45	42	39	38	38	40	49	64	82	101	117	120	112	104	88	77	65	65	67	78	92	104	112	121	122	122	118	111	107	98	93	84	76	67	59	52	45
End Time:	03.10.2018 12:37:46
Label: Label1_Copy1
Mode				Fluorescence Top Reading
Emission Wavelength Start				410	nm
Emission Wavelength End				670	nm
Emission Wavelength Step Size				5	nm
Emission Scan Number				53
Excitation Wavelength				375	nm
Bandwidth (Em)				280...850: 20 nm
Bandwidth (Ex) (Range 1)				230...315: 5 nm
Bandwidth (Ex) (Range 2)				316...850: 10 nm
Gain				80	Manual
Number of Flashes				25
Integration Time				20	µs
Lag Time				0	µs
Settle Time				0	ms
Z-Position (Manual)				20000	µm
Part of Plate				B2-B2
Start Time:	03.10.2018 12:37:55
	Temperature: 30.4 °C
Wavel.	410	415	420	425	430	435	440	445	450	455	460	465	470	475	480	485	490	495	500	505	510	515	520	525	530	535	540	545	550	555	560	565	570	575	580	585	590	595	600	605	610	615	620	625	630	635	640	645	650
B2	51	54	79	97	110	102	84	73	58	48	48	43	42	39	36	38	40	51	66	85	103	115	120	112	103	86	75	67	65	71	77	88	101	112	119	125	120	120	115	106	97	89	79	76	64	57	53	45	39
End Time:	03.10.2018 12:38:38
Label: Label1_Copy2
Mode				Fluorescence Top Reading
Emission Wavelength Start				415	nm
Emission Wavelength End				670	nm
Emission Wavelength Step Size				5	nm
Emission Scan Number				52
Excitation Wavelength				380	nm
Bandwidth (Em)				280...850: 20 nm
Bandwidth (Ex) (Range 1)				230...315: 5 nm
Bandwidth (Ex) (Range 2)				316...850: 10 nm
Gain				80	Manual
Number of Flashes				25
Integration Time				20	µs
Lag Time				0	µs
Settle Time				0	ms
Z-Position (Manual)				20000	µm
Part of Plate				B2-B2
Start Time:	03.10.2018 12:38:47
	Temperature: 30.6 °C
Wavel.	415	420	425	430	435	440	445	450	455	460	465	470	475	480	485	490	495	500	505	510	515	520	525	530	535	540	545	550	555	560	565	570	575	580	585	590	595	600	605	610	615	620	625	630	635	640	645	650	655
B2	47	58	75	93	105	100	88	70	56	48	44	42	41	38	39	43	55	72	92	113	129	132	125	112	95	79	71	67	70	78	90	99	110	114	118	117	113	105	104	93	88	75	73	62	54	51	43	37	32
End Time:	03.10.2018 12:39:29
Label: Label1_Copy3
Mode				Fluorescence Top Reading
Emission Wavelength Start				420	nm
Emission Wavelength End				670	nm
Emission Wavelength Step Size				5	nm
Emission Scan Number				51
Excitation Wavelength				385	nm
Bandwidth (Em)				280...850: 20 nm
Bandwidth (Ex) (Range 1)				230...315: 5 nm
Bandwidth (Ex) (Range 2)				316...850: 10 nm
Gain				80	Manual
Number of Flashes				25
Integration Time				20	µs
Lag Time				0	µs
Settle Time				0	ms
Z-Position (Manual)				20000	µm
Part of Plate				B2-B2
Start Time:	03.10.2018 12:39:38
	Temperature: 30.6 °C
Wavel.	420	425	430	435	440	445	450	455	460	465	470	475	480	485	490	495	500	505	510	515	520	525	530	535	540	545	550	555	560	565	570	575	580	585	590	595	600	605	610	615	620	625	630	635	640	645	650	655	660
B2	43	48	65	85	99	98	85	72	57	49	42	38	37	42	42	55	75	103	126	141	146	135	119	104	88	76	71	72	74	80	89	92	97	96	92	88	89	81	72	71	62	54	51	45	38	35	31	25	23
End Time:	03.10.2018 12:40:20
Label: Label1_Copy4
Mode				Fluorescence Top Reading
Emission Wavelength Start				425	nm
Emission Wavelength End				670	nm
Emission Wavelength Step Size				5	nm
Emission Scan Number				50
Excitation Wavelength				390	nm
Bandwidth (Em)				280...850: 20 nm
Bandwidth (Ex) (Range 1)				230...315: 5 nm
Bandwidth (Ex) (Range 2)				316...850: 10 nm
Gain				80	Manual
Number of Flashes				25
Integration Time				20	µs
Lag Time				0	µs
Settle Time				0	ms
Z-Position (Manual)				20000	µm
Part of Plate				B2-B2
Start Time:	03.10.2018 12:40:29
	Temperature: 30.6 °C
Wavel.	425	430	435	440	445	450	455	460	465	470	475	480	485	490	495	500	505	510	515	520	525	530	535	540	545	550	555	560	565	570	575	580	585	590	595	600	605	610	615	620	625	630	635	640	645	650	655	660	665
B2	37	38	51	65	81	86	81	67	55	42	36	34	35	39	55	77	98	122	142	148	139	125	104	89	74	69	63	63	61	64	62	64	64	59	59	55	51	46	42	38	34	32	28	26	20	20	16	13	13
End Time:	03.10.2018 12:41:10
Label: Label1_Copy5
Mode				Fluorescence Top Reading
Emission Wavelength Start				430	nm
Emission Wavelength End				670	nm
Emission Wavelength Step Size				5	nm
Emission Scan Number				49
Excitation Wavelength				395	nm
Bandwidth (Em)				280...850: 20 nm
Bandwidth (Ex) (Range 1)				230...315: 5 nm
Bandwidth (Ex) (Range 2)				316...850: 10 nm
Gain				80	Manual
Number of Flashes				25
Integration Time				20	µs
Lag Time				0	µs
Settle Time				0	ms
Z-Position (Manual)				20000	µm
Part of Plate				B2-B2
Start Time:	03.10.2018 12:41:19
	Temperature: 30.6 °C
Wavel.	430	435	440	445	450	455	460	465	470	475	480	485	490	495	500	505	510	515	520	525	530	535	540	545	550	555	560	565	570	575	580	585	590	595	600	605	610	615	620	625	630	635	640	645	650	655	660	665	670
B2	39	34	46	61	76	80	80	67	51	39	36	35	40	56	78	107	129	157	161	153	134	113	97	80	71	65	59	59	56	52	49	47	45	41	38	36	30	29	25	25	20	17	17	14	11	11	9	9	7
End Time:	03.10.2018 12:41:59
Label: Label1_Copy6
Mode				Fluorescence Top Reading
Emission Wavelength Start				435	nm
Emission Wavelength End				670	nm
Emission Wavelength Step Size				5	nm
Emission Scan Number				48
Excitation Wavelength				400	nm
Bandwidth (Em)				280...850: 20 nm
Bandwidth (Ex) (Range 1)				230...315: 5 nm
Bandwidth (Ex) (Range 2)				316...850: 10 nm
Gain				80	Manual
Number of Flashes				25
Integration Time				20	µs
Lag Time				0	µs
Settle Time				0	ms
Z-Position (Manual)				20000	µm
Part of Plate				B2-B2
Start Time:	03.10.2018 12:42:08
	Temperature: 30.9 °C
Wavel.	435	440	445	450	455	460	465	470	475	480	485	490	495	500	505	510	515	520	525	530	535	540	545	550	555	560	565	570	575	580	585	590	595	600	605	610	615	620	625	630	635	640	645	650	655	660	665	670
B2	31	32	39	53	63	71	70	61	47	39	37	41	55	80	109	140	169	175	164	148	121	99	86	75	65	58	52	46	43	40	35	30	28	24	25	21	19	16	16	13	11	10	8	9	5	4	6	3
End Time:	03.10.2018 12:42:47
Label: Label1_Copy7
Mode				Fluorescence Top Reading
Emission Wavelength Start				440	nm
Emission Wavelength End				670	nm
Emission Wavelength Step Size				5	nm
Emission Scan Number				47
Excitation Wavelength				405	nm
Bandwidth (Em)				280...850: 20 nm
Bandwidth (Ex) (Range 1)				230...315: 5 nm
Bandwidth (Ex) (Range 2)				316...850: 10 nm
Gain				80	Manual
Number of Flashes				25
Integration Time				20	µs
Lag Time				0	µs
Settle Time				0	ms
Z-Position (Manual)				20000	µm
Part of Plate				B2-B2
Start Time:	03.10.2018 12:42:56
	Temperature: 30.7 °C
Wavel.	440	445	450	455	460	465	470	475	480	485	490	495	500	505	510	515	520	525	530	535	540	545	550	555	560	565	570	575	580	585	590	595	600	605	610	615	620	625	630	635	640	645	650	655	660	665	670
B2	29	28	33	44	52	58	63	57	49	43	43	55	85	121	154	187	197	189	163	137	114	94	82	72	64	56	48	42	36	32	28	23	21	20	16	14	13	12	10	8	8	8	5	6	4	4	4
End Time:	03.10.2018 12:43:35
Label: Label1_Copy8
Mode				Fluorescence Top Reading
Emission Wavelength Start				445	nm
Emission Wavelength End				670	nm
Emission Wavelength Step Size				5	nm
Emission Scan Number				46
Excitation Wavelength				410	nm
Bandwidth (Em)				280...850: 20 nm
Bandwidth (Ex) (Range 1)				230...315: 5 nm
Bandwidth (Ex) (Range 2)				316...850: 10 nm
Gain				80	Manual
Number of Flashes				25
Integration Time				20	µs
Lag Time				0	µs
Settle Time				0	ms
Z-Position (Manual)				20000	µm
Part of Plate				B2-B2
Start Time:	03.10.2018 12:43:44
	Temperature: 30.7 °C
Wavel.	445	450	455	460	465	470	475	480	485	490	495	500	505	510	515	520	525	530	535	540	545	550	555	560	565	570	575	580	585	590	595	600	605	610	615	620	625	630	635	640	645	650	655	660	665	670
B2	27	23	29	35	45	52	58	57	52	51	63	98	140	176	222	231	223	195	166	136	115	97	85	73	63	54	48	42	33	28	26	21	18	15	16	15	11	9	10	8	6	5	3	3	4	3
End Time:	03.10.2018 12:44:22
Label: Label1_Copy9
Mode				Fluorescence Top Reading
Emission Wavelength Start				450	nm
Emission Wavelength End				670	nm
Emission Wavelength Step Size				5	nm
Emission Scan Number				45
Excitation Wavelength				415	nm
Bandwidth (Em)				280...850: 20 nm
Bandwidth (Ex) (Range 1)				230...315: 5 nm
Bandwidth (Ex) (Range 2)				316...850: 10 nm
Gain				80	Manual
Number of Flashes				25
Integration Time				20	µs
Lag Time				0	µs
Settle Time				0	ms
Z-Position (Manual)				20000	µm
Part of Plate				B2-B2
Start Time:	03.10.2018 12:44:31
	Temperature: 30.7 °C
Wavel.	450	455	460	465	470	475	480	485	490	495	500	505	510	515	520	525	530	535	540	545	550	555	560	565	570	575	580	585	590	595	600	605	610	615	620	625	630	635	640	645	650	655	660	665	670
B2	24	21	22	28	35	43	54	61	67	85	126	179	235	294	312	292	262	217	185	149	132	111	96	84	71	60	52	44	37	31	27	25	20	18	16	13	12	11	10	7	7	8	4	5	4
End Time:	03.10.2018 12:45:08
Label: Label1_Copy9_Copy1
Mode				Fluorescence Top Reading
Emission Wavelength Start				455	nm
Emission Wavelength End				670	nm
Emission Wavelength Step Size				5	nm
Emission Scan Number				44
Excitation Wavelength				420	nm
Bandwidth (Em)				280...850: 20 nm
Bandwidth (Ex) (Range 1)				230...315: 5 nm
Bandwidth (Ex) (Range 2)				316...850: 10 nm
Gain				80	Manual
Number of Flashes				25
Integration Time				20	µs
Lag Time				0	µs
Settle Time				0	ms
Z-Position (Manual)				20000	µm
Part of Plate				B2-B2
Start Time:	03.10.2018 12:45:17
	Temperature: 30.7 °C
Wavel.	455	460	465	470	475	480	485	490	495	500	505	510	515	520	525	530	535	540	545	550	555	560	565	570	575	580	585	590	595	600	605	610	615	620	625	630	635	640	645	650	655	660	665	670
B2	23	21	24	26	36	48	63	84	117	185	270	339	431	458	440	384	316	268	218	188	164	145	122	102	87	75	63	53	45	39	33	28	26	21	19	13	14	12	11	9	6	7	6	6
End Time:	03.10.2018 12:45:54
Label: Label1_Copy9_Copy2
Mode				Fluorescence Top Reading
Emission Wavelength Start				460	nm
Emission Wavelength End				670	nm
Emission Wavelength Step Size				5	nm
Emission Scan Number				43
Excitation Wavelength				425	nm
Bandwidth (Em)				280...850: 20 nm
Bandwidth (Ex) (Range 1)				230...315: 5 nm
Bandwidth (Ex) (Range 2)				316...850: 10 nm
Gain				80	Manual
Number of Flashes				25
Integration Time				20	µs
Lag Time				0	µs
Settle Time				0	ms
Z-Position (Manual)				20000	µm
Part of Plate				B2-B2
Start Time:	03.10.2018 12:46:03
	Temperature: 30.8 °C
Wavel.	460	465	470	475	480	485	490	495	500	505	510	515	520	525	530	535	540	545	550	555	560	565	570	575	580	585	590	595	600	605	610	615	620	625	630	635	640	645	650	655	660	665	670
B2	22	21	21	27	37	57	88	150	255	369	487	605	648	606	539	446	366	306	269	227	198	174	147	120	104	87	74	63	52	50	37	34	30	25	23	20	16	15	13	10	8	7	7
End Time:	03.10.2018 12:46:39
Label: Label1_Copy9_Copy3
Mode				Fluorescence Top Reading
Emission Wavelength Start				465	nm
Emission Wavelength End				670	nm
Emission Wavelength Step Size				5	nm
Emission Scan Number				42
Excitation Wavelength				430	nm
Bandwidth (Em)				280...850: 20 nm
Bandwidth (Ex) (Range 1)				230...315: 5 nm
Bandwidth (Ex) (Range 2)				316...850: 10 nm
Gain				80	Manual
Number of Flashes				25
Integration Time				20	µs
Lag Time				0	µs
Settle Time				0	ms
Z-Position (Manual)				20000	µm
Part of Plate				B2-B2
Start Time:	03.10.2018 12:46:48
	Temperature: 30.7 °C
Wavel.	465	470	475	480	485	490	495	500	505	510	515	520	525	530	535	540	545	550	555	560	565	570	575	580	585	590	595	600	605	610	615	620	625	630	635	640	645	650	655	660	665	670
B2	17	16	18	22	40	70	151	280	433	579	730	759	723	636	527	440	360	309	270	242	200	168	143	122	101	83	74	63	55	46	43	36	30	27	24	20	16	13	14	10	6	7
End Time:	03.10.2018 12:47:23
Label: Label1_Copy9_Copy4
Mode				Fluorescence Top Reading
Emission Wavelength Start				470	nm
Emission Wavelength End				670	nm
Emission Wavelength Step Size				5	nm
Emission Scan Number				41
Excitation Wavelength				435	nm
Bandwidth (Em)				280...850: 20 nm
Bandwidth (Ex) (Range 1)				230...315: 5 nm
Bandwidth (Ex) (Range 2)				316...850: 10 nm
Gain				80	Manual
Number of Flashes				25
Integration Time				20	µs
Lag Time				0	µs
Settle Time				0	ms
Z-Position (Manual)				20000	µm
Part of Plate				B2-B2
Start Time:	03.10.2018 12:47:32
	Temperature: 30.7 °C
Wavel.	470	475	480	485	490	495	500	505	510	515	520	525	530	535	540	545	550	555	560	565	570	575	580	585	590	595	600	605	610	615	620	625	630	635	640	645	650	655	660	665	670
B2	14	14	17	32	67	159	332	535	729	916	975	929	801	664	553	458	402	342	301	259	217	183	155	129	111	94	80	73	54	52	46	37	32	28	24	22	18	15	15	11	9
End Time:	03.10.2018 12:48:07
Label: Label1_Copy9_Copy5
Mode				Fluorescence Top Reading
Emission Wavelength Start				475	nm
Emission Wavelength End				670	nm
Emission Wavelength Step Size				5	nm
Emission Scan Number				40
Excitation Wavelength				440	nm
Bandwidth (Em)				280...850: 20 nm
Bandwidth (Ex) (Range 1)				230...315: 5 nm
Bandwidth (Ex) (Range 2)				316...850: 10 nm
Gain				80	Manual
Number of Flashes				25
Integration Time				20	µs
Lag Time				0	µs
Settle Time				0	ms
Z-Position (Manual)				20000	µm
Part of Plate				B2-B2
Start Time:	03.10.2018 12:48:15
	Temperature: 30.7 °C
Wavel.	475	480	485	490	495	500	505	510	515	520	525	530	535	540	545	550	555	560	565	570	575	580	585	590	595	600	605	610	615	620	625	630	635	640	645	650	655	660	665	670
B2	17	17	36	87	213	448	769	1062	1366	1454	1370	1206	991	822	672	586	495	443	372	317	268	227	194	161	137	118	105	86	76	68	56	50	42	34	33	25	22	19	16	12
End Time:	03.10.2018 12:48:50
Label: Label1_Copy9_Copy6
Mode				Fluorescence Top Reading
Emission Wavelength Start				480	nm
Emission Wavelength End				670	nm
Emission Wavelength Step Size				5	nm
Emission Scan Number				39
Excitation Wavelength				445	nm
Bandwidth (Em)				280...850: 20 nm
Bandwidth (Ex) (Range 1)				230...315: 5 nm
Bandwidth (Ex) (Range 2)				316...850: 10 nm
Gain				80	Manual
Number of Flashes				25
Integration Time				20	µs
Lag Time				0	µs
Settle Time				0	ms
Z-Position (Manual)				20000	µm
Part of Plate				B2-B2
Start Time:	03.10.2018 12:48:58
	Temperature: 30.7 °C
Wavel.	480	485	490	495	500	505	510	515	520	525	530	535	540	545	550	555	560	565	570	575	580	585	590	595	600	605	610	615	620	625	630	635	640	645	650	655	660	665	670
B2	26	51	102	279	604	1023	1442	1841	1973	1874	1635	1353	1123	914	799	684	601	514	430	363	309	257	220	189	164	146	116	108	92	77	66	56	49	40	35	31	27	23	19
End Time:	03.10.2018 12:49:32
Label: Label1_Copy9_Copy7
Mode				Fluorescence Top Reading
Emission Wavelength Start				485	nm
Emission Wavelength End				670	nm
Emission Wavelength Step Size				5	nm
Emission Scan Number				38
Excitation Wavelength				450	nm
Bandwidth (Em)				280...850: 20 nm
Bandwidth (Ex) (Range 1)				230...315: 5 nm
Bandwidth (Ex) (Range 2)				316...850: 10 nm
Gain				80	Manual
Number of Flashes				25
Integration Time				20	µs
Lag Time				0	µs
Settle Time				0	ms
Z-Position (Manual)				20000	µm
Part of Plate				B2-B2
Start Time:	03.10.2018 12:49:41
	Temperature: 30.7 °C
Wavel.	485	490	495	500	505	510	515	520	525	530	535	540	545	550	555	560	565	570	575	580	585	590	595	600	605	610	615	620	625	630	635	640	645	650	655	660	665	670
B2	73	151	358	797	1394	1922	2480	2642	2530	2220	1860	1505	1248	1088	935	813	705	599	491	422	361	306	260	222	199	168	149	128	108	92	78	70	58	47	42	37	29	25
End Time:	03.10.2018 12:50:13
Label: Label1_Copy9_Copy8
Mode				Fluorescence Top Reading
Emission Wavelength Start				490	nm
Emission Wavelength End				670	nm
Emission Wavelength Step Size				5	nm
Emission Scan Number				37
Excitation Wavelength				455	nm
Bandwidth (Em)				280...850: 20 nm
Bandwidth (Ex) (Range 1)				230...315: 5 nm
Bandwidth (Ex) (Range 2)				316...850: 10 nm
Gain				80	Manual
Number of Flashes				25
Integration Time				20	µs
Lag Time				0	µs
Settle Time				0	ms
Z-Position (Manual)				20000	µm
Part of Plate				B2-B2
Start Time:	03.10.2018 12:50:22
	Temperature: 30.8 °C
Wavel.	490	495	500	505	510	515	520	525	530	535	540	545	550	555	560	565	570	575	580	585	590	595	600	605	610	615	620	625	630	635	640	645	650	655	660	665	670
B2	230	442	946	1832	2531	3233	3492	3303	2914	2415	1980	1652	1438	1238	1081	915	776	657	562	473	406	342	298	271	225	197	167	147	120	104	89	76	62	55	48	38	33
End Time:	03.10.2018 12:50:54
Label: Label1_Copy9_Copy9
Mode				Fluorescence Top Reading
Emission Wavelength Start				495	nm
Emission Wavelength End				670	nm
Emission Wavelength Step Size				5	nm
Emission Scan Number				36
Excitation Wavelength				460	nm
Bandwidth (Em)				280...850: 20 nm
Bandwidth (Ex) (Range 1)				230...315: 5 nm
Bandwidth (Ex) (Range 2)				316...850: 10 nm
Gain				80	Manual
Number of Flashes				25
Integration Time				20	µs
Lag Time				0	µs
Settle Time				0	ms
Z-Position (Manual)				20000	µm
Part of Plate				B2-B2
Start Time:	03.10.2018 12:51:03
	Temperature: 30.9 °C
Wavel.	495	500	505	510	515	520	525	530	535	540	545	550	555	560	565	570	575	580	585	590	595	600	605	610	615	620	625	630	635	640	645	650	655	660	665	670
B2	733	1240	2291	3418	4363	4648	4442	3900	3250	2641	2207	1921	1649	1461	1226	1045	886	756	628	541	453	395	351	299	261	228	191	165	143	121	102	89	77	61	54	47
End Time:	03.10.2018 12:51:35
Label: Label1_Copy9_Copy10
Mode				Fluorescence Top Reading
Emission Wavelength Start				500	nm
Emission Wavelength End				670	nm
Emission Wavelength Step Size				5	nm
Emission Scan Number				35
Excitation Wavelength				465	nm
Bandwidth (Em)				280...850: 20 nm
Bandwidth (Ex) (Range 1)				230...315: 5 nm
Bandwidth (Ex) (Range 2)				316...850: 10 nm
Gain				80	Manual
Number of Flashes				25
Integration Time				20	µs
Lag Time				0	µs
Settle Time				0	ms
Z-Position (Manual)				20000	µm
Part of Plate				B2-B2
Start Time:	03.10.2018 12:51:44
	Temperature: 30.8 °C
Wavel.	500	505	510	515	520	525	530	535	540	545	550	555	560	565	570	575	580	585	590	595	600	605	610	615	620	625	630	635	640	645	650	655	660	665	670
B2	1736	2684	4203	5310	5714	5390	4727	3916	3237	2700	2335	2029	1771	1526	1280	1069	927	781	664	556	488	435	368	329	278	239	200	171	151	122	104	92	74	69	62
End Time:	03.10.2018 12:52:14
Label: Label1_Copy9_Copy11
Mode				Fluorescence Top Reading
Emission Wavelength Start				505	nm
Emission Wavelength End				670	nm
Emission Wavelength Step Size				5	nm
Emission Scan Number				34
Excitation Wavelength				470	nm
Bandwidth (Em)				280...850: 20 nm
Bandwidth (Ex) (Range 1)				230...315: 5 nm
Bandwidth (Ex) (Range 2)				316...850: 10 nm
Gain				80	Manual
Number of Flashes				25
Integration Time				20	µs
Lag Time				0	µs
Settle Time				0	ms
Z-Position (Manual)				20000	µm
Part of Plate				B2-B2
Start Time:	03.10.2018 12:52:23
	Temperature: 31 °C
Wavel.	505	510	515	520	525	530	535	540	545	550	555	560	565	570	575	580	585	590	595	600	605	610	615	620	625	630	635	640	645	650	655	660	665	670
B2	3264	4611	5867	6465	6101	5338	4471	3640	3035	2642	2298	2024	1740	1471	1220	1055	899	752	642	561	499	419	372	326	274	233	195	168	146	122	109	91	78	67
End Time:	03.10.2018 12:52:53
Label: Label1_Copy9_Copy12
Mode				Fluorescence Top Reading
Emission Wavelength Start				510	nm
Emission Wavelength End				670	nm
Emission Wavelength Step Size				5	nm
Emission Scan Number				33
Excitation Wavelength				475	nm
Bandwidth (Em)				280...850: 20 nm
Bandwidth (Ex) (Range 1)				230...315: 5 nm
Bandwidth (Ex) (Range 2)				316...850: 10 nm
Gain				80	Manual
Number of Flashes				25
Integration Time				20	µs
Lag Time				0	µs
Settle Time				0	ms
Z-Position (Manual)				20000	µm
Part of Plate				B2-B2
Start Time:	03.10.2018 12:53:02
	Temperature: 30.8 °C
Wavel.	510	515	520	525	530	535	540	545	550	555	560	565	570	575	580	585	590	595	600	605	610	615	620	625	630	635	640	645	650	655	660	665	670
B2	5722	7066	7707	7350	6526	5326	4345	3630	3179	2739	2413	2091	1785	1491	1286	1109	939	798	695	619	518	461	406	351	300	253	212	187	161	140	115	96	81
End Time:	03.10.2018 12:53:32
Label: Label1_Copy9_Copy13
Mode				Fluorescence Top Reading
Emission Wavelength Start				515	nm
Emission Wavelength End				670	nm
Emission Wavelength Step Size				5	nm
Emission Scan Number				32
Excitation Wavelength				480	nm
Bandwidth (Em)				280...850: 20 nm
Bandwidth (Ex) (Range 1)				230...315: 5 nm
Bandwidth (Ex) (Range 2)				316...850: 10 nm
Gain				80	Manual
Number of Flashes				25
Integration Time				20	µs
Lag Time				0	µs
Settle Time				0	ms
Z-Position (Manual)				20000	µm
Part of Plate				B2-B2
Start Time:	03.10.2018 12:53:41
	Temperature: 30.9 °C
Wavel.	515	520	525	530	535	540	545	550	555	560	565	570	575	580	585	590	595	600	605	610	615	620	625	630	635	640	645	650	655	660	665	670
B2	9233	10029	9714	8501	6951	5803	4767	4153	3593	3205	2753	2353	2028	1738	1484	1299	1110	969	876	737	668	572	487	430	361	313	264	225	199	167	145	123
End Time:	03.10.2018 12:54:09
Label: Label1_Copy9_Copy14
Mode				Fluorescence Top Reading
Emission Wavelength Start				520	nm
Emission Wavelength End				670	nm
Emission Wavelength Step Size				5	nm
Emission Scan Number				31
Excitation Wavelength				485	nm
Bandwidth (Em)				280...850: 20 nm
Bandwidth (Ex) (Range 1)				230...315: 5 nm
Bandwidth (Ex) (Range 2)				316...850: 10 nm
Gain				80	Manual
Number of Flashes				25
Integration Time				20	µs
Lag Time				0	µs
Settle Time				0	ms
Z-Position (Manual)				20000	µm
Part of Plate				B2-B2
Start Time:	03.10.2018 12:54:18
	Temperature: 30.9 °C
Wavel.	520	525	530	535	540	545	550	555	560	565	570	575	580	585	590	595	600	605	610	615	620	625	630	635	640	645	650	655	660	665	670
B2	14552	14172	12406	10325	8299	6938	5941	5160	4612	3976	3436	2984	2585	2216	1921	1681	1435	1297	1109	989	876	748	652	554	480	407	355	304	262	221	185
End Time:	03.10.2018 12:54:47
Label: Label1_Copy9_Copy15
Mode				Fluorescence Top Reading
Emission Wavelength Start				525	nm
Emission Wavelength End				670	nm
Emission Wavelength Step Size				5	nm
Emission Scan Number				30
Excitation Wavelength				490	nm
Bandwidth (Em)				280...850: 20 nm
Bandwidth (Ex) (Range 1)				230...315: 5 nm
Bandwidth (Ex) (Range 2)				316...850: 10 nm
Gain				80	Manual
Number of Flashes				25
Integration Time				20	µs
Lag Time				0	µs
Settle Time				0	ms
Z-Position (Manual)				20000	µm
Part of Plate				B2-B2
Start Time:	03.10.2018 12:54:55
	Temperature: 30.8 °C
Wavel.	525	530	535	540	545	550	555	560	565	570	575	580	585	590	595	600	605	610	615	620	625	630	635	640	645	650	655	660	665	670
B2	16477	15021	12197	10113	8145	7107	6208	5488	4784	4140	3515	3114	2704	2333	2019	1776	1610	1371	1223	1056	928	792	683	592	503	429	368	314	273	228
End Time:	03.10.2018 12:55:23
Label: Label1_Copy9_Copy16
Mode				Fluorescence Top Reading
Emission Wavelength Start				530	nm
Emission Wavelength End				670	nm
Emission Wavelength Step Size				5	nm
Emission Scan Number				29
Excitation Wavelength				495	nm
Bandwidth (Em)				280...850: 20 nm
Bandwidth (Ex) (Range 1)				230...315: 5 nm
Bandwidth (Ex) (Range 2)				316...850: 10 nm
Gain				80	Manual
Number of Flashes				25
Integration Time				20	µs
Lag Time				0	µs
Settle Time				0	ms
Z-Position (Manual)				20000	µm
Part of Plate				B2-B2
Start Time:	03.10.2018 12:55:32
	Temperature: 30.9 °C
Wavel.	530	535	540	545	550	555	560	565	570	575	580	585	590	595	600	605	610	615	620	625	630	635	640	645	650	655	660	665	670
B2	13063	10789	9008	7439	6407	5580	4957	4313	3736	3180	2813	2434	2116	1848	1616	1460	1244	1111	954	851	740	612	547	450	393	346	287	251	207
End Time:	03.10.2018 12:55:59
Label: Label1_Copy9_Copy17
Mode				Fluorescence Top Reading
Emission Wavelength Start				535	nm
Emission Wavelength End				670	nm
Emission Wavelength Step Size				5	nm
Emission Scan Number				28
Excitation Wavelength				500	nm
Bandwidth (Em)				280...850: 20 nm
Bandwidth (Ex) (Range 1)				230...315: 5 nm
Bandwidth (Ex) (Range 2)				316...850: 10 nm
Gain				80	Manual
Number of Flashes				25
Integration Time				20	µs
Lag Time				0	µs
Settle Time				0	ms
Z-Position (Manual)				20000	µm
Part of Plate				B2-B2
Start Time:	03.10.2018 12:56:07
	Temperature: 31.2 °C
Wavel.	535	540	545	550	555	560	565	570	575	580	585	590	595	600	605	610	615	620	625	630	635	640	645	650	655	660	665	670
B2	10315	8584	7304	6178	5445	4816	4167	3614	3120	2734	2355	2058	1803	1591	1456	1234	1096	948	836	718	610	537	457	392	336	279	244	206
End Time:	03.10.2018 12:56:34
Label: Label1_Copy9_Copy18
Mode				Fluorescence Top Reading
Emission Wavelength Start				540	nm
Emission Wavelength End				670	nm
Emission Wavelength Step Size				5	nm
Emission Scan Number				27
Excitation Wavelength				505	nm
Bandwidth (Em)				280...850: 20 nm
Bandwidth (Ex) (Range 1)				230...315: 5 nm
Bandwidth (Ex) (Range 2)				316...850: 10 nm
Gain				80	Manual
Number of Flashes				25
Integration Time				20	µs
Lag Time				0	µs
Settle Time				0	ms
Z-Position (Manual)				20000	µm
Part of Plate				B2-B2
Start Time:	03.10.2018 12:56:43
	Temperature: 30.8 °C
Wavel.	540	545	550	555	560	565	570	575	580	585	590	595	600	605	610	615	620	625	630	635	640	645	650	655	660	665	670
B2	8526	7066	6246	5440	4701	4208	3709	3221	2841	2465	2160	1928	1670	1522	1318	1181	1031	897	779	664	587	498	435	367	308	275	233
End Time:	03.10.2018 12:57:08
Label: Label1_Copy9_Copy19
Mode				Fluorescence Top Reading
Emission Wavelength Start				545	nm
Emission Wavelength End				670	nm
Emission Wavelength Step Size				5	nm
Emission Scan Number				26
Excitation Wavelength				510	nm
Bandwidth (Em)				280...850: 20 nm
Bandwidth (Ex) (Range 1)				230...315: 5 nm
Bandwidth (Ex) (Range 2)				316...850: 10 nm
Gain				80	Manual
Number of Flashes				25
Integration Time				20	µs
Lag Time				0	µs
Settle Time				0	ms
Z-Position (Manual)				20000	µm
Part of Plate				B2-B2
Start Time:	03.10.2018 12:57:17
	Temperature: 30.8 °C
Wavel.	545	550	555	560	565	570	575	580	585	590	595	600	605	610	615	620	625	630	635	640	645	650	655	660	665	670
B2	6315	5776	4981	4363	3968	3533	3125	2857	2556	2265	2024	1807	1677	1426	1307	1157	1015	886	768	667	563	501	429	360	315	267
End Time:	03.10.2018 12:57:42
Label: Label1_Copy9_Copy20
Mode				Fluorescence Top Reading
Emission Wavelength Start				550	nm
Emission Wavelength End				670	nm
Emission Wavelength Step Size				5	nm
Emission Scan Number				25
Excitation Wavelength				515	nm
Bandwidth (Em)				280...850: 20 nm
Bandwidth (Ex) (Range 1)				230...315: 5 nm
Bandwidth (Ex) (Range 2)				316...850: 10 nm
Gain				80	Manual
Number of Flashes				25
Integration Time				20	µs
Lag Time				0	µs
Settle Time				0	ms
Z-Position (Manual)				20000	µm
Part of Plate				B2-B2
Start Time:	03.10.2018 12:57:51
	Temperature: 30.9 °C
Wavel.	550	555	560	565	570	575	580	585	590	595	600	605	610	615	620	625	630	635	640	645	650	655	660	665	670
B2	4109	3681	3398	3198	2982	2793	2637	2470	2274	2078	1912	1780	1588	1459	1289	1150	1003	879	779	658	567	494	435	368	310
End Time:	03.10.2018 12:58:15
Label: Label1_Copy9_Copy21
Mode				Fluorescence Top Reading
Emission Wavelength Start				555	nm
Emission Wavelength End				670	nm
Emission Wavelength Step Size				5	nm
Emission Scan Number				24
Excitation Wavelength				520	nm
Bandwidth (Em)				280...850: 20 nm
Bandwidth (Ex) (Range 1)				230...315: 5 nm
Bandwidth (Ex) (Range 2)				316...850: 10 nm
Gain				80	Manual
Number of Flashes				25
Integration Time				20	µs
Lag Time				0	µs
Settle Time				0	ms
Z-Position (Manual)				20000	µm
Part of Plate				B2-B2
Start Time:	03.10.2018 12:58:24
	Temperature: 30.9 °C
Wavel.	555	560	565	570	575	580	585	590	595	600	605	610	615	620	625	630	635	640	645	650	655	660	665	670
B2	2359	2322	2332	2386	2394	2379	2318	2216	2094	1963	1859	1642	1537	1402	1248	1113	967	865	736	644	551	469	414	359
End Time:	03.10.2018 12:58:48
Label: Label1_Copy9_Copy22
Mode				Fluorescence Top Reading
Emission Wavelength Start				560	nm
Emission Wavelength End				670	nm
Emission Wavelength Step Size				5	nm
Emission Scan Number				23
Excitation Wavelength				525	nm
Bandwidth (Em)				280...850: 20 nm
Bandwidth (Ex) (Range 1)				230...315: 5 nm
Bandwidth (Ex) (Range 2)				316...850: 10 nm
Gain				80	Manual
Number of Flashes				25
Integration Time				20	µs
Lag Time				0	µs
Settle Time				0	ms
Z-Position (Manual)				20000	µm
Part of Plate				B2-B2
Start Time:	03.10.2018 12:58:56
	Temperature: 31.1 °C
Wavel.	560	565	570	575	580	585	590	595	600	605	610	615	620	625	630	635	640	645	650	655	660	665	670
B2	1601	1837	2117	2358	2516	2582	2556	2478	2362	2247	2074	1906	1748	1567	1405	1236	1104	959	839	719	614	539	463
End Time:	03.10.2018 12:59:19
Label: Label1_Copy9_Copy23
Mode				Fluorescence Top Reading
Emission Wavelength Start				565	nm
Emission Wavelength End				670	nm
Emission Wavelength Step Size				5	nm
Emission Scan Number				22
Excitation Wavelength				530	nm
Bandwidth (Em)				280...850: 20 nm
Bandwidth (Ex) (Range 1)				230...315: 5 nm
Bandwidth (Ex) (Range 2)				316...850: 10 nm
Gain				80	Manual
Number of Flashes				25
Integration Time				20	µs
Lag Time				0	µs
Settle Time				0	ms
Z-Position (Manual)				20000	µm
Part of Plate				B2-B2
Start Time:	03.10.2018 12:59:28
	Temperature: 31 °C
Wavel.	565	570	575	580	585	590	595	600	605	610	615	620	625	630	635	640	645	650	655	660	665	670
B2	1802	2219	2522	2762	2900	2935	2875	2751	2634	2416	2239	2040	1860	1654	1472	1305	1144	980	873	740	628	544
End Time:	03.10.2018 12:59:50
Label: Label1_Copy9_Copy24
Mode				Fluorescence Top Reading
Emission Wavelength Start				570	nm
Emission Wavelength End				670	nm
Emission Wavelength Step Size				5	nm
Emission Scan Number				21
Excitation Wavelength				535	nm
Bandwidth (Em)				280...850: 20 nm
Bandwidth (Ex) (Range 1)				230...315: 5 nm
Bandwidth (Ex) (Range 2)				316...850: 10 nm
Gain				80	Manual
Number of Flashes				25
Integration Time				20	µs
Lag Time				0	µs
Settle Time				0	ms
Z-Position (Manual)				20000	µm
Part of Plate				B2-B2
Start Time:	03.10.2018 12:59:59
	Temperature: 31.1 °C
Wavel.	570	575	580	585	590	595	600	605	610	615	620	625	630	635	640	645	650	655	660	665	670
B2	2157	2563	2793	2960	3011	2973	2862	2735	2486	2341	2169	1918	1738	1544	1368	1174	1039	909	773	669	570
End Time:	03.10.2018 13:00:21
Label: Label1_Copy9_Copy25
Mode				Fluorescence Top Reading
Emission Wavelength Start				575	nm
Emission Wavelength End				670	nm
Emission Wavelength Step Size				5	nm
Emission Scan Number				20
Excitation Wavelength				540	nm
Bandwidth (Em)				280...850: 20 nm
Bandwidth (Ex) (Range 1)				230...315: 5 nm
Bandwidth (Ex) (Range 2)				316...850: 10 nm
Gain				80	Manual
Number of Flashes				25
Integration Time				20	µs
Lag Time				0	µs
Settle Time				0	ms
Z-Position (Manual)				20000	µm
Part of Plate				B2-B2
Start Time:	03.10.2018 13:00:30
	Temperature: 30.9 °C
Wavel.	575	580	585	590	595	600	605	610	615	620	625	630	635	640	645	650	655	660	665	670
B2	2687	2961	3123	3185	3132	3035	2901	2674	2468	2275	2071	1840	1629	1454	1260	1104	959	820	706	615
End Time:	03.10.2018 13:00:51
Label: Label1_Copy9_Copy26
Mode				Fluorescence Top Reading
Emission Wavelength Start				580	nm
Emission Wavelength End				670	nm
Emission Wavelength Step Size				5	nm
Emission Scan Number				19
Excitation Wavelength				545	nm
Bandwidth (Em)				280...850: 20 nm
Bandwidth (Ex) (Range 1)				230...315: 5 nm
Bandwidth (Ex) (Range 2)				316...850: 10 nm
Gain				80	Manual
Number of Flashes				25
Integration Time				20	µs
Lag Time				0	µs
Settle Time				0	ms
Z-Position (Manual)				20000	µm
Part of Plate				B2-B2
Start Time:	03.10.2018 13:00:59
	Temperature: 30.9 °C
Wavel.	580	585	590	595	600	605	610	615	620	625	630	635	640	645	650	655	660	665	670
B2	3227	3410	3484	3420	3312	3170	2902	2693	2465	2256	1995	1768	1559	1355	1193	1055	884	770	662
End Time:	03.10.2018 13:01:20
Label: Label1_Copy9_Copy27
Mode				Fluorescence Top Reading
Emission Wavelength Start				585	nm
Emission Wavelength End				670	nm
Emission Wavelength Step Size				5	nm
Emission Scan Number				18
Excitation Wavelength				550	nm
Bandwidth (Em)				280...850: 20 nm
Bandwidth (Ex) (Range 1)				230...315: 5 nm
Bandwidth (Ex) (Range 2)				316...850: 10 nm
Gain				80	Manual
Number of Flashes				25
Integration Time				20	µs
Lag Time				0	µs
Settle Time				0	ms
Z-Position (Manual)				20000	µm
Part of Plate				B2-B2
Start Time:	03.10.2018 13:01:29
	Temperature: 30.8 °C
Wavel.	585	590	595	600	605	610	615	620	625	630	635	640	645	650	655	660	665	670
B2	3182	3236	3214	3102	2986	2705	2521	2331	2096	1860	1651	1454	1273	1115	981	833	725	638
End Time:	03.10.2018 13:01:48
Label: Label1_Copy9_Copy28
Mode				Fluorescence Top Reading
Emission Wavelength Start				590	nm
Emission Wavelength End				670	nm
Emission Wavelength Step Size				5	nm
Emission Scan Number				17
Excitation Wavelength				555	nm
Bandwidth (Em)				280...850: 20 nm
Bandwidth (Ex) (Range 1)				230...315: 5 nm
Bandwidth (Ex) (Range 2)				316...850: 10 nm
Gain				80	Manual
Number of Flashes				25
Integration Time				20	µs
Lag Time				0	µs
Settle Time				0	ms
Z-Position (Manual)				20000	µm
Part of Plate				B2-B2
Start Time:	03.10.2018 13:01:57
	Temperature: 31.1 °C
Wavel.	590	595	600	605	610	615	620	625	630	635	640	645	650	655	660	665	670
B2	3058	3052	2914	2793	2543	2380	2205	1972	1773	1569	1387	1211	1060	933	795	691	589
End Time:	03.10.2018 13:02:16
Label: Label1_Copy9_Copy29
Mode				Fluorescence Top Reading
Emission Wavelength Start				595	nm
Emission Wavelength End				670	nm
Emission Wavelength Step Size				5	nm
Emission Scan Number				16
Excitation Wavelength				560	nm
Bandwidth (Em)				280...850: 20 nm
Bandwidth (Ex) (Range 1)				230...315: 5 nm
Bandwidth (Ex) (Range 2)				316...850: 10 nm
Gain				80	Manual
Number of Flashes				25
Integration Time				20	µs
Lag Time				0	µs
Settle Time				0	ms
Z-Position (Manual)				20000	µm
Part of Plate				B2-B2
Start Time:	03.10.2018 13:02:25
	Temperature: 30.9 °C
Wavel.	595	600	605	610	615	620	625	630	635	640	645	650	655	660	665	670
B2	2776	2707	2553	2371	2194	2024	1816	1610	1443	1276	1114	970	844	720	635	540
End Time:	03.10.2018 13:02:44
Label: Label1_Copy9_Copy30
Mode				Fluorescence Top Reading
Emission Wavelength Start				600	nm
Emission Wavelength End				670	nm
Emission Wavelength Step Size				5	nm
Emission Scan Number				15
Excitation Wavelength				565	nm
Bandwidth (Em)				280...850: 20 nm
Bandwidth (Ex) (Range 1)				230...315: 5 nm
Bandwidth (Ex) (Range 2)				316...850: 10 nm
Gain				80	Manual
Number of Flashes				25
Integration Time				20	µs
Lag Time				0	µs
Settle Time				0	ms
Z-Position (Manual)				20000	µm
Part of Plate				B2-B2
Start Time:	03.10.2018 13:02:52
	Temperature: 31.1 °C
Wavel.	600	605	610	615	620	625	630	635	640	645	650	655	660	665	670
B2	2091	2025	1849	1705	1552	1428	1289	1116	1005	860	764	663	568	496	430
End Time:	03.10.2018 13:03:10
Label: Label1_Copy9_Copy31
Mode				Fluorescence Top Reading
Emission Wavelength Start				605	nm
Emission Wavelength End				670	nm
Emission Wavelength Step Size				5	nm
Emission Scan Number				14
Excitation Wavelength				570	nm
Bandwidth (Em)				280...850: 20 nm
Bandwidth (Ex) (Range 1)				230...315: 5 nm
Bandwidth (Ex) (Range 2)				316...850: 10 nm
Gain				80	Manual
Number of Flashes				25
Integration Time				20	µs
Lag Time				0	µs
Settle Time				0	ms
Z-Position (Manual)				20000	µm
Part of Plate				B2-B2
Start Time:	03.10.2018 13:03:19
	Temperature: 31 °C
Wavel.	605	610	615	620	625	630	635	640	645	650	655	660	665	670
B2	1475	1423	1310	1182	1066	937	849	739	658	572	507	428	360	327
End Time:	03.10.2018 13:03:36
Label: Label1_Copy9_Copy32
Mode				Fluorescence Top Reading
Emission Wavelength Start				610	nm
Emission Wavelength End				670	nm
Emission Wavelength Step Size				5	nm
Emission Scan Number				13
Excitation Wavelength				575	nm
Bandwidth (Em)				280...850: 20 nm
Bandwidth (Ex) (Range 1)				230...315: 5 nm
Bandwidth (Ex) (Range 2)				316...850: 10 nm
Gain				80	Manual
Number of Flashes				25
Integration Time				20	µs
Lag Time				0	µs
Settle Time				0	ms
Z-Position (Manual)				20000	µm
Part of Plate				B2-B2
Start Time:	03.10.2018 13:03:45
	Temperature: 31.2 °C
Wavel.	610	615	620	625	630	635	640	645	650	655	660	665	670
B2	921	886	797	712	636	561	498	434	375	332	290	245	216
End Time:	03.10.2018 13:04:01
Label: Label1_Copy9_Copy33
Mode				Fluorescence Top Reading
Emission Wavelength Start				615	nm
Emission Wavelength End				670	nm
Emission Wavelength Step Size				5	nm
Emission Scan Number				12
Excitation Wavelength				580	nm
Bandwidth (Em)				280...850: 20 nm
Bandwidth (Ex) (Range 1)				230...315: 5 nm
Bandwidth (Ex) (Range 2)				316...850: 10 nm
Gain				80	Manual
Number of Flashes				25
Integration Time				20	µs
Lag Time				0	µs
Settle Time				0	ms
Z-Position (Manual)				20000	µm
Part of Plate				B2-B2
Start Time:	03.10.2018 13:04:10
	Temperature: 31 °C
Wavel.	615	620	625	630	635	640	645	650	655	660	665	670
B2	456	421	376	336	297	268	237	204	176	154	131	114
End Time:	03.10.2018 13:04:26
Label: Label1_Copy9_Copy34
Mode				Fluorescence Top Reading
Emission Wavelength Start				620	nm
Emission Wavelength End				670	nm
Emission Wavelength Step Size				5	nm
Emission Scan Number				11
Excitation Wavelength				585	nm
Bandwidth (Em)				280...850: 20 nm
Bandwidth (Ex) (Range 1)				230...315: 5 nm
Bandwidth (Ex) (Range 2)				316...850: 10 nm
Gain				80	Manual
Number of Flashes				25
Integration Time				20	µs
Lag Time				0	µs
Settle Time				0	ms
Z-Position (Manual)				20000	µm
Part of Plate				B2-B2
Start Time:	03.10.2018 13:04:35
	Temperature: 31 °C
Wavel.	620	625	630	635	640	645	650	655	660	665	670
B2	196	180	161	141	123	107	95	86	74	65	55
End Time:	03.10.2018 13:04:50
Label: Label1_Copy9_Copy35
Mode				Fluorescence Top Reading
Emission Wavelength Start				625	nm
Emission Wavelength End				670	nm
Emission Wavelength Step Size				5	nm
Emission Scan Number				10
Excitation Wavelength				590	nm
Bandwidth (Em)				280...850: 20 nm
Bandwidth (Ex) (Range 1)				230...315: 5 nm
Bandwidth (Ex) (Range 2)				316...850: 10 nm
Gain				80	Manual
Number of Flashes				25
Integration Time				20	µs
Lag Time				0	µs
Settle Time				0	ms
Z-Position (Manual)				20000	µm
Part of Plate				B2-B2
Start Time:	03.10.2018 13:04:59
	Temperature: 31 °C
Wavel.	625	630	635	640	645	650	655	660	665	670
B2	101	90	80	72	63	58	47	43	36	31
End Time:	03.10.2018 13:05:13
Label: Label1_Copy9_Copy36
Mode				Fluorescence Top Reading
Emission Wavelength Start				630	nm
Emission Wavelength End				670	nm
Emission Wavelength Step Size				5	nm
Emission Scan Number				9
Excitation Wavelength				595	nm
Bandwidth (Em)				280...850: 20 nm
Bandwidth (Ex) (Range 1)				230...315: 5 nm
Bandwidth (Ex) (Range 2)				316...850: 10 nm
Gain				80	Manual
Number of Flashes				25
Integration Time				20	µs
Lag Time				0	µs
Settle Time				0	ms
Z-Position (Manual)				20000	µm
Part of Plate				B2-B2
Start Time:	03.10.2018 13:05:22
	Temperature: 30.9 °C
Wavel.	630	635	640	645	650	655	660	665	670
B2	53	46	43	38	33	30	28	22	18
End Time:	03.10.2018 13:05:35
Label: Label1_Copy9_Copy37
Mode				Fluorescence Top Reading
Emission Wavelength Start				635	nm
Emission Wavelength End				670	nm
Emission Wavelength Step Size				5	nm
Emission Scan Number				8
Excitation Wavelength				600	nm
Bandwidth (Em)				280...850: 20 nm
Bandwidth (Ex) (Range 1)				230...315: 5 nm
Bandwidth (Ex) (Range 2)				316...850: 10 nm
Gain				80	Manual
Number of Flashes				25
Integration Time				20	µs
Lag Time				0	µs
Settle Time				0	ms
Z-Position (Manual)				20000	µm
Part of Plate				B2-B2
Start Time:	03.10.2018 13:05:44
	Temperature: 31.1 °C
Wavel.	635	640	645	650	655	660	665	670
B2	26	23	21	19	17	15	11	12
End Time:	03.10.2018 13:05:57
[truncated: 5 more columns]

## Sheet: Spectrum matrix raw data
Wavel.	405	410	415	420	425	430	435	440	445	450	455	460	465	470	475	480	485	490	495	500	505	510	515	520	525	530	535	540	545	550	555	560	565	570	575	580	585	590	595	600	605	610	615	620	625	630	635	640	645
370	58	66	87	108	109	105	87	71	58	53	51	46	45	42	39	38	38	40	49	64	82	101	117	120	112	104	88	77	65	65	67	78	92	104	112	121	122	122	118	111	107	98	93	84	76	67	59	52	45
375		51	54	79	97	110	102	84	73	58	48	48	43	42	39	36	38	40	51	66	85	103	115	120	112	103	86	75	67	65	71	77	88	101	112	119	125	120	120	115	106	97	89	79	76	64	57	53	45
380			47	58	75	93	105	100	88	70	56	48	44	42	41	38	39	43	55	72	92	113	129	132	125	112	95	79	71	67	70	78	90	99	110	114	118	117	113	105	104	93	88	75	73	62	54	51	43
385				43	48	65	85	99	98	85	72	57	49	42	38	37	42	42	55	75	103	126	141	146	135	119	104	88	76	71	72	74	80	89	92	97	96	92	88	89	81	72	71	62	54	51	45	38	35
390					37	38	51	65	81	86	81	67	55	42	36	34	35	39	55	77	98	122	142	148	139	125	104	89	74	69	63	63	61	64	62	64	64	59	59	55	51	46	42	38	34	32	28	26	20
395						39	34	46	61	76	80	80	67	51	39	36	35	40	56	78	107	129	157	161	153	134	113	97	80	71	65	59	59	56	52	49	47	45	41	38	36	30	29	25	25	20	17	17	14
400							31	32	39	53	63	71	70	61	47	39	37	41	55	80	109	140	169	175	164	148	121	99	86	75	65	58	52	46	43	40	35	30	28	24	25	21	19	16	16	13	11	10	8
405								29	28	33	44	52	58	63	57	49	43	43	55	85	121	154	187	197	189	163	137	114	94	82	72	64	56	48	42	36	32	28	23	21	20	16	14	13	12	10	8	8	8
410									27	23	29	35	45	52	58	57	52	51	63	98	140	176	222	231	223	195	166	136	115	97	85	73	63	54	48	42	33	28	26	21	18	15	16	15	11	9	10	8	6
415										24	21	22	28	35	43	54	61	67	85	126	179	235	294	312	292	262	217	185	149	132	111	96	84	71	60	52	44	37	31	27	25	20	18	16	13	12	11	10	7
420											23	21	24	26	36	48	63	84	117	185	270	339	431	458	440	384	316	268	218	188	164	145	122	102	87	75	63	53	45	39	33	28	26	21	19	13	14	12	11
425												22	21	21	27	37	57	88	150	255	369	487	605	648	606	539	446	366	306	269	227	198	174	147	120	104	87	74	63	52	50	37	34	30	25	23	20	16	15
430													17	16	18	22	40	70	151	280	433	579	730	759	723	636	527	440	360	309	270	242	200	168	143	122	101	83	74	63	55	46	43	36	30	27	24	20	16
435														14	14	17	32	67	159	332	535	729	916	975	929	801	664	553	458	402	342	301	259	217	183	155	129	111	94	80	73	54	52	46	37	32	28	24	22
440															17	17	36	87	213	448	769	1062	1366	1454	1370	1206	991	822	672	586	495	443	372	317	268	227	194	161	137	118	105	86	76	68	56	50	42	34	33
445																26	51	102	279	604	1023	1442	1841	1973	1874	1635	1353	1123	914	799	684	601	514	430	363	309	257	220	189	164	146	116	108	92	77	66	56	49	40
450																	73	151	358	797	1394	1922	2480	2642	2530	2220	1860	1505	1248	1088	935	813	705	599	491	422	361	306	260	222	199	168	149	128	108	92	78	70	58
455																		230	442	946	1832	2531	3233	3492	3303	2914	2415	1980	1652	1438	1238	1081	915	776	657	562	473	406	342	298	271	225	197	167	147	120	104	89	76
460																			733	1240	2291	3418	4363	4648	4442	3900	3250	2641	2207	1921	1649	1461	1226	1045	886	756	628	541	453	395	351	299	261	228	191	165	143	121	102
465																				1736	2684	4203	5310	5714	5390	4727	3916	3237	2700	2335	2029	1771	1526	1280	1069	927	781	664	556	488	435	368	329	278	239	200	171	151	122
470																					3264	4611	5867	6465	6101	5338	4471	3640	3035	2642	2298	2024	1740	1471	1220	1055	899	752	642	561	499	419	372	326	274	233	195	168	146
475																						5722	7066	7707	7350	6526	5326	4345	3630	3179	2739	2413	2091	1785	1491	1286	1109	939	798	695	619	518	461	406	351	300	253	212	187
480																							9233	10029	9714	8501	6951	5803	4767	4153	3593	3205	2753	2353	2028	1738	1484	1299	1110	969	876	737	668	572	487	430	361	313	264
485																								14552	14172	12406	10325	8299	6938	5941	5160	4612	3976	3436	2984	2585	2216	1921	1681	1435	1297	1109	989	876	748	652	554	480	407
490																									16477	15021	12197	10113	8145	7107	6208	5488	4784	4140	3515	3114	2704	2333	2019	1776	1610	1371	1223	1056	928	792	683	592	503
495																										13063	10789	9008	7439	6407	5580	4957	4313	3736	3180	2813	2434	2116	1848	1616	1460	1244	1111	954	851	740	612	547	450
500																											10315	8584	7304	6178	5445	4816	4167	3614	3120	2734	2355	2058	1803	1591	1456	1234	1096	948	836	718	610	537	457
505																												8526	7066	6246	5440	4701	4208	3709	3221	2841	2465	2160	1928	1670	1522	1318	1181	1031	897	779	664	587	498
510																													6315	5776	4981	4363	3968	3533	3125	2857	2556	2265	2024	1807	1677	1426	1307	1157	1015	886	768	667	563
515																														4109	3681	3398	3198	2982	2793	2637	2470	2274	2078	1912	1780	1588	1459	1289	1150	1003	879	779	658
520																															2359	2322	2332	2386	2394	2379	2318	2216	2094	1963	1859	1642	1537	1402	1248	1113	967	865	736
525																																1601	1837	2117	2358	2516	2582	2556	2478	2362	2247	2074	1906	1748	1567	1405	1236	1104	959
530																																	1802	2219	2522	2762	2900	2935	2875	2751	2634	2416	2239	2040	1860	1654	1472	1305	1144
535																																		2157	2563	2793	2960	3011	2973	2862	2735	2486	2341	2169	1918	1738	1544	1368	1174
540																																			2687	2961	3123	3185	3132	3035	2901	2674	2468	2275	2071	1840	1629	1454	1260
545																																				3227	3410	3484	3420	3312	3170	2902	2693	2465	2256	1995	1768	1559	1355
550																																					3182	3236	3214	3102	2986	2705	2521	2331	2096	1860	1651	1454	1273
555																																						3058	3052	2914	2793	2543	2380	2205	1972	1773	1569	1387	1211
560																																							2776	2707	2553	2371	2194	2024	1816	1610	1443	1276	1114
565																																								2091	2025	1849	1705	1552	1428	1289	1116	1005	860
570																																									1475	1423	1310	1182	1066	937	849	739	658
575																																										921	886	797	712	636	561	498	434
580																																											456	421	376	336	297	268	237
585																																												196	180	161	141	123	107
590																																													101	90	80	72	63
595																																														53	46	43	38
600																																															26	23	21
[truncated: 5 more columns]
