# Supplementary material for: In-Vitro Characterization of mCerulean3_mRuby3 as a Novel FRET Pair with Favorable Bleed-Through Characteristics
Source: Biosensors (Basel). 2019 Feb 28;9(1):33. doi: 10.3390/bios9010033 (PMC6468510; doi:10.3390/bios9010033)
Supplement: Supplementary file 1 [file biosensors-09-00033-s001.zip › Supplementary Material Erismann et al/3D spectra of trypsin digests/CloverRuby/3 Clover_Ruby 3 h after Trypsin.xlsx]

## Sheet: Recordings
Application: Tecan i-control				Tecan i-control , 2.0.10.0
Device: infinite 200Pro				Serial number: 1501008512				Serial number of connected stacker:
Firmware: V_3.40_01/15_Infinite (Dec 23 2014/12.45.11)				MAI, V_3.40_01/15_Infinite (Dec 23 2014/12.45.11)
Date:	03.10.2018
Time:	14:11:37
System				PHARPC-HPED01
User				UZH\marand
Plate				Greiner 96 Flat Bottom Transparent Polystyrene Cat. No.: 655101/655161/655192 [GRE96ft.pdfx]
Plate-ID (Stacker)
Label: Label1
Mode				Fluorescence Top Reading
Emission Wavelength Start				405	nm
Emission Wavelength End				670	nm
Emission Wavelength Step Size				5	nm
Emission Scan Number				54
Excitation Wavelength				370	nm
Bandwidth (Em)				280...850: 20 nm
Bandwidth (Ex) (Range 1)				230...315: 5 nm
Bandwidth (Ex) (Range 2)				316...850: 10 nm
Gain				80	Manual
Number of Flashes				25
Integration Time				20	µs
Lag Time				0	µs
Settle Time				0	ms
Z-Position (Manual)				20000	µm
Part of Plate				B2-B2
Start Time:	03.10.2018 14:11:38
	Temperature: 31 °C
Wavel.	405	410	415	420	425	430	435	440	445	450	455	460	465	470	475	480	485	490	495	500	505	510	515	520	525	530	535	540	545	550	555	560	565	570	575	580	585	590	595	600	605	610	615	620	625	630	635	640	645
B2	53	57	78	100	101	98	79	67	56	50	49	46	44	42	38	39	39	42	49	64	82	99	114	121	116	102	88	77	69	63	67	76	91	99	111	114	119	119	112	111	104	98	88	82	77	64	56	54	45
End Time:	03.10.2018 14:12:22
Label: Label1_Copy1
Mode				Fluorescence Top Reading
Emission Wavelength Start				410	nm
Emission Wavelength End				670	nm
Emission Wavelength Step Size				5	nm
Emission Scan Number				53
Excitation Wavelength				375	nm
Bandwidth (Em)				280...850: 20 nm
Bandwidth (Ex) (Range 1)				230...315: 5 nm
Bandwidth (Ex) (Range 2)				316...850: 10 nm
Gain				80	Manual
Number of Flashes				25
Integration Time				20	µs
Lag Time				0	µs
Settle Time				0	ms
Z-Position (Manual)				20000	µm
Part of Plate				B2-B2
Start Time:	03.10.2018 14:12:31
	Temperature: 30.9 °C
Wavel.	410	415	420	425	430	435	440	445	450	455	460	465	470	475	480	485	490	495	500	505	510	515	520	525	530	535	540	545	550	555	560	565	570	575	580	585	590	595	600	605	610	615	620	625	630	635	640	645	650
B2	48	53	71	88	96	94	79	67	55	48	45	41	40	37	36	36	41	51	63	86	100	118	119	115	101	87	71	66	63	67	76	86	97	108	114	116	118	115	105	104	93	85	81	71	61	53	53	44	38
End Time:	03.10.2018 14:13:14
Label: Label1_Copy2
Mode				Fluorescence Top Reading
Emission Wavelength Start				415	nm
Emission Wavelength End				670	nm
Emission Wavelength Step Size				5	nm
Emission Scan Number				52
Excitation Wavelength				380	nm
Bandwidth (Em)				280...850: 20 nm
Bandwidth (Ex) (Range 1)				230...315: 5 nm
Bandwidth (Ex) (Range 2)				316...850: 10 nm
Gain				80	Manual
Number of Flashes				25
Integration Time				20	µs
Lag Time				0	µs
Settle Time				0	ms
Z-Position (Manual)				20000	µm
Part of Plate				B2-B2
Start Time:	03.10.2018 14:13:23
	Temperature: 30.9 °C
Wavel.	415	420	425	430	435	440	445	450	455	460	465	470	475	480	485	490	495	500	505	510	515	520	525	530	535	540	545	550	555	560	565	570	575	580	585	590	595	600	605	610	615	620	625	630	635	640	645	650	655
B2	47	53	67	86	96	95	80	66	56	47	43	39	36	37	37	44	55	72	91	110	127	127	123	110	92	81	71	68	71	77	86	97	101	107	110	111	106	104	94	88	81	77	66	59	53	46	39	36	32
End Time:	03.10.2018 14:14:05
Label: Label1_Copy3
Mode				Fluorescence Top Reading
Emission Wavelength Start				420	nm
Emission Wavelength End				670	nm
Emission Wavelength Step Size				5	nm
Emission Scan Number				51
Excitation Wavelength				385	nm
Bandwidth (Em)				280...850: 20 nm
Bandwidth (Ex) (Range 1)				230...315: 5 nm
Bandwidth (Ex) (Range 2)				316...850: 10 nm
Gain				80	Manual
Number of Flashes				25
Integration Time				20	µs
Lag Time				0	µs
Settle Time				0	ms
Z-Position (Manual)				20000	µm
Part of Plate				B2-B2
Start Time:	03.10.2018 14:14:14
	Temperature: 31 °C
Wavel.	420	425	430	435	440	445	450	455	460	465	470	475	480	485	490	495	500	505	510	515	520	525	530	535	540	545	550	555	560	565	570	575	580	585	590	595	600	605	610	615	620	625	630	635	640	645	650	655	660
B2	42	44	61	75	90	89	79	68	55	46	41	37	37	38	45	58	75	100	120	140	146	132	120	102	86	75	69	69	75	76	86	91	92	92	90	86	80	78	68	67	60	53	48	44	38	32	27	26	21
End Time:	03.10.2018 14:14:55
Label: Label1_Copy4
Mode				Fluorescence Top Reading
Emission Wavelength Start				425	nm
Emission Wavelength End				670	nm
Emission Wavelength Step Size				5	nm
Emission Scan Number				50
Excitation Wavelength				390	nm
Bandwidth (Em)				280...850: 20 nm
Bandwidth (Ex) (Range 1)				230...315: 5 nm
Bandwidth (Ex) (Range 2)				316...850: 10 nm
Gain				80	Manual
Number of Flashes				25
Integration Time				20	µs
Lag Time				0	µs
Settle Time				0	ms
Z-Position (Manual)				20000	µm
Part of Plate				B2-B2
Start Time:	03.10.2018 14:15:04
	Temperature: 30.9 °C
Wavel.	425	430	435	440	445	450	455	460	465	470	475	480	485	490	495	500	505	510	515	520	525	530	535	540	545	550	555	560	565	570	575	580	585	590	595	600	605	610	615	620	625	630	635	640	645	650	655	660	665
B2	38	38	49	65	73	77	73	61	50	39	34	34	35	38	54	73	98	122	138	148	134	123	104	88	76	66	62	59	59	63	64	62	61	59	56	52	49	44	42	36	34	29	27	25	20	20	16	14	12
End Time:	03.10.2018 14:15:45
Label: Label1_Copy5
Mode				Fluorescence Top Reading
Emission Wavelength Start				430	nm
Emission Wavelength End				670	nm
Emission Wavelength Step Size				5	nm
Emission Scan Number				49
Excitation Wavelength				395	nm
Bandwidth (Em)				280...850: 20 nm
Bandwidth (Ex) (Range 1)				230...315: 5 nm
Bandwidth (Ex) (Range 2)				316...850: 10 nm
Gain				80	Manual
Number of Flashes				25
Integration Time				20	µs
Lag Time				0	µs
Settle Time				0	ms
Z-Position (Manual)				20000	µm
Part of Plate				B2-B2
Start Time:	03.10.2018 14:15:54
	Temperature: 30.9 °C
Wavel.	430	435	440	445	450	455	460	465	470	475	480	485	490	495	500	505	510	515	520	525	530	535	540	545	550	555	560	565	570	575	580	585	590	595	600	605	610	615	620	625	630	635	640	645	650	655	660	665	670
B2	36	36	45	57	69	73	70	59	48	39	34	34	40	55	79	108	135	156	160	149	133	111	97	79	71	63	58	54	54	50	49	47	41	39	36	34	32	27	25	23	20	17	15	13	10	10	9	8	6
End Time:	03.10.2018 14:16:34
Label: Label1_Copy6
Mode				Fluorescence Top Reading
Emission Wavelength Start				435	nm
Emission Wavelength End				670	nm
Emission Wavelength Step Size				5	nm
Emission Scan Number				48
Excitation Wavelength				400	nm
Bandwidth (Em)				280...850: 20 nm
Bandwidth (Ex) (Range 1)				230...315: 5 nm
Bandwidth (Ex) (Range 2)				316...850: 10 nm
Gain				80	Manual
Number of Flashes				25
Integration Time				20	µs
Lag Time				0	µs
Settle Time				0	ms
Z-Position (Manual)				20000	µm
Part of Plate				B2-B2
Start Time:	03.10.2018 14:16:43
	Temperature: 30.9 °C
Wavel.	435	440	445	450	455	460	465	470	475	480	485	490	495	500	505	510	515	520	525	530	535	540	545	550	555	560	565	570	575	580	585	590	595	600	605	610	615	620	625	630	635	640	645	650	655	660	665	670
B2	31	29	36	47	58	61	61	55	46	37	34	37	54	79	110	136	163	170	162	142	118	100	84	75	64	58	51	46	40	36	33	30	25	25	22	20	18	15	14	12	12	10	8	8	6	5	6	5
End Time:	03.10.2018 14:17:22
Label: Label1_Copy7
Mode				Fluorescence Top Reading
Emission Wavelength Start				440	nm
Emission Wavelength End				670	nm
Emission Wavelength Step Size				5	nm
Emission Scan Number				47
Excitation Wavelength				405	nm
Bandwidth (Em)				280...850: 20 nm
Bandwidth (Ex) (Range 1)				230...315: 5 nm
Bandwidth (Ex) (Range 2)				316...850: 10 nm
Gain				80	Manual
Number of Flashes				25
Integration Time				20	µs
Lag Time				0	µs
Settle Time				0	ms
Z-Position (Manual)				20000	µm
Part of Plate				B2-B2
Start Time:	03.10.2018 14:17:31
	Temperature: 30.9 °C
Wavel.	440	445	450	455	460	465	470	475	480	485	490	495	500	505	510	515	520	525	530	535	540	545	550	555	560	565	570	575	580	585	590	595	600	605	610	615	620	625	630	635	640	645	650	655	660	665	670
B2	28	28	32	42	47	52	56	51	44	40	40	54	84	119	147	184	190	180	159	135	116	95	82	71	62	54	47	40	35	29	27	23	22	18	16	12	11	12	10	10	7	7	5	4	4	3	4
End Time:	03.10.2018 14:18:10
Label: Label1_Copy8
Mode				Fluorescence Top Reading
Emission Wavelength Start				445	nm
Emission Wavelength End				670	nm
Emission Wavelength Step Size				5	nm
Emission Scan Number				46
Excitation Wavelength				410	nm
Bandwidth (Em)				280...850: 20 nm
Bandwidth (Ex) (Range 1)				230...315: 5 nm
Bandwidth (Ex) (Range 2)				316...850: 10 nm
Gain				80	Manual
Number of Flashes				25
Integration Time				20	µs
Lag Time				0	µs
Settle Time				0	ms
Z-Position (Manual)				20000	µm
Part of Plate				B2-B2
Start Time:	03.10.2018 14:18:19
	Temperature: 30.9 °C
Wavel.	445	450	455	460	465	470	475	480	485	490	495	500	505	510	515	520	525	530	535	540	545	550	555	560	565	570	575	580	585	590	595	600	605	610	615	620	625	630	635	640	645	650	655	660	665	670
B2	25	24	28	34	40	48	52	51	49	49	65	95	134	176	220	231	219	192	162	135	111	98	83	71	65	54	43	39	32	29	24	20	18	15	13	12	11	9	8	6	7	5	5	4	2	3
End Time:	03.10.2018 14:18:57
Label: Label1_Copy9
Mode				Fluorescence Top Reading
Emission Wavelength Start				450	nm
Emission Wavelength End				670	nm
Emission Wavelength Step Size				5	nm
Emission Scan Number				45
Excitation Wavelength				415	nm
Bandwidth (Em)				280...850: 20 nm
Bandwidth (Ex) (Range 1)				230...315: 5 nm
Bandwidth (Ex) (Range 2)				316...850: 10 nm
Gain				80	Manual
Number of Flashes				25
Integration Time				20	µs
Lag Time				0	µs
Settle Time				0	ms
Z-Position (Manual)				20000	µm
Part of Plate				B2-B2
Start Time:	03.10.2018 14:19:06
	Temperature: 30.8 °C
Wavel.	450	455	460	465	470	475	480	485	490	495	500	505	510	515	520	525	530	535	540	545	550	555	560	565	570	575	580	585	590	595	600	605	610	615	620	625	630	635	640	645	650	655	660	665	670
B2	23	20	21	25	32	39	50	55	62	81	117	176	228	284	301	288	255	212	180	150	130	107	97	83	69	57	50	40	36	30	25	23	19	15	15	13	11	10	6	7	6	6	3	4	4
End Time:	03.10.2018 14:19:43
Label: Label1_Copy9_Copy1
Mode				Fluorescence Top Reading
Emission Wavelength Start				455	nm
Emission Wavelength End				670	nm
Emission Wavelength Step Size				5	nm
Emission Scan Number				44
Excitation Wavelength				420	nm
Bandwidth (Em)				280...850: 20 nm
Bandwidth (Ex) (Range 1)				230...315: 5 nm
Bandwidth (Ex) (Range 2)				316...850: 10 nm
Gain				80	Manual
Number of Flashes				25
Integration Time				20	µs
Lag Time				0	µs
Settle Time				0	ms
Z-Position (Manual)				20000	µm
Part of Plate				B2-B2
Start Time:	03.10.2018 14:19:52
	Temperature: 30.9 °C
Wavel.	455	460	465	470	475	480	485	490	495	500	505	510	515	520	525	530	535	540	545	550	555	560	565	570	575	580	585	590	595	600	605	610	615	620	625	630	635	640	645	650	655	660	665	670
B2	22	19	21	24	31	42	58	76	114	173	256	332	414	448	427	374	311	258	214	183	157	140	121	100	84	70	60	50	42	36	32	27	22	21	18	16	12	12	10	8	6	7	5	4
End Time:	03.10.2018 14:20:29
Label: Label1_Copy9_Copy2
Mode				Fluorescence Top Reading
Emission Wavelength Start				460	nm
Emission Wavelength End				670	nm
Emission Wavelength Step Size				5	nm
Emission Scan Number				43
Excitation Wavelength				425	nm
Bandwidth (Em)				280...850: 20 nm
Bandwidth (Ex) (Range 1)				230...315: 5 nm
Bandwidth (Ex) (Range 2)				316...850: 10 nm
Gain				80	Manual
Number of Flashes				25
Integration Time				20	µs
Lag Time				0	µs
Settle Time				0	ms
Z-Position (Manual)				20000	µm
Part of Plate				B2-B2
Start Time:	03.10.2018 14:20:38
	Temperature: 30.9 °C
Wavel.	460	465	470	475	480	485	490	495	500	505	510	515	520	525	530	535	540	545	550	555	560	565	570	575	580	585	590	595	600	605	610	615	620	625	630	635	640	645	650	655	660	665	670
B2	23	19	19	23	34	54	82	145	249	368	483	601	643	609	533	446	372	301	263	226	200	170	142	122	102	86	73	61	52	47	38	34	28	26	21	19	17	14	13	9	6	9	4
End Time:	03.10.2018 14:21:14
Label: Label1_Copy9_Copy3
Mode				Fluorescence Top Reading
Emission Wavelength Start				465	nm
Emission Wavelength End				670	nm
Emission Wavelength Step Size				5	nm
Emission Scan Number				42
Excitation Wavelength				430	nm
Bandwidth (Em)				280...850: 20 nm
Bandwidth (Ex) (Range 1)				230...315: 5 nm
Bandwidth (Ex) (Range 2)				316...850: 10 nm
Gain				80	Manual
Number of Flashes				25
Integration Time				20	µs
Lag Time				0	µs
Settle Time				0	ms
Z-Position (Manual)				20000	µm
Part of Plate				B2-B2
Start Time:	03.10.2018 14:21:23
	Temperature: 30.8 °C
Wavel.	465	470	475	480	485	490	495	500	505	510	515	520	525	530	535	540	545	550	555	560	565	570	575	580	585	590	595	600	605	610	615	620	625	630	635	640	645	650	655	660	665	670
B2	17	14	16	23	40	69	145	267	416	556	709	737	706	619	512	419	351	303	260	231	196	163	140	120	98	87	71	61	53	45	43	35	28	23	21	18	15	13	11	11	9	6
End Time:	03.10.2018 14:21:58
Label: Label1_Copy9_Copy4
Mode				Fluorescence Top Reading
Emission Wavelength Start				470	nm
Emission Wavelength End				670	nm
Emission Wavelength Step Size				5	nm
Emission Scan Number				41
Excitation Wavelength				435	nm
Bandwidth (Em)				280...850: 20 nm
Bandwidth (Ex) (Range 1)				230...315: 5 nm
Bandwidth (Ex) (Range 2)				316...850: 10 nm
Gain				80	Manual
Number of Flashes				25
Integration Time				20	µs
Lag Time				0	µs
Settle Time				0	ms
Z-Position (Manual)				20000	µm
Part of Plate				B2-B2
Start Time:	03.10.2018 14:22:07
	Temperature: 30.9 °C
Wavel.	470	475	480	485	490	495	500	505	510	515	520	525	530	535	540	545	550	555	560	565	570	575	580	585	590	595	600	605	610	615	620	625	630	635	640	645	650	655	660	665	670
B2	13	13	18	31	63	159	318	514	700	896	944	897	779	646	542	449	381	328	289	246	206	176	149	127	104	90	74	65	57	50	45	38	31	27	23	20	17	14	13	12	10
End Time:	03.10.2018 14:22:42
Label: Label1_Copy9_Copy5
Mode				Fluorescence Top Reading
Emission Wavelength Start				475	nm
Emission Wavelength End				670	nm
Emission Wavelength Step Size				5	nm
Emission Scan Number				40
Excitation Wavelength				440	nm
Bandwidth (Em)				280...850: 20 nm
Bandwidth (Ex) (Range 1)				230...315: 5 nm
Bandwidth (Ex) (Range 2)				316...850: 10 nm
Gain				80	Manual
Number of Flashes				25
Integration Time				20	µs
Lag Time				0	µs
Settle Time				0	ms
Z-Position (Manual)				20000	µm
Part of Plate				B2-B2
Start Time:	03.10.2018 14:22:51
	Temperature: 30.8 °C
Wavel.	475	480	485	490	495	500	505	510	515	520	525	530	535	540	545	550	555	560	565	570	575	580	585	590	595	600	605	610	615	620	625	630	635	640	645	650	655	660	665	670
B2	15	20	36	83	201	427	728	1026	1310	1408	1322	1154	958	795	651	566	488	430	364	303	260	219	182	158	128	113	101	82	73	65	53	47	39	34	31	25	22	18	15	14
End Time:	03.10.2018 14:23:25
Label: Label1_Copy9_Copy6
Mode				Fluorescence Top Reading
Emission Wavelength Start				480	nm
Emission Wavelength End				670	nm
Emission Wavelength Step Size				5	nm
Emission Scan Number				39
Excitation Wavelength				445	nm
Bandwidth (Em)				280...850: 20 nm
Bandwidth (Ex) (Range 1)				230...315: 5 nm
Bandwidth (Ex) (Range 2)				316...850: 10 nm
Gain				80	Manual
Number of Flashes				25
Integration Time				20	µs
Lag Time				0	µs
Settle Time				0	ms
Z-Position (Manual)				20000	µm
Part of Plate				B2-B2
Start Time:	03.10.2018 14:23:34
	Temperature: 30.8 °C
Wavel.	480	485	490	495	500	505	510	515	520	525	530	535	540	545	550	555	560	565	570	575	580	585	590	595	600	605	610	615	620	625	630	635	640	645	650	655	660	665	670
B2	26	50	104	278	593	1017	1419	1812	1930	1839	1613	1337	1096	905	784	680	593	512	427	353	306	256	217	182	158	141	116	103	87	78	64	53	47	38	33	29	26	21	19
End Time:	03.10.2018 14:24:07
Label: Label1_Copy9_Copy7
Mode				Fluorescence Top Reading
Emission Wavelength Start				485	nm
Emission Wavelength End				670	nm
Emission Wavelength Step Size				5	nm
Emission Scan Number				38
Excitation Wavelength				450	nm
Bandwidth (Em)				280...850: 20 nm
Bandwidth (Ex) (Range 1)				230...315: 5 nm
Bandwidth (Ex) (Range 2)				316...850: 10 nm
Gain				80	Manual
Number of Flashes				25
Integration Time				20	µs
Lag Time				0	µs
Settle Time				0	ms
Z-Position (Manual)				20000	µm
Part of Plate				B2-B2
Start Time:	03.10.2018 14:24:16
	Temperature: 31.1 °C
Wavel.	485	490	495	500	505	510	515	520	525	530	535	540	545	550	555	560	565	570	575	580	585	590	595	600	605	610	615	620	625	630	635	640	645	650	655	660	665	670
B2	74	147	354	791	1358	1885	2413	2595	2468	2174	1796	1472	1229	1075	911	795	692	572	478	415	347	292	249	214	194	155	139	121	101	90	73	68	54	47	39	36	30	26
End Time:	03.10.2018 14:24:49
Label: Label1_Copy9_Copy8
Mode				Fluorescence Top Reading
Emission Wavelength Start				490	nm
Emission Wavelength End				670	nm
Emission Wavelength Step Size				5	nm
Emission Scan Number				37
Excitation Wavelength				455	nm
Bandwidth (Em)				280...850: 20 nm
Bandwidth (Ex) (Range 1)				230...315: 5 nm
Bandwidth (Ex) (Range 2)				316...850: 10 nm
Gain				80	Manual
Number of Flashes				25
Integration Time				20	µs
Lag Time				0	µs
Settle Time				0	ms
Z-Position (Manual)				20000	µm
Part of Plate				B2-B2
Start Time:	03.10.2018 14:24:58
	Temperature: 31 °C
Wavel.	490	495	500	505	510	515	520	525	530	535	540	545	550	555	560	565	570	575	580	585	590	595	600	605	610	615	620	625	630	635	640	645	650	655	660	665	670
B2	218	427	920	1783	2437	3119	3362	3184	2813	2336	1914	1596	1380	1190	1038	892	751	626	539	456	379	327	280	258	205	181	160	132	118	101	83	72	62	53	46	41	32
End Time:	03.10.2018 14:25:30
Label: Label1_Copy9_Copy9
Mode				Fluorescence Top Reading
Emission Wavelength Start				495	nm
Emission Wavelength End				670	nm
Emission Wavelength Step Size				5	nm
Emission Scan Number				36
Excitation Wavelength				460	nm
Bandwidth (Em)				280...850: 20 nm
Bandwidth (Ex) (Range 1)				230...315: 5 nm
Bandwidth (Ex) (Range 2)				316...850: 10 nm
Gain				80	Manual
Number of Flashes				25
Integration Time				20	µs
Lag Time				0	µs
Settle Time				0	ms
Z-Position (Manual)				20000	µm
Part of Plate				B2-B2
Start Time:	03.10.2018 14:25:39
	Temperature: 30.9 °C
Wavel.	495	500	505	510	515	520	525	530	535	540	545	550	555	560	565	570	575	580	585	590	595	600	605	610	615	620	625	630	635	640	645	650	655	660	665	670
B2	704	1197	2207	3292	4199	4506	4295	3773	3132	2554	2128	1861	1614	1412	1182	993	851	719	609	508	441	378	331	277	245	216	182	155	130	113	97	83	70	59	52	41
End Time:	03.10.2018 14:26:10
Label: Label1_Copy9_Copy10
Mode				Fluorescence Top Reading
Emission Wavelength Start				500	nm
Emission Wavelength End				670	nm
Emission Wavelength Step Size				5	nm
Emission Scan Number				35
Excitation Wavelength				465	nm
Bandwidth (Em)				280...850: 20 nm
Bandwidth (Ex) (Range 1)				230...315: 5 nm
Bandwidth (Ex) (Range 2)				316...850: 10 nm
Gain				80	Manual
Number of Flashes				25
Integration Time				20	µs
Lag Time				0	µs
Settle Time				0	ms
Z-Position (Manual)				20000	µm
Part of Plate				B2-B2
Start Time:	03.10.2018 14:26:19
	Temperature: 30.9 °C
Wavel.	500	505	510	515	520	525	530	535	540	545	550	555	560	565	570	575	580	585	590	595	600	605	610	615	620	625	630	635	640	645	650	655	660	665	670
B2	1693	2594	4087	5134	5505	5218	4567	3778	3168	2590	2260	1971	1722	1455	1218	1032	879	739	628	542	460	405	340	301	260	218	192	163	138	118	97	87	72	62	51
End Time:	03.10.2018 14:26:50
Label: Label1_Copy9_Copy11
Mode				Fluorescence Top Reading
Emission Wavelength Start				505	nm
Emission Wavelength End				670	nm
Emission Wavelength Step Size				5	nm
Emission Scan Number				34
Excitation Wavelength				470	nm
Bandwidth (Em)				280...850: 20 nm
Bandwidth (Ex) (Range 1)				230...315: 5 nm
Bandwidth (Ex) (Range 2)				316...850: 10 nm
Gain				80	Manual
Number of Flashes				25
Integration Time				20	µs
Lag Time				0	µs
Settle Time				0	ms
Z-Position (Manual)				20000	µm
Part of Plate				B2-B2
Start Time:	03.10.2018 14:26:58
	Temperature: 30.9 °C
Wavel.	505	510	515	520	525	530	535	540	545	550	555	560	565	570	575	580	585	590	595	600	605	610	615	620	625	630	635	640	645	650	655	660	665	670
B2	3157	4475	5699	6276	5925	5208	4315	3592	2950	2586	2221	1963	1674	1406	1189	1011	854	723	617	531	483	390	346	302	253	225	188	166	137	119	101	89	74	64
End Time:	03.10.2018 14:27:29
Label: Label1_Copy9_Copy12
Mode				Fluorescence Top Reading
Emission Wavelength Start				510	nm
Emission Wavelength End				670	nm
Emission Wavelength Step Size				5	nm
Emission Scan Number				33
Excitation Wavelength				475	nm
Bandwidth (Em)				280...850: 20 nm
Bandwidth (Ex) (Range 1)				230...315: 5 nm
Bandwidth (Ex) (Range 2)				316...850: 10 nm
Gain				80	Manual
Number of Flashes				25
Integration Time				20	µs
Lag Time				0	µs
Settle Time				0	ms
Z-Position (Manual)				20000	µm
Part of Plate				B2-B2
Start Time:	03.10.2018 14:27:37
	Temperature: 30.9 °C
Wavel.	510	515	520	525	530	535	540	545	550	555	560	565	570	575	580	585	590	595	600	605	610	615	620	625	630	635	640	645	650	655	660	665	670
B2	5552	6844	7456	7113	6296	5159	4230	3519	3060	2648	2312	2010	1712	1420	1246	1052	885	760	655	590	504	449	374	327	284	242	210	177	155	132	112	88	78
End Time:	03.10.2018 14:28:07
Label: Label1_Copy9_Copy13
Mode				Fluorescence Top Reading
Emission Wavelength Start				515	nm
Emission Wavelength End				670	nm
Emission Wavelength Step Size				5	nm
Emission Scan Number				32
Excitation Wavelength				480	nm
Bandwidth (Em)				280...850: 20 nm
Bandwidth (Ex) (Range 1)				230...315: 5 nm
Bandwidth (Ex) (Range 2)				316...850: 10 nm
Gain				80	Manual
Number of Flashes				25
Integration Time				20	µs
Lag Time				0	µs
Settle Time				0	ms
Z-Position (Manual)				20000	µm
Part of Plate				B2-B2
Start Time:	03.10.2018 14:28:16
	Temperature: 30.8 °C
Wavel.	515	520	525	530	535	540	545	550	555	560	565	570	575	580	585	590	595	600	605	610	615	620	625	630	635	640	645	650	655	660	665	670
B2	8956	9729	9406	8246	6754	5632	4624	4038	3468	3089	2647	2266	1951	1682	1435	1239	1059	923	836	689	618	546	470	404	338	303	253	222	190	160	142	113
End Time:	03.10.2018 14:28:45
Label: Label1_Copy9_Copy14
Mode				Fluorescence Top Reading
Emission Wavelength Start				520	nm
Emission Wavelength End				670	nm
Emission Wavelength Step Size				5	nm
Emission Scan Number				31
Excitation Wavelength				485	nm
Bandwidth (Em)				280...850: 20 nm
Bandwidth (Ex) (Range 1)				230...315: 5 nm
Bandwidth (Ex) (Range 2)				316...850: 10 nm
Gain				80	Manual
Number of Flashes				25
Integration Time				20	µs
Lag Time				0	µs
Settle Time				0	ms
Z-Position (Manual)				20000	µm
Part of Plate				B2-B2
Start Time:	03.10.2018 14:28:54
	Temperature: 31 °C
Wavel.	520	525	530	535	540	545	550	555	560	565	570	575	580	585	590	595	600	605	610	615	620	625	630	635	640	645	650	655	660	665	670
B2	14804	14371	12615	10514	8422	7013	6026	5250	4685	4029	3481	3014	2601	2234	1937	1661	1466	1327	1095	992	869	740	647	551	486	406	342	303	257	218	187
End Time:	03.10.2018 14:29:22
Label: Label1_Copy9_Copy15
Mode				Fluorescence Top Reading
Emission Wavelength Start				525	nm
Emission Wavelength End				670	nm
Emission Wavelength Step Size				5	nm
Emission Scan Number				30
Excitation Wavelength				490	nm
Bandwidth (Em)				280...850: 20 nm
Bandwidth (Ex) (Range 1)				230...315: 5 nm
Bandwidth (Ex) (Range 2)				316...850: 10 nm
Gain				80	Manual
Number of Flashes				25
Integration Time				20	µs
Lag Time				0	µs
Settle Time				0	ms
Z-Position (Manual)				20000	µm
Part of Plate				B2-B2
Start Time:	03.10.2018 14:29:31
	Temperature: 30.8 °C
Wavel.	525	530	535	540	545	550	555	560	565	570	575	580	585	590	595	600	605	610	615	620	625	630	635	640	645	650	655	660	665	670
B2	15951	14565	11789	9813	7919	6893	6004	5288	4637	3985	3385	3017	2582	2228	1925	1694	1539	1278	1159	1009	867	754	650	562	472	408	351	303	255	213
End Time:	03.10.2018 14:29:58
Label: Label1_Copy9_Copy16
Mode				Fluorescence Top Reading
Emission Wavelength Start				530	nm
Emission Wavelength End				670	nm
Emission Wavelength Step Size				5	nm
Emission Scan Number				29
Excitation Wavelength				495	nm
Bandwidth (Em)				280...850: 20 nm
Bandwidth (Ex) (Range 1)				230...315: 5 nm
Bandwidth (Ex) (Range 2)				316...850: 10 nm
Gain				80	Manual
Number of Flashes				25
Integration Time				20	µs
Lag Time				0	µs
Settle Time				0	ms
Z-Position (Manual)				20000	µm
Part of Plate				B2-B2
Start Time:	03.10.2018 14:30:07
	Temperature: 30.8 °C
Wavel.	530	535	540	545	550	555	560	565	570	575	580	585	590	595	600	605	610	615	620	625	630	635	640	645	650	655	660	665	670
B2	12716	10497	8762	7287	6240	5433	4793	4199	3590	3082	2711	2338	2026	1750	1552	1398	1201	1066	933	799	691	594	502	430	372	325	272	243	202
End Time:	03.10.2018 14:30:34
Label: Label1_Copy9_Copy17
Mode				Fluorescence Top Reading
Emission Wavelength Start				535	nm
Emission Wavelength End				670	nm
Emission Wavelength Step Size				5	nm
Emission Scan Number				28
Excitation Wavelength				500	nm
Bandwidth (Em)				280...850: 20 nm
Bandwidth (Ex) (Range 1)				230...315: 5 nm
Bandwidth (Ex) (Range 2)				316...850: 10 nm
Gain				80	Manual
Number of Flashes				25
Integration Time				20	µs
Lag Time				0	µs
Settle Time				0	ms
Z-Position (Manual)				20000	µm
Part of Plate				B2-B2
Start Time:	03.10.2018 14:30:43
	Temperature: 31 °C
Wavel.	535	540	545	550	555	560	565	570	575	580	585	590	595	600	605	610	615	620	625	630	635	640	645	650	655	660	665	670
B2	10016	8335	7035	5998	5278	4656	4028	3481	3013	2621	2260	1959	1731	1511	1359	1166	1035	911	783	682	574	511	422	371	321	271	232	189
End Time:	03.10.2018 14:31:09
Label: Label1_Copy9_Copy18
Mode				Fluorescence Top Reading
Emission Wavelength Start				540	nm
Emission Wavelength End				670	nm
Emission Wavelength Step Size				5	nm
Emission Scan Number				27
Excitation Wavelength				505	nm
Bandwidth (Em)				280...850: 20 nm
Bandwidth (Ex) (Range 1)				230...315: 5 nm
Bandwidth (Ex) (Range 2)				316...850: 10 nm
Gain				80	Manual
Number of Flashes				25
Integration Time				20	µs
Lag Time				0	µs
Settle Time				0	ms
Z-Position (Manual)				20000	µm
Part of Plate				B2-B2
Start Time:	03.10.2018 14:31:18
	Temperature: 31 °C
Wavel.	540	545	550	555	560	565	570	575	580	585	590	595	600	605	610	615	620	625	630	635	640	645	650	655	660	665	670
B2	8243	6887	6080	5285	4552	4050	3537	3101	2720	2356	2069	1836	1598	1458	1247	1125	999	863	738	639	559	472	403	354	299	251	218
End Time:	03.10.2018 14:31:43
Label: Label1_Copy9_Copy19
Mode				Fluorescence Top Reading
Emission Wavelength Start				545	nm
Emission Wavelength End				670	nm
Emission Wavelength Step Size				5	nm
Emission Scan Number				26
Excitation Wavelength				510	nm
Bandwidth (Em)				280...850: 20 nm
Bandwidth (Ex) (Range 1)				230...315: 5 nm
Bandwidth (Ex) (Range 2)				316...850: 10 nm
Gain				80	Manual
Number of Flashes				25
Integration Time				20	µs
Lag Time				0	µs
Settle Time				0	ms
Z-Position (Manual)				20000	µm
Part of Plate				B2-B2
Start Time:	03.10.2018 14:31:52
	Temperature: 31 °C
Wavel.	545	550	555	560	565	570	575	580	585	590	595	600	605	610	615	620	625	630	635	640	645	650	655	660	665	670
B2	6101	5581	4782	4341	3829	3390	2999	2731	2431	2166	1923	1743	1598	1357	1236	1106	953	840	730	641	549	467	407	351	300	257
End Time:	03.10.2018 14:32:17
Label: Label1_Copy9_Copy20
Mode				Fluorescence Top Reading
Emission Wavelength Start				550	nm
Emission Wavelength End				670	nm
Emission Wavelength Step Size				5	nm
Emission Scan Number				25
Excitation Wavelength				515	nm
Bandwidth (Em)				280...850: 20 nm
Bandwidth (Ex) (Range 1)				230...315: 5 nm
Bandwidth (Ex) (Range 2)				316...850: 10 nm
Gain				80	Manual
Number of Flashes				25
Integration Time				20	µs
Lag Time				0	µs
Settle Time				0	ms
Z-Position (Manual)				20000	µm
Part of Plate				B2-B2
Start Time:	03.10.2018 14:32:26
	Temperature: 31.1 °C
Wavel.	550	555	560	565	570	575	580	585	590	595	600	605	610	615	620	625	630	635	640	645	650	655	660	665	670
B2	3999	3579	3303	3098	2893	2700	2567	2367	2187	1996	1846	1717	1525	1390	1237	1103	973	838	742	627	550	473	403	356	297
End Time:	03.10.2018 14:32:50
Label: Label1_Copy9_Copy21
Mode				Fluorescence Top Reading
Emission Wavelength Start				555	nm
Emission Wavelength End				670	nm
Emission Wavelength Step Size				5	nm
Emission Scan Number				24
Excitation Wavelength				520	nm
Bandwidth (Em)				280...850: 20 nm
Bandwidth (Ex) (Range 1)				230...315: 5 nm
Bandwidth (Ex) (Range 2)				316...850: 10 nm
Gain				80	Manual
Number of Flashes				25
Integration Time				20	µs
Lag Time				0	µs
Settle Time				0	ms
Z-Position (Manual)				20000	µm
Part of Plate				B2-B2
Start Time:	03.10.2018 14:32:59
	Temperature: 30.9 °C
Wavel.	555	560	565	570	575	580	585	590	595	600	605	610	615	620	625	630	635	640	645	650	655	660	665	670
B2	2284	2259	2278	2285	2313	2270	2241	2129	2005	1886	1789	1607	1488	1337	1213	1056	928	839	717	628	540	454	397	343
End Time:	03.10.2018 14:33:23
Label: Label1_Copy9_Copy22
Mode				Fluorescence Top Reading
Emission Wavelength Start				560	nm
Emission Wavelength End				670	nm
Emission Wavelength Step Size				5	nm
Emission Scan Number				23
Excitation Wavelength				525	nm
Bandwidth (Em)				280...850: 20 nm
Bandwidth (Ex) (Range 1)				230...315: 5 nm
Bandwidth (Ex) (Range 2)				316...850: 10 nm
Gain				80	Manual
Number of Flashes				25
Integration Time				20	µs
Lag Time				0	µs
Settle Time				0	ms
Z-Position (Manual)				20000	µm
Part of Plate				B2-B2
Start Time:	03.10.2018 14:33:32
	Temperature: 31 °C
Wavel.	560	565	570	575	580	585	590	595	600	605	610	615	620	625	630	635	640	645	650	655	660	665	670
B2	1554	1774	2045	2272	2405	2480	2465	2394	2274	2167	1965	1847	1709	1524	1361	1206	1041	916	795	699	598	519	452
End Time:	03.10.2018 14:33:55
Label: Label1_Copy9_Copy23
Mode				Fluorescence Top Reading
Emission Wavelength Start				565	nm
Emission Wavelength End				670	nm
Emission Wavelength Step Size				5	nm
Emission Scan Number				22
Excitation Wavelength				530	nm
Bandwidth (Em)				280...850: 20 nm
Bandwidth (Ex) (Range 1)				230...315: 5 nm
Bandwidth (Ex) (Range 2)				316...850: 10 nm
Gain				80	Manual
Number of Flashes				25
Integration Time				20	µs
Lag Time				0	µs
Settle Time				0	ms
Z-Position (Manual)				20000	µm
Part of Plate				B2-B2
Start Time:	03.10.2018 14:34:04
	Temperature: 31.1 °C
Wavel.	565	570	575	580	585	590	595	600	605	610	615	620	625	630	635	640	645	650	655	660	665	670
B2	1718	2124	2434	2641	2772	2804	2752	2632	2515	2303	2143	1961	1790	1595	1407	1261	1089	956	825	705	613	522
End Time:	03.10.2018 14:34:26
Label: Label1_Copy9_Copy24
Mode				Fluorescence Top Reading
Emission Wavelength Start				570	nm
Emission Wavelength End				670	nm
Emission Wavelength Step Size				5	nm
Emission Scan Number				21
Excitation Wavelength				535	nm
Bandwidth (Em)				280...850: 20 nm
Bandwidth (Ex) (Range 1)				230...315: 5 nm
Bandwidth (Ex) (Range 2)				316...850: 10 nm
Gain				80	Manual
Number of Flashes				25
Integration Time				20	µs
Lag Time				0	µs
Settle Time				0	ms
Z-Position (Manual)				20000	µm
Part of Plate				B2-B2
Start Time:	03.10.2018 14:34:35
	Temperature: 30.9 °C
Wavel.	570	575	580	585	590	595	600	605	610	615	620	625	630	635	640	645	650	655	660	665	670
B2	2106	2464	2680	2863	2910	2838	2742	2653	2415	2259	2080	1872	1656	1478	1316	1138	1001	879	750	646	550
End Time:	03.10.2018 14:34:56
Label: Label1_Copy9_Copy25
Mode				Fluorescence Top Reading
Emission Wavelength Start				575	nm
Emission Wavelength End				670	nm
Emission Wavelength Step Size				5	nm
Emission Scan Number				20
Excitation Wavelength				540	nm
Bandwidth (Em)				280...850: 20 nm
Bandwidth (Ex) (Range 1)				230...315: 5 nm
Bandwidth (Ex) (Range 2)				316...850: 10 nm
Gain				80	Manual
Number of Flashes				25
Integration Time				20	µs
Lag Time				0	µs
Settle Time				0	ms
Z-Position (Manual)				20000	µm
Part of Plate				B2-B2
Start Time:	03.10.2018 14:35:05
	Temperature: 30.9 °C
Wavel.	575	580	585	590	595	600	605	610	615	620	625	630	635	640	645	650	655	660	665	670
B2	2577	2839	3007	3081	3041	2899	2796	2578	2380	2190	1993	1765	1569	1389	1209	1061	930	793	696	595
End Time:	03.10.2018 14:35:26
Label: Label1_Copy9_Copy26
Mode				Fluorescence Top Reading
Emission Wavelength Start				580	nm
Emission Wavelength End				670	nm
Emission Wavelength Step Size				5	nm
Emission Scan Number				19
Excitation Wavelength				545	nm
Bandwidth (Em)				280...850: 20 nm
Bandwidth (Ex) (Range 1)				230...315: 5 nm
Bandwidth (Ex) (Range 2)				316...850: 10 nm
Gain				80	Manual
Number of Flashes				25
Integration Time				20	µs
Lag Time				0	µs
Settle Time				0	ms
Z-Position (Manual)				20000	µm
Part of Plate				B2-B2
Start Time:	03.10.2018 14:35:35
	Temperature: 31 °C
Wavel.	580	585	590	595	600	605	610	615	620	625	630	635	640	645	650	655	660	665	670
B2	3118	3285	3338	3293	3173	3028	2779	2592	2381	2172	1919	1698	1520	1321	1142	1000	870	755	642
End Time:	03.10.2018 14:35:55
Label: Label1_Copy9_Copy27
Mode				Fluorescence Top Reading
Emission Wavelength Start				585	nm
Emission Wavelength End				670	nm
Emission Wavelength Step Size				5	nm
Emission Scan Number				18
Excitation Wavelength				550	nm
Bandwidth (Em)				280...850: 20 nm
Bandwidth (Ex) (Range 1)				230...315: 5 nm
Bandwidth (Ex) (Range 2)				316...850: 10 nm
Gain				80	Manual
Number of Flashes				25
Integration Time				20	µs
Lag Time				0	µs
Settle Time				0	ms
Z-Position (Manual)				20000	µm
Part of Plate				B2-B2
Start Time:	03.10.2018 14:36:04
	Temperature: 30.9 °C
Wavel.	585	590	595	600	605	610	615	620	625	630	635	640	645	650	655	660	665	670
B2	3088	3125	3106	2996	2877	2620	2447	2249	2037	1822	1624	1410	1234	1081	964	819	709	615
End Time:	03.10.2018 14:36:24
Label: Label1_Copy9_Copy28
Mode				Fluorescence Top Reading
Emission Wavelength Start				590	nm
Emission Wavelength End				670	nm
Emission Wavelength Step Size				5	nm
Emission Scan Number				17
Excitation Wavelength				555	nm
Bandwidth (Em)				280...850: 20 nm
Bandwidth (Ex) (Range 1)				230...315: 5 nm
Bandwidth (Ex) (Range 2)				316...850: 10 nm
Gain				80	Manual
Number of Flashes				25
Integration Time				20	µs
Lag Time				0	µs
Settle Time				0	ms
Z-Position (Manual)				20000	µm
Part of Plate				B2-B2
Start Time:	03.10.2018 14:36:32
	Temperature: 31.1 °C
Wavel.	590	595	600	605	610	615	620	625	630	635	640	645	650	655	660	665	670
B2	2940	2952	2818	2699	2460	2303	2124	1894	1701	1504	1338	1164	1033	886	766	670	575
End Time:	03.10.2018 14:36:52
Label: Label1_Copy9_Copy29
Mode				Fluorescence Top Reading
Emission Wavelength Start				595	nm
Emission Wavelength End				670	nm
Emission Wavelength Step Size				5	nm
Emission Scan Number				16
Excitation Wavelength				560	nm
Bandwidth (Em)				280...850: 20 nm
Bandwidth (Ex) (Range 1)				230...315: 5 nm
Bandwidth (Ex) (Range 2)				316...850: 10 nm
Gain				80	Manual
Number of Flashes				25
Integration Time				20	µs
Lag Time				0	µs
Settle Time				0	ms
Z-Position (Manual)				20000	µm
Part of Plate				B2-B2
Start Time:	03.10.2018 14:37:00
	Temperature: 31 °C
Wavel.	595	600	605	610	615	620	625	630	635	640	645	650	655	660	665	670
B2	2668	2616	2471	2281	2107	1939	1749	1559	1370	1233	1083	934	817	698	609	517
End Time:	03.10.2018 14:37:19
Label: Label1_Copy9_Copy30
Mode				Fluorescence Top Reading
Emission Wavelength Start				600	nm
Emission Wavelength End				670	nm
Emission Wavelength Step Size				5	nm
Emission Scan Number				15
Excitation Wavelength				565	nm
Bandwidth (Em)				280...850: 20 nm
Bandwidth (Ex) (Range 1)				230...315: 5 nm
Bandwidth (Ex) (Range 2)				316...850: 10 nm
Gain				80	Manual
Number of Flashes				25
Integration Time				20	µs
Lag Time				0	µs
Settle Time				0	ms
Z-Position (Manual)				20000	µm
Part of Plate				B2-B2
Start Time:	03.10.2018 14:37:28
	Temperature: 30.9 °C
Wavel.	600	605	610	615	620	625	630	635	640	645	650	655	660	665	670
B2	2007	1954	1797	1664	1518	1384	1218	1088	970	839	747	649	559	478	414
End Time:	03.10.2018 14:37:45
Label: Label1_Copy9_Copy31
Mode				Fluorescence Top Reading
Emission Wavelength Start				605	nm
Emission Wavelength End				670	nm
Emission Wavelength Step Size				5	nm
Emission Scan Number				14
Excitation Wavelength				570	nm
Bandwidth (Em)				280...850: 20 nm
Bandwidth (Ex) (Range 1)				230...315: 5 nm
Bandwidth (Ex) (Range 2)				316...850: 10 nm
Gain				80	Manual
Number of Flashes				25
Integration Time				20	µs
Lag Time				0	µs
Settle Time				0	ms
Z-Position (Manual)				20000	µm
Part of Plate				B2-B2
Start Time:	03.10.2018 14:37:54
	Temperature: 31.4 °C
Wavel.	605	610	615	620	625	630	635	640	645	650	655	660	665	670
B2	1429	1371	1259	1145	1018	925	817	718	645	554	485	411	356	306
End Time:	03.10.2018 14:38:11
Label: Label1_Copy9_Copy32
Mode				Fluorescence Top Reading
Emission Wavelength Start				610	nm
Emission Wavelength End				670	nm
Emission Wavelength Step Size				5	nm
Emission Scan Number				13
Excitation Wavelength				575	nm
Bandwidth (Em)				280...850: 20 nm
Bandwidth (Ex) (Range 1)				230...315: 5 nm
Bandwidth (Ex) (Range 2)				316...850: 10 nm
Gain				80	Manual
Number of Flashes				25
Integration Time				20	µs
Lag Time				0	µs
Settle Time				0	ms
Z-Position (Manual)				20000	µm
Part of Plate				B2-B2
Start Time:	03.10.2018 14:38:20
	Temperature: 31 °C
Wavel.	610	615	620	625	630	635	640	645	650	655	660	665	670
B2	899	860	770	681	618	552	481	425	363	325	277	243	209
End Time:	03.10.2018 14:38:37
Label: Label1_Copy9_Copy33
Mode				Fluorescence Top Reading
Emission Wavelength Start				615	nm
Emission Wavelength End				670	nm
Emission Wavelength Step Size				5	nm
Emission Scan Number				12
Excitation Wavelength				580	nm
Bandwidth (Em)				280...850: 20 nm
Bandwidth (Ex) (Range 1)				230...315: 5 nm
Bandwidth (Ex) (Range 2)				316...850: 10 nm
Gain				80	Manual
Number of Flashes				25
Integration Time				20	µs
Lag Time				0	µs
Settle Time				0	ms
Z-Position (Manual)				20000	µm
Part of Plate				B2-B2
Start Time:	03.10.2018 14:38:45
	Temperature: 31 °C
Wavel.	615	620	625	630	635	640	645	650	655	660	665	670
B2	443	415	366	328	291	259	227	200	177	149	129	113
End Time:	03.10.2018 14:39:01
Label: Label1_Copy9_Copy34
Mode				Fluorescence Top Reading
Emission Wavelength Start				620	nm
Emission Wavelength End				670	nm
Emission Wavelength Step Size				5	nm
Emission Scan Number				11
Excitation Wavelength				585	nm
Bandwidth (Em)				280...850: 20 nm
Bandwidth (Ex) (Range 1)				230...315: 5 nm
Bandwidth (Ex) (Range 2)				316...850: 10 nm
Gain				80	Manual
Number of Flashes				25
Integration Time				20	µs
Lag Time				0	µs
Settle Time				0	ms
Z-Position (Manual)				20000	µm
Part of Plate				B2-B2
Start Time:	03.10.2018 14:39:10
	Temperature: 30.9 °C
Wavel.	620	625	630	635	640	645	650	655	660	665	670
B2	187	171	156	139	124	109	96	81	70	64	56
End Time:	03.10.2018 14:39:25
Label: Label1_Copy9_Copy35
Mode				Fluorescence Top Reading
Emission Wavelength Start				625	nm
Emission Wavelength End				670	nm
Emission Wavelength Step Size				5	nm
Emission Scan Number				10
Excitation Wavelength				590	nm
Bandwidth (Em)				280...850: 20 nm
Bandwidth (Ex) (Range 1)				230...315: 5 nm
Bandwidth (Ex) (Range 2)				316...850: 10 nm
Gain				80	Manual
Number of Flashes				25
Integration Time				20	µs
Lag Time				0	µs
Settle Time				0	ms
Z-Position (Manual)				20000	µm
Part of Plate				B2-B2
Start Time:	03.10.2018 14:39:34
	Temperature: 31.1 °C
Wavel.	625	630	635	640	645	650	655	660	665	670
B2	98	88	77	69	62	56	47	42	34	31
End Time:	03.10.2018 14:39:48
Label: Label1_Copy9_Copy36
Mode				Fluorescence Top Reading
Emission Wavelength Start				630	nm
Emission Wavelength End				670	nm
Emission Wavelength Step Size				5	nm
Emission Scan Number				9
Excitation Wavelength				595	nm
Bandwidth (Em)				280...850: 20 nm
Bandwidth (Ex) (Range 1)				230...315: 5 nm
Bandwidth (Ex) (Range 2)				316...850: 10 nm
Gain				80	Manual
Number of Flashes				25
Integration Time				20	µs
Lag Time				0	µs
Settle Time				0	ms
Z-Position (Manual)				20000	µm
Part of Plate				B2-B2
Start Time:	03.10.2018 14:39:57
	Temperature: 31.1 °C
Wavel.	630	635	640	645	650	655	660	665	670
B2	51	46	41	39	32	27	25	22	18
End Time:	03.10.2018 14:40:10
Label: Label1_Copy9_Copy37
Mode				Fluorescence Top Reading
Emission Wavelength Start				635	nm
Emission Wavelength End				670	nm
Emission Wavelength Step Size				5	nm
Emission Scan Number				8
Excitation Wavelength				600	nm
Bandwidth (Em)				280...850: 20 nm
Bandwidth (Ex) (Range 1)				230...315: 5 nm
Bandwidth (Ex) (Range 2)				316...850: 10 nm
Gain				80	Manual
Number of Flashes				25
Integration Time				20	µs
Lag Time				0	µs
Settle Time				0	ms
Z-Position (Manual)				20000	µm
Part of Plate				B2-B2
Start Time:	03.10.2018 14:40:19
	Temperature: 31 °C
Wavel.	635	640	645	650	655	660	665	670
B2	26	26	19	18	16	15	13	10
End Time:	03.10.2018 14:40:32
[truncated: 5 more columns]

## Sheet: Spectrum matrix raw data
Wavel.	405	410	415	420	425	430	435	440	445	450	455	460	465	470	475	480	485	490	495	500	505	510	515	520	525	530	535	540	545	550	555	560	565	570	575	580	585	590	595	600	605	610	615	620	625	630	635	640	645
370	53	57	78	100	101	98	79	67	56	50	49	46	44	42	38	39	39	42	49	64	82	99	114	121	116	102	88	77	69	63	67	76	91	99	111	114	119	119	112	111	104	98	88	82	77	64	56	54	45
375		48	53	71	88	96	94	79	67	55	48	45	41	40	37	36	36	41	51	63	86	100	118	119	115	101	87	71	66	63	67	76	86	97	108	114	116	118	115	105	104	93	85	81	71	61	53	53	44
380			47	53	67	86	96	95	80	66	56	47	43	39	36	37	37	44	55	72	91	110	127	127	123	110	92	81	71	68	71	77	86	97	101	107	110	111	106	104	94	88	81	77	66	59	53	46	39
385				42	44	61	75	90	89	79	68	55	46	41	37	37	38	45	58	75	100	120	140	146	132	120	102	86	75	69	69	75	76	86	91	92	92	90	86	80	78	68	67	60	53	48	44	38	32
390					38	38	49	65	73	77	73	61	50	39	34	34	35	38	54	73	98	122	138	148	134	123	104	88	76	66	62	59	59	63	64	62	61	59	56	52	49	44	42	36	34	29	27	25	20
395						36	36	45	57	69	73	70	59	48	39	34	34	40	55	79	108	135	156	160	149	133	111	97	79	71	63	58	54	54	50	49	47	41	39	36	34	32	27	25	23	20	17	15	13
400							31	29	36	47	58	61	61	55	46	37	34	37	54	79	110	136	163	170	162	142	118	100	84	75	64	58	51	46	40	36	33	30	25	25	22	20	18	15	14	12	12	10	8
405								28	28	32	42	47	52	56	51	44	40	40	54	84	119	147	184	190	180	159	135	116	95	82	71	62	54	47	40	35	29	27	23	22	18	16	12	11	12	10	10	7	7
410									25	24	28	34	40	48	52	51	49	49	65	95	134	176	220	231	219	192	162	135	111	98	83	71	65	54	43	39	32	29	24	20	18	15	13	12	11	9	8	6	7
415										23	20	21	25	32	39	50	55	62	81	117	176	228	284	301	288	255	212	180	150	130	107	97	83	69	57	50	40	36	30	25	23	19	15	15	13	11	10	6	7
420											22	19	21	24	31	42	58	76	114	173	256	332	414	448	427	374	311	258	214	183	157	140	121	100	84	70	60	50	42	36	32	27	22	21	18	16	12	12	10
425												23	19	19	23	34	54	82	145	249	368	483	601	643	609	533	446	372	301	263	226	200	170	142	122	102	86	73	61	52	47	38	34	28	26	21	19	17	14
430													17	14	16	23	40	69	145	267	416	556	709	737	706	619	512	419	351	303	260	231	196	163	140	120	98	87	71	61	53	45	43	35	28	23	21	18	15
435														13	13	18	31	63	159	318	514	700	896	944	897	779	646	542	449	381	328	289	246	206	176	149	127	104	90	74	65	57	50	45	38	31	27	23	20
440															15	20	36	83	201	427	728	1026	1310	1408	1322	1154	958	795	651	566	488	430	364	303	260	219	182	158	128	113	101	82	73	65	53	47	39	34	31
445																26	50	104	278	593	1017	1419	1812	1930	1839	1613	1337	1096	905	784	680	593	512	427	353	306	256	217	182	158	141	116	103	87	78	64	53	47	38
450																	74	147	354	791	1358	1885	2413	2595	2468	2174	1796	1472	1229	1075	911	795	692	572	478	415	347	292	249	214	194	155	139	121	101	90	73	68	54
455																		218	427	920	1783	2437	3119	3362	3184	2813	2336	1914	1596	1380	1190	1038	892	751	626	539	456	379	327	280	258	205	181	160	132	118	101	83	72
460																			704	1197	2207	3292	4199	4506	4295	3773	3132	2554	2128	1861	1614	1412	1182	993	851	719	609	508	441	378	331	277	245	216	182	155	130	113	97
465																				1693	2594	4087	5134	5505	5218	4567	3778	3168	2590	2260	1971	1722	1455	1218	1032	879	739	628	542	460	405	340	301	260	218	192	163	138	118
470																					3157	4475	5699	6276	5925	5208	4315	3592	2950	2586	2221	1963	1674	1406	1189	1011	854	723	617	531	483	390	346	302	253	225	188	166	137
475																						5552	6844	7456	7113	6296	5159	4230	3519	3060	2648	2312	2010	1712	1420	1246	1052	885	760	655	590	504	449	374	327	284	242	210	177
480																							8956	9729	9406	8246	6754	5632	4624	4038	3468	3089	2647	2266	1951	1682	1435	1239	1059	923	836	689	618	546	470	404	338	303	253
485																								14804	14371	12615	10514	8422	7013	6026	5250	4685	4029	3481	3014	2601	2234	1937	1661	1466	1327	1095	992	869	740	647	551	486	406
490																									15951	14565	11789	9813	7919	6893	6004	5288	4637	3985	3385	3017	2582	2228	1925	1694	1539	1278	1159	1009	867	754	650	562	472
495																										12716	10497	8762	7287	6240	5433	4793	4199	3590	3082	2711	2338	2026	1750	1552	1398	1201	1066	933	799	691	594	502	430
500																											10016	8335	7035	5998	5278	4656	4028	3481	3013	2621	2260	1959	1731	1511	1359	1166	1035	911	783	682	574	511	422
505																												8243	6887	6080	5285	4552	4050	3537	3101	2720	2356	2069	1836	1598	1458	1247	1125	999	863	738	639	559	472
510																													6101	5581	4782	4341	3829	3390	2999	2731	2431	2166	1923	1743	1598	1357	1236	1106	953	840	730	641	549
515																														3999	3579	3303	3098	2893	2700	2567	2367	2187	1996	1846	1717	1525	1390	1237	1103	973	838	742	627
520																															2284	2259	2278	2285	2313	2270	2241	2129	2005	1886	1789	1607	1488	1337	1213	1056	928	839	717
525																																1554	1774	2045	2272	2405	2480	2465	2394	2274	2167	1965	1847	1709	1524	1361	1206	1041	916
530																																	1718	2124	2434	2641	2772	2804	2752	2632	2515	2303	2143	1961	1790	1595	1407	1261	1089
535																																		2106	2464	2680	2863	2910	2838	2742	2653	2415	2259	2080	1872	1656	1478	1316	1138
540																																			2577	2839	3007	3081	3041	2899	2796	2578	2380	2190	1993	1765	1569	1389	1209
545																																				3118	3285	3338	3293	3173	3028	2779	2592	2381	2172	1919	1698	1520	1321
550																																					3088	3125	3106	2996	2877	2620	2447	2249	2037	1822	1624	1410	1234
555																																						2940	2952	2818	2699	2460	2303	2124	1894	1701	1504	1338	1164
560																																							2668	2616	2471	2281	2107	1939	1749	1559	1370	1233	1083
565																																								2007	1954	1797	1664	1518	1384	1218	1088	970	839
570																																									1429	1371	1259	1145	1018	925	817	718	645
575																																										899	860	770	681	618	552	481	425
580																																											443	415	366	328	291	259	227
585																																												187	171	156	139	124	109
590																																													98	88	77	69	62
595																																														51	46	41	39
600																																															26	26	19
[truncated: 5 more columns]
