# Supplementary material for: In-Vitro Characterization of mCerulean3_mRuby3 as a Novel FRET Pair with Favorable Bleed-Through Characteristics
Source: Biosensors (Basel). 2019 Feb 28;9(1):33. doi: 10.3390/bios9010033 (PMC6468510; doi:10.3390/bios9010033)
Supplement: Supplementary file 1 [file biosensors-09-00033-s001.zip › Supplementary Material Erismann et al/3D spectra of trypsin digests/CloverRuby/4 Clover.xlsx]

## Sheet: Recordings
Application: Tecan i-control				Tecan i-control , 2.0.10.0
Device: infinite 200Pro				Serial number: 1501008512				Serial number of connected stacker:
Firmware: V_3.40_01/15_Infinite (Dec 23 2014/12.45.11)				MAI, V_3.40_01/15_Infinite (Dec 23 2014/12.45.11)
Date:	03.10.2018
Time:	12:06:59
System				PHARPC-HPED01
User				UZH\marand
Plate				Greiner 96 Flat Bottom Transparent Polystyrene Cat. No.: 655101/655161/655192 [GRE96ft.pdfx]
Plate-ID (Stacker)
Label: Label1
Mode				Fluorescence Top Reading
Emission Wavelength Start				405	nm
Emission Wavelength End				670	nm
Emission Wavelength Step Size				5	nm
Emission Scan Number				54
Excitation Wavelength				370	nm
Bandwidth (Em)				280...850: 20 nm
Bandwidth (Ex) (Range 1)				230...315: 5 nm
Bandwidth (Ex) (Range 2)				316...850: 10 nm
Gain				80	Manual
Number of Flashes				25
Integration Time				20	µs
Lag Time				0	µs
Settle Time				0	ms
Z-Position (Manual)				20000	µm
Part of Plate				F2-F2
Start Time:	03.10.2018 12:07:00
	Temperature: 29.9 °C
Wavel.	405	410	415	420	425	430	435	440	445	450	455	460	465	470	475	480	485	490	495	500	505	510	515	520	525	530	535	540	545	550	555	560	565	570	575	580	585	590	595	600	605	610	615	620	625	630	635	640	645
F2	75	81	109	142	144	131	104	83	68	59	54	52	48	47	44	47	52	67	96	142	207	262	316	338	325	285	238	204	168	141	124	107	86	72	61	47	38	32	25	21	19	16	13	12	10	9	6	6	5
End Time:	03.10.2018 12:07:44
Label: Label1_Copy1
Mode				Fluorescence Top Reading
Emission Wavelength Start				410	nm
Emission Wavelength End				670	nm
Emission Wavelength Step Size				5	nm
Emission Scan Number				53
Excitation Wavelength				375	nm
Bandwidth (Em)				280...850: 20 nm
Bandwidth (Ex) (Range 1)				230...315: 5 nm
Bandwidth (Ex) (Range 2)				316...850: 10 nm
Gain				80	Manual
Number of Flashes				25
Integration Time				20	µs
Lag Time				0	µs
Settle Time				0	ms
Z-Position (Manual)				20000	µm
Part of Plate				F2-F2
Start Time:	03.10.2018 12:07:53
	Temperature: 29.8 °C
Wavel.	410	415	420	425	430	435	440	445	450	455	460	465	470	475	480	485	490	495	500	505	510	515	520	525	530	535	540	545	550	555	560	565	570	575	580	585	590	595	600	605	610	615	620	625	630	635	640	645	650
F2	59	67	97	123	133	123	103	82	62	52	47	43	42	41	44	48	65	100	147	210	262	317	336	318	284	239	196	164	141	120	105	87	72	58	47	38	31	26	23	19	15	15	12	9	8	6	6	5	4
End Time:	03.10.2018 12:08:36
Label: Label1_Copy2
Mode				Fluorescence Top Reading
Emission Wavelength Start				415	nm
Emission Wavelength End				670	nm
Emission Wavelength Step Size				5	nm
Emission Scan Number				52
Excitation Wavelength				380	nm
Bandwidth (Em)				280...850: 20 nm
Bandwidth (Ex) (Range 1)				230...315: 5 nm
Bandwidth (Ex) (Range 2)				316...850: 10 nm
Gain				80	Manual
Number of Flashes				25
Integration Time				20	µs
Lag Time				0	µs
Settle Time				0	ms
Z-Position (Manual)				20000	µm
Part of Plate				F2-F2
Start Time:	03.10.2018 12:08:46
	Temperature: 29.8 °C
Wavel.	415	420	425	430	435	440	445	450	455	460	465	470	475	480	485	490	495	500	505	510	515	520	525	530	535	540	545	550	555	560	565	570	575	580	585	590	595	600	605	610	615	620	625	630	635	640	645	650	655
F2	55	68	90	111	125	119	102	79	57	48	43	39	41	41	52	67	103	163	227	293	345	363	346	306	255	211	174	151	129	113	92	78	62	52	42	33	29	21	19	15	14	12	9	7	7	6	4	5	4
End Time:	03.10.2018 12:09:28
Label: Label1_Copy3
Mode				Fluorescence Top Reading
Emission Wavelength Start				420	nm
Emission Wavelength End				670	nm
Emission Wavelength Step Size				5	nm
Emission Scan Number				51
Excitation Wavelength				385	nm
Bandwidth (Em)				280...850: 20 nm
Bandwidth (Ex) (Range 1)				230...315: 5 nm
Bandwidth (Ex) (Range 2)				316...850: 10 nm
Gain				80	Manual
Number of Flashes				25
Integration Time				20	µs
Lag Time				0	µs
Settle Time				0	ms
Z-Position (Manual)				20000	µm
Part of Plate				F2-F2
Start Time:	03.10.2018 12:09:37
	Temperature: 30 °C
Wavel.	420	425	430	435	440	445	450	455	460	465	470	475	480	485	490	495	500	505	510	515	520	525	530	535	540	545	550	555	560	565	570	575	580	585	590	595	600	605	610	615	620	625	630	635	640	645	650	655	660
F2	50	54	74	97	113	114	96	76	58	45	37	37	39	49	69	114	172	249	318	384	394	373	330	281	237	191	165	139	123	103	82	67	56	44	34	28	24	22	17	15	11	9	9	7	7	6	5	5	3
End Time:	03.10.2018 12:10:19
Label: Label1_Copy4
Mode				Fluorescence Top Reading
Emission Wavelength Start				425	nm
Emission Wavelength End				670	nm
Emission Wavelength Step Size				5	nm
Emission Scan Number				50
Excitation Wavelength				390	nm
Bandwidth (Em)				280...850: 20 nm
Bandwidth (Ex) (Range 1)				230...315: 5 nm
Bandwidth (Ex) (Range 2)				316...850: 10 nm
Gain				80	Manual
Number of Flashes				25
Integration Time				20	µs
Lag Time				0	µs
Settle Time				0	ms
Z-Position (Manual)				20000	µm
Part of Plate				F2-F2
Start Time:	03.10.2018 12:10:28
	Temperature: 29.9 °C
Wavel.	425	430	435	440	445	450	455	460	465	470	475	480	485	490	495	500	505	510	515	520	525	530	535	540	545	550	555	560	565	570	575	580	585	590	595	600	605	610	615	620	625	630	635	640	645	650	655	660	665
F2	41	41	54	74	91	95	89	70	52	38	32	36	43	66	109	171	251	329	391	406	386	342	287	237	202	170	143	124	101	86	70	57	48	37	30	24	21	17	14	13	8	9	7	5	4	4	4	3	3
End Time:	03.10.2018 12:11:09
Label: Label1_Copy5
Mode				Fluorescence Top Reading
Emission Wavelength Start				430	nm
Emission Wavelength End				670	nm
Emission Wavelength Step Size				5	nm
Emission Scan Number				49
Excitation Wavelength				395	nm
Bandwidth (Em)				280...850: 20 nm
Bandwidth (Ex) (Range 1)				230...315: 5 nm
Bandwidth (Ex) (Range 2)				316...850: 10 nm
Gain				80	Manual
Number of Flashes				25
Integration Time				20	µs
Lag Time				0	µs
Settle Time				0	ms
Z-Position (Manual)				20000	µm
Part of Plate				F2-F2
Start Time:	03.10.2018 12:11:18
	Temperature: 29.9 °C
Wavel.	430	435	440	445	450	455	460	465	470	475	480	485	490	495	500	505	510	515	520	525	530	535	540	545	550	555	560	565	570	575	580	585	590	595	600	605	610	615	620	625	630	635	640	645	650	655	660	665	670
F2	38	36	47	65	82	86	82	68	50	39	35	45	63	112	187	274	354	427	454	424	379	319	262	216	192	159	140	114	93	77	61	52	39	33	28	22	18	16	14	10	8	6	7	6	4	5	5	5	4
End Time:	03.10.2018 12:11:58
Label: Label1_Copy6
Mode				Fluorescence Top Reading
Emission Wavelength Start				435	nm
Emission Wavelength End				670	nm
Emission Wavelength Step Size				5	nm
Emission Scan Number				48
Excitation Wavelength				400	nm
Bandwidth (Em)				280...850: 20 nm
Bandwidth (Ex) (Range 1)				230...315: 5 nm
Bandwidth (Ex) (Range 2)				316...850: 10 nm
Gain				80	Manual
Number of Flashes				25
Integration Time				20	µs
Lag Time				0	µs
Settle Time				0	ms
Z-Position (Manual)				20000	µm
Part of Plate				F2-F2
Start Time:	03.10.2018 12:12:07
	Temperature: 29.8 °C
Wavel.	435	440	445	450	455	460	465	470	475	480	485	490	495	500	505	510	515	520	525	530	535	540	545	550	555	560	565	570	575	580	585	590	595	600	605	610	615	620	625	630	635	640	645	650	655	660	665	670
F2	31	29	36	49	63	71	70	61	48	43	46	63	111	189	283	369	460	488	463	410	345	285	239	205	172	148	126	100	83	69	52	43	35	29	26	19	16	14	12	10	9	6	7	6	4	4	4	4
End Time:	03.10.2018 12:12:47
Label: Label1_Copy7
Mode				Fluorescence Top Reading
Emission Wavelength Start				440	nm
Emission Wavelength End				670	nm
Emission Wavelength Step Size				5	nm
Emission Scan Number				47
Excitation Wavelength				405	nm
Bandwidth (Em)				280...850: 20 nm
Bandwidth (Ex) (Range 1)				230...315: 5 nm
Bandwidth (Ex) (Range 2)				316...850: 10 nm
Gain				80	Manual
Number of Flashes				25
Integration Time				20	µs
Lag Time				0	µs
Settle Time				0	ms
Z-Position (Manual)				20000	µm
Part of Plate				F2-F2
Start Time:	03.10.2018 12:12:56
	Temperature: 29.9 °C
Wavel.	440	445	450	455	460	465	470	475	480	485	490	495	500	505	510	515	520	525	530	535	540	545	550	555	560	565	570	575	580	585	590	595	600	605	610	615	620	625	630	635	640	645	650	655	660	665	670
F2	26	23	27	36	50	60	65	60	52	53	67	120	205	313	424	523	554	531	469	392	324	267	231	191	164	141	115	91	73	61	50	38	32	27	23	18	16	15	12	8	7	6	5	4	5	4	4
End Time:	03.10.2018 12:13:35
Label: Label1_Copy8
Mode				Fluorescence Top Reading
Emission Wavelength Start				445	nm
Emission Wavelength End				670	nm
Emission Wavelength Step Size				5	nm
Emission Scan Number				46
Excitation Wavelength				410	nm
Bandwidth (Em)				280...850: 20 nm
Bandwidth (Ex) (Range 1)				230...315: 5 nm
Bandwidth (Ex) (Range 2)				316...850: 10 nm
Gain				80	Manual
Number of Flashes				25
Integration Time				20	µs
Lag Time				0	µs
Settle Time				0	ms
Z-Position (Manual)				20000	µm
Part of Plate				F2-F2
Start Time:	03.10.2018 12:13:44
	Temperature: 29.9 °C
Wavel.	445	450	455	460	465	470	475	480	485	490	495	500	505	510	515	520	525	530	535	540	545	550	555	560	565	570	575	580	585	590	595	600	605	610	615	620	625	630	635	640	645	650	655	660	665	670
F2	21	17	22	28	38	54	62	65	68	80	134	243	379	498	633	672	642	556	473	384	326	282	235	204	171	139	111	92	73	60	46	40	32	26	21	19	16	11	11	8	8	6	6	6	4	3
End Time:	03.10.2018 12:14:23
Label: Label1_Copy9
Mode				Fluorescence Top Reading
Emission Wavelength Start				450	nm
Emission Wavelength End				670	nm
Emission Wavelength Step Size				5	nm
Emission Scan Number				45
Excitation Wavelength				415	nm
Bandwidth (Em)				280...850: 20 nm
Bandwidth (Ex) (Range 1)				230...315: 5 nm
Bandwidth (Ex) (Range 2)				316...850: 10 nm
Gain				80	Manual
Number of Flashes				25
Integration Time				20	µs
Lag Time				0	µs
Settle Time				0	ms
Z-Position (Manual)				20000	µm
Part of Plate				F2-F2
Start Time:	03.10.2018 12:14:32
	Temperature: 30 °C
Wavel.	450	455	460	465	470	475	480	485	490	495	500	505	510	515	520	525	530	535	540	545	550	555	560	565	570	575	580	585	590	595	600	605	610	615	620	625	630	635	640	645	650	655	660	665	670
F2	18	14	15	21	32	47	64	80	107	181	316	492	660	838	912	862	760	633	528	431	373	321	274	229	188	149	124	96	81	59	51	46	36	28	22	20	17	15	13	9	9	8	8	6	6
End Time:	03.10.2018 12:15:09
Label: Label1_Copy9_Copy1
Mode				Fluorescence Top Reading
Emission Wavelength Start				455	nm
Emission Wavelength End				670	nm
Emission Wavelength Step Size				5	nm
Emission Scan Number				44
Excitation Wavelength				420	nm
Bandwidth (Em)				280...850: 20 nm
Bandwidth (Ex) (Range 1)				230...315: 5 nm
Bandwidth (Ex) (Range 2)				316...850: 10 nm
Gain				80	Manual
Number of Flashes				25
Integration Time				20	µs
Lag Time				0	µs
Settle Time				0	ms
Z-Position (Manual)				20000	µm
Part of Plate				F2-F2
Start Time:	03.10.2018 12:15:18
	Temperature: 29.9 °C
Wavel.	455	460	465	470	475	480	485	490	495	500	505	510	515	520	525	530	535	540	545	550	555	560	565	570	575	580	585	590	595	600	605	610	615	620	625	630	635	640	645	650	655	660	665	670
F2	15	12	13	19	33	54	91	138	259	475	729	980	1248	1339	1272	1135	939	774	638	551	473	403	338	275	220	181	143	119	90	76	64	52	44	35	29	23	18	17	15	11	11	10	7	6
End Time:	03.10.2018 12:15:55
Label: Label1_Copy9_Copy2
Mode				Fluorescence Top Reading
Emission Wavelength Start				460	nm
Emission Wavelength End				670	nm
Emission Wavelength Step Size				5	nm
Emission Scan Number				43
Excitation Wavelength				425	nm
Bandwidth (Em)				280...850: 20 nm
Bandwidth (Ex) (Range 1)				230...315: 5 nm
Bandwidth (Ex) (Range 2)				316...850: 10 nm
Gain				80	Manual
Number of Flashes				25
Integration Time				20	µs
Lag Time				0	µs
Settle Time				0	ms
Z-Position (Manual)				20000	µm
Part of Plate				F2-F2
Start Time:	03.10.2018 12:16:04
	Temperature: 29.9 °C
Wavel.	460	465	470	475	480	485	490	495	500	505	510	515	520	525	530	535	540	545	550	555	560	565	570	575	580	585	590	595	600	605	610	615	620	625	630	635	640	645	650	655	660	665	670
F2	15	12	15	23	44	89	161	340	670	1037	1391	1768	1882	1792	1583	1306	1098	893	775	660	567	468	386	310	252	195	157	130	101	88	71	59	47	40	33	27	24	18	16	13	12	9	7
End Time:	03.10.2018 12:16:41
Label: Label1_Copy9_Copy3
Mode				Fluorescence Top Reading
Emission Wavelength Start				465	nm
Emission Wavelength End				670	nm
Emission Wavelength Step Size				5	nm
Emission Scan Number				42
Excitation Wavelength				430	nm
Bandwidth (Em)				280...850: 20 nm
Bandwidth (Ex) (Range 1)				230...315: 5 nm
Bandwidth (Ex) (Range 2)				316...850: 10 nm
Gain				80	Manual
Number of Flashes				25
Integration Time				20	µs
Lag Time				0	µs
Settle Time				0	ms
Z-Position (Manual)				20000	µm
Part of Plate				F2-F2
Start Time:	03.10.2018 12:16:50
	Temperature: 30.1 °C
Wavel.	465	470	475	480	485	490	495	500	505	510	515	520	525	530	535	540	545	550	555	560	565	570	575	580	585	590	595	600	605	610	615	620	625	630	635	640	645	650	655	660	665	670
F2	13	11	14	29	70	151	368	755	1221	1659	2110	2267	2147	1873	1555	1292	1053	921	770	677	559	448	367	295	236	189	152	123	107	80	71	56	48	39	31	26	22	20	15	14	12	12
End Time:	03.10.2018 12:17:25
Label: Label1_Copy9_Copy4
Mode				Fluorescence Top Reading
Emission Wavelength Start				470	nm
Emission Wavelength End				670	nm
Emission Wavelength Step Size				5	nm
Emission Scan Number				41
Excitation Wavelength				435	nm
Bandwidth (Em)				280...850: 20 nm
Bandwidth (Ex) (Range 1)				230...315: 5 nm
Bandwidth (Ex) (Range 2)				316...850: 10 nm
Gain				80	Manual
Number of Flashes				25
Integration Time				20	µs
Lag Time				0	µs
Settle Time				0	ms
Z-Position (Manual)				20000	µm
Part of Plate				F2-F2
Start Time:	03.10.2018 12:17:34
	Temperature: 30.2 °C
Wavel.	470	475	480	485	490	495	500	505	510	515	520	525	530	535	540	545	550	555	560	565	570	575	580	585	590	595	600	605	610	615	620	625	630	635	640	645	650	655	660	665	670
F2	14	13	25	67	169	438	942	1542	2134	2707	2887	2739	2402	1990	1657	1347	1182	995	869	710	578	470	379	296	237	194	158	136	110	91	74	60	53	42	33	28	25	20	17	14	11
End Time:	03.10.2018 12:18:09
Label: Label1_Copy9_Copy5
Mode				Fluorescence Top Reading
Emission Wavelength Start				475	nm
Emission Wavelength End				670	nm
Emission Wavelength Step Size				5	nm
Emission Scan Number				40
Excitation Wavelength				440	nm
Bandwidth (Em)				280...850: 20 nm
Bandwidth (Ex) (Range 1)				230...315: 5 nm
Bandwidth (Ex) (Range 2)				316...850: 10 nm
Gain				80	Manual
Number of Flashes				25
Integration Time				20	µs
Lag Time				0	µs
Settle Time				0	ms
Z-Position (Manual)				20000	µm
Part of Plate				F2-F2
Start Time:	03.10.2018 12:18:18
	Temperature: 30.2 °C
Wavel.	475	480	485	490	495	500	505	510	515	520	525	530	535	540	545	550	555	560	565	570	575	580	585	590	595	600	605	610	615	620	625	630	635	640	645	650	655	660	665	670
F2	22	31	85	235	607	1304	2261	3154	4046	4313	4064	3579	2935	2456	2000	1740	1500	1283	1053	857	689	559	442	351	277	233	198	151	133	110	90	74	59	50	42	34	27	23	20	16
End Time:	03.10.2018 12:18:53
Label: Label1_Copy9_Copy6
Mode				Fluorescence Top Reading
Emission Wavelength Start				480	nm
Emission Wavelength End				670	nm
Emission Wavelength Step Size				5	nm
Emission Scan Number				39
Excitation Wavelength				445	nm
Bandwidth (Em)				280...850: 20 nm
Bandwidth (Ex) (Range 1)				230...315: 5 nm
Bandwidth (Ex) (Range 2)				316...850: 10 nm
Gain				80	Manual
Number of Flashes				25
Integration Time				20	µs
Lag Time				0	µs
Settle Time				0	ms
Z-Position (Manual)				20000	µm
Part of Plate				F2-F2
Start Time:	03.10.2018 12:19:02
	Temperature: 30.1 °C
Wavel.	480	485	490	495	500	505	510	515	520	525	530	535	540	545	550	555	560	565	570	575	580	585	590	595	600	605	610	615	620	625	630	635	640	645	650	655	660	665	670
F2	51	120	300	862	1835	3059	4214	5456	5838	5537	4841	4020	3327	2717	2356	2020	1746	1431	1157	938	764	605	480	385	310	270	203	176	145	120	101	78	67	56	47	38	33	26	22
End Time:	03.10.2018 12:19:35
Label: Label1_Copy9_Copy7
Mode				Fluorescence Top Reading
Emission Wavelength Start				485	nm
Emission Wavelength End				670	nm
Emission Wavelength Step Size				5	nm
Emission Scan Number				38
Excitation Wavelength				450	nm
Bandwidth (Em)				280...850: 20 nm
Bandwidth (Ex) (Range 1)				230...315: 5 nm
Bandwidth (Ex) (Range 2)				316...850: 10 nm
Gain				80	Manual
Number of Flashes				25
Integration Time				20	µs
Lag Time				0	µs
Settle Time				0	ms
Z-Position (Manual)				20000	µm
Part of Plate				F2-F2
Start Time:	03.10.2018 12:19:44
	Temperature: 30.1 °C
Wavel.	485	490	495	500	505	510	515	520	525	530	535	540	545	550	555	560	565	570	575	580	585	590	595	600	605	610	615	620	625	630	635	640	645	650	655	660	665	670
F2	186	429	1052	2393	4203	5807	7436	7984	7558	6664	5511	4571	3751	3230	2782	2383	1962	1597	1291	1049	824	656	529	431	369	293	246	198	163	133	110	93	76	61	53	41	34	30
End Time:	03.10.2018 12:20:17
Label: Label1_Copy9_Copy8
Mode				Fluorescence Top Reading
Emission Wavelength Start				490	nm
Emission Wavelength End				670	nm
Emission Wavelength Step Size				5	nm
Emission Scan Number				37
Excitation Wavelength				455	nm
Bandwidth (Em)				280...850: 20 nm
Bandwidth (Ex) (Range 1)				230...315: 5 nm
Bandwidth (Ex) (Range 2)				316...850: 10 nm
Gain				80	Manual
Number of Flashes				25
Integration Time				20	µs
Lag Time				0	µs
Settle Time				0	ms
Z-Position (Manual)				20000	µm
Part of Plate				F2-F2
Start Time:	03.10.2018 12:20:26
	Temperature: 30.1 °C
Wavel.	490	495	500	505	510	515	520	525	530	535	540	545	550	555	560	565	570	575	580	585	590	595	600	605	610	615	620	625	630	635	640	645	650	655	660	665	670
F2	635	1303	2829	5505	7548	9709	10412	9872	8671	7171	5976	4853	4227	3626	3101	2553	2076	1684	1365	1069	851	690	553	468	376	320	263	209	170	137	118	93	75	67	54	43	40
End Time:	03.10.2018 12:20:59
Label: Label1_Copy9_Copy9
Mode				Fluorescence Top Reading
Emission Wavelength Start				495	nm
Emission Wavelength End				670	nm
Emission Wavelength Step Size				5	nm
Emission Scan Number				36
Excitation Wavelength				460	nm
Bandwidth (Em)				280...850: 20 nm
Bandwidth (Ex) (Range 1)				230...315: 5 nm
Bandwidth (Ex) (Range 2)				316...850: 10 nm
Gain				80	Manual
Number of Flashes				25
Integration Time				20	µs
Lag Time				0	µs
Settle Time				0	ms
Z-Position (Manual)				20000	µm
Part of Plate				F2-F2
Start Time:	03.10.2018 12:21:08
	Temperature: 30.1 °C
Wavel.	495	500	505	510	515	520	525	530	535	540	545	550	555	560	565	570	575	580	585	590	595	600	605	610	615	620	625	630	635	640	645	650	655	660	665	670
F2	2134	3663	6815	10221	13023	13943	13226	11595	9642	7848	6527	5661	4850	4181	3428	2774	2248	1804	1451	1151	917	758	642	514	427	344	290	232	188	157	126	110	86	69	62	48
End Time:	03.10.2018 12:21:39
Label: Label1_Copy9_Copy10
Mode				Fluorescence Top Reading
Emission Wavelength Start				500	nm
Emission Wavelength End				670	nm
Emission Wavelength Step Size				5	nm
Emission Scan Number				35
Excitation Wavelength				465	nm
Bandwidth (Em)				280...850: 20 nm
Bandwidth (Ex) (Range 1)				230...315: 5 nm
Bandwidth (Ex) (Range 2)				316...850: 10 nm
Gain				80	Manual
Number of Flashes				25
Integration Time				20	µs
Lag Time				0	µs
Settle Time				0	ms
Z-Position (Manual)				20000	µm
Part of Plate				F2-F2
Start Time:	03.10.2018 12:21:48
	Temperature: 30.2 °C
Wavel.	500	505	510	515	520	525	530	535	540	545	550	555	560	565	570	575	580	585	590	595	600	605	610	615	620	625	630	635	640	645	650	655	660	665	670
F2	5133	7982	12521	15808	16951	16052	14040	11643	9707	7938	6866	5921	5105	4163	3398	2753	2216	1781	1407	1120	920	792	630	525	431	357	281	231	192	153	128	112	89	78	62
End Time:	03.10.2018 12:22:19
Label: Label1_Copy9_Copy11
Mode				Fluorescence Top Reading
Emission Wavelength Start				505	nm
Emission Wavelength End				670	nm
Emission Wavelength Step Size				5	nm
Emission Scan Number				34
Excitation Wavelength				470	nm
Bandwidth (Em)				280...850: 20 nm
Bandwidth (Ex) (Range 1)				230...315: 5 nm
Bandwidth (Ex) (Range 2)				316...850: 10 nm
Gain				80	Manual
Number of Flashes				25
Integration Time				20	µs
Lag Time				0	µs
Settle Time				0	ms
Z-Position (Manual)				20000	µm
Part of Plate				F2-F2
Start Time:	03.10.2018 12:22:28
	Temperature: 30.1 °C
Wavel.	505	510	515	520	525	530	535	540	545	550	555	560	565	570	575	580	585	590	595	600	605	610	615	620	625	630	635	640	645	650	655	660	665	670
F2	9663	13784	17550	19336	18281	15955	13210	11016	9051	7836	6754	5781	4774	3890	3146	2536	2001	1590	1303	1039	883	707	588	494	397	318	262	219	170	148	122	101	86	69
End Time:	03.10.2018 12:22:59
Label: Label1_Copy9_Copy12
Mode				Fluorescence Top Reading
Emission Wavelength Start				510	nm
Emission Wavelength End				670	nm
Emission Wavelength Step Size				5	nm
Emission Scan Number				33
Excitation Wavelength				475	nm
Bandwidth (Em)				280...850: 20 nm
Bandwidth (Ex) (Range 1)				230...315: 5 nm
Bandwidth (Ex) (Range 2)				316...850: 10 nm
Gain				80	Manual
Number of Flashes				25
Integration Time				20	µs
Lag Time				0	µs
Settle Time				0	ms
Z-Position (Manual)				20000	µm
Part of Plate				F2-F2
Start Time:	03.10.2018 12:23:08
	Temperature: 30.1 °C
Wavel.	510	515	520	525	530	535	540	545	550	555	560	565	570	575	580	585	590	595	600	605	610	615	620	625	630	635	640	645	650	655	660	665	670
F2	16952	21098	22982	21875	19397	15838	12911	10809	9344	8011	6867	5755	4684	3694	3070	2424	1907	1534	1251	1078	857	722	582	477	388	322	259	213	173	148	127	101	85
End Time:	03.10.2018 12:23:37
Label: Label1_Copy9_Copy13
Mode				Fluorescence Top Reading
Emission Wavelength Start				515	nm
Emission Wavelength End				670	nm
Emission Wavelength Step Size				5	nm
Emission Scan Number				32
Excitation Wavelength				480	nm
Bandwidth (Em)				280...850: 20 nm
Bandwidth (Ex) (Range 1)				230...315: 5 nm
Bandwidth (Ex) (Range 2)				316...850: 10 nm
Gain				80	Manual
Number of Flashes				25
Integration Time				20	µs
Lag Time				0	µs
Settle Time				0	ms
Z-Position (Manual)				20000	µm
Part of Plate				F2-F2
Start Time:	03.10.2018 12:23:47
	Temperature: 30.3 °C
Wavel.	515	520	525	530	535	540	545	550	555	560	565	570	575	580	585	590	595	600	605	610	615	620	625	630	635	640	645	650	655	660	665	670
F2	27357	29690	28752	25242	20693	17193	14110	12174	10397	9047	7473	6088	4933	4002	3178	2514	2005	1649	1415	1123	931	773	628	511	415	345	280	230	189	159	133	111
End Time:	03.10.2018 12:24:16
Label: Label1_Copy9_Copy14
Mode				Fluorescence Top Reading
Emission Wavelength Start				520	nm
Emission Wavelength End				670	nm
Emission Wavelength Step Size				5	nm
Emission Scan Number				31
Excitation Wavelength				485	nm
Bandwidth (Em)				280...850: 20 nm
Bandwidth (Ex) (Range 1)				230...315: 5 nm
Bandwidth (Ex) (Range 2)				316...850: 10 nm
Gain				80	Manual
Number of Flashes				25
Integration Time				20	µs
Lag Time				0	µs
Settle Time				0	ms
Z-Position (Manual)				20000	µm
Part of Plate				F2-F2
Start Time:	03.10.2018 12:24:25
	Temperature: 30.2 °C
Wavel.	520	525	530	535	540	545	550	555	560	565	570	575	580	585	590	595	600	605	610	615	620	625	630	635	640	645	650	655	660	665	670
F2	42790	41686	36577	29661	24304	20204	17524	15121	12989	10709	8718	7057	5723	4529	3606	2897	2362	2031	1598	1338	1092	908	736	594	491	399	327	274	232	187	159
End Time:	03.10.2018 12:24:53
Label: Label1_Copy9_Copy15
Mode				Fluorescence Top Reading
Emission Wavelength Start				525	nm
Emission Wavelength End				670	nm
Emission Wavelength Step Size				5	nm
Emission Scan Number				30
Excitation Wavelength				490	nm
Bandwidth (Em)				280...850: 20 nm
Bandwidth (Ex) (Range 1)				230...315: 5 nm
Bandwidth (Ex) (Range 2)				316...850: 10 nm
Gain				80	Manual
Number of Flashes				25
Integration Time				20	µs
Lag Time				0	µs
Settle Time				0	ms
Z-Position (Manual)				20000	µm
Part of Plate				F2-F2
Start Time:	03.10.2018 12:25:02
	Temperature: 30.2 °C
Wavel.	525	530	535	540	545	550	555	560	565	570	575	580	585	590	595	600	605	610	615	620	625	630	635	640	645	650	655	660	665	670
F2	45247	41398	33660	27282	22846	19520	16702	14294	12029	9759	7735	6409	5082	4032	3231	2608	2258	1789	1500	1213	1007	819	664	554	442	370	307	253	209	175
End Time:	03.10.2018 12:25:30
Label: Label1_Copy9_Copy16
Mode				Fluorescence Top Reading
Emission Wavelength Start				530	nm
Emission Wavelength End				670	nm
Emission Wavelength Step Size				5	nm
Emission Scan Number				29
Excitation Wavelength				495	nm
Bandwidth (Em)				280...850: 20 nm
Bandwidth (Ex) (Range 1)				230...315: 5 nm
Bandwidth (Ex) (Range 2)				316...850: 10 nm
Gain				80	Manual
Number of Flashes				25
Integration Time				20	µs
Lag Time				0	µs
Settle Time				0	ms
Z-Position (Manual)				20000	µm
Part of Plate				F2-F2
Start Time:	03.10.2018 12:25:39
	Temperature: 30.4 °C
Wavel.	530	535	540	545	550	555	560	565	570	575	580	585	590	595	600	605	610	615	620	625	630	635	640	645	650	655	660	665	670
F2	38608	31916	26655	22035	18776	16083	13862	11546	9465	7471	6167	4903	3870	3081	2533	2172	1730	1443	1170	976	779	637	520	427	360	297	244	203	168
End Time:	03.10.2018 12:26:06
Label: Label1_Copy9_Copy17
Mode				Fluorescence Top Reading
Emission Wavelength Start				535	nm
Emission Wavelength End				670	nm
Emission Wavelength Step Size				5	nm
Emission Scan Number				28
Excitation Wavelength				500	nm
Bandwidth (Em)				280...850: 20 nm
Bandwidth (Ex) (Range 1)				230...315: 5 nm
Bandwidth (Ex) (Range 2)				316...850: 10 nm
Gain				80	Manual
Number of Flashes				25
Integration Time				20	µs
Lag Time				0	µs
Settle Time				0	ms
Z-Position (Manual)				20000	µm
Part of Plate				F2-F2
Start Time:	03.10.2018 12:26:15
	Temperature: 30.2 °C
Wavel.	535	540	545	550	555	560	565	570	575	580	585	590	595	600	605	610	615	620	625	630	635	640	645	650	655	660	665	670
F2	30643	25468	21499	18203	15711	13571	11165	9059	7380	5960	4714	3773	3020	2469	2109	1678	1412	1143	949	775	609	515	409	343	292	238	202	169
End Time:	03.10.2018 12:26:41
Label: Label1_Copy9_Copy18
Mode				Fluorescence Top Reading
Emission Wavelength Start				540	nm
Emission Wavelength End				670	nm
Emission Wavelength Step Size				5	nm
Emission Scan Number				27
Excitation Wavelength				505	nm
Bandwidth (Em)				280...850: 20 nm
Bandwidth (Ex) (Range 1)				230...315: 5 nm
Bandwidth (Ex) (Range 2)				316...850: 10 nm
Gain				80	Manual
Number of Flashes				25
Integration Time				20	µs
Lag Time				0	µs
Settle Time				0	ms
Z-Position (Manual)				20000	µm
Part of Plate				F2-F2
Start Time:	03.10.2018 12:26:50
	Temperature: 30.2 °C
Wavel.	540	545	550	555	560	565	570	575	580	585	590	595	600	605	610	615	620	625	630	635	640	645	650	655	660	665	670
F2	25211	20891	18290	15623	12910	11167	9118	7333	5872	4679	3773	3002	2447	2108	1605	1394	1142	925	774	615	504	409	338	287	238	195	162
End Time:	03.10.2018 12:27:16
Label: Label1_Copy9_Copy19
Mode				Fluorescence Top Reading
Emission Wavelength Start				545	nm
Emission Wavelength End				670	nm
Emission Wavelength Step Size				5	nm
Emission Scan Number				26
Excitation Wavelength				510	nm
Bandwidth (Em)				280...850: 20 nm
Bandwidth (Ex) (Range 1)				230...315: 5 nm
Bandwidth (Ex) (Range 2)				316...850: 10 nm
Gain				80	Manual
Number of Flashes				25
Integration Time				20	µs
Lag Time				0	µs
Settle Time				0	ms
Z-Position (Manual)				20000	µm
Part of Plate				F2-F2
Start Time:	03.10.2018 12:27:25
	Temperature: 30.3 °C
Wavel.	545	550	555	560	565	570	575	580	585	590	595	600	605	610	615	620	625	630	635	640	645	650	655	660	665	670
F2	18553	16831	14096	11689	10000	8229	6519	5399	4300	3377	2706	2210	1903	1521	1273	1032	850	686	549	463	375	314	261	217	180	150
End Time:	03.10.2018 12:27:50
Label: Label1_Copy9_Copy20
Mode				Fluorescence Top Reading
Emission Wavelength Start				550	nm
Emission Wavelength End				670	nm
Emission Wavelength Step Size				5	nm
Emission Scan Number				25
Excitation Wavelength				515	nm
Bandwidth (Em)				280...850: 20 nm
Bandwidth (Ex) (Range 1)				230...315: 5 nm
Bandwidth (Ex) (Range 2)				316...850: 10 nm
Gain				80	Manual
Number of Flashes				25
Integration Time				20	µs
Lag Time				0	µs
Settle Time				0	ms
Z-Position (Manual)				20000	µm
Part of Plate				F2-F2
Start Time:	03.10.2018 12:28:00
	Temperature: 30.3 °C
Wavel.	550	555	560	565	570	575	580	585	590	595	600	605	610	615	620	625	630	635	640	645	650	655	660	665	670
F2	11713	9995	8533	7325	5971	4814	3874	3176	2443	2002	1595	1352	1078	915	768	612	511	409	338	278	227	192	155	128	110
End Time:	03.10.2018 12:28:24
Label: Label1_Copy9_Copy21
Mode				Fluorescence Top Reading
Emission Wavelength Start				555	nm
Emission Wavelength End				670	nm
Emission Wavelength Step Size				5	nm
Emission Scan Number				24
Excitation Wavelength				520	nm
Bandwidth (Em)				280...850: 20 nm
Bandwidth (Ex) (Range 1)				230...315: 5 nm
Bandwidth (Ex) (Range 2)				316...850: 10 nm
Gain				80	Manual
Number of Flashes				25
Integration Time				20	µs
Lag Time				0	µs
Settle Time				0	ms
Z-Position (Manual)				20000	µm
Part of Plate				F2-F2
Start Time:	03.10.2018 12:28:33
	Temperature: 30.2 °C
Wavel.	555	560	565	570	575	580	585	590	595	600	605	610	615	620	625	630	635	640	645	650	655	660	665	670
F2	5852	5069	4325	3513	2877	2348	1865	1475	1166	961	821	635	546	464	371	312	253	212	172	144	118	97	83	69
End Time:	03.10.2018 12:28:57
Label: Label1_Copy9_Copy22
Mode				Fluorescence Top Reading
Emission Wavelength Start				560	nm
Emission Wavelength End				670	nm
Emission Wavelength Step Size				5	nm
Emission Scan Number				23
Excitation Wavelength				525	nm
Bandwidth (Em)				280...850: 20 nm
Bandwidth (Ex) (Range 1)				230...315: 5 nm
Bandwidth (Ex) (Range 2)				316...850: 10 nm
Gain				80	Manual
Number of Flashes				25
Integration Time				20	µs
Lag Time				0	µs
Settle Time				0	ms
Z-Position (Manual)				20000	µm
Part of Plate				F2-F2
Start Time:	03.10.2018 12:29:06
	Temperature: 30.3 °C
Wavel.	560	565	570	575	580	585	590	595	600	605	610	615	620	625	630	635	640	645	650	655	660	665	670
F2	2197	1892	1567	1274	1016	839	650	540	429	359	292	246	212	171	146	123	105	85	71	57	46	39	30
End Time:	03.10.2018 12:29:29
Label: Label1_Copy9_Copy23
Mode				Fluorescence Top Reading
Emission Wavelength Start				565	nm
Emission Wavelength End				670	nm
Emission Wavelength Step Size				5	nm
Emission Scan Number				22
Excitation Wavelength				530	nm
Bandwidth (Em)				280...850: 20 nm
Bandwidth (Ex) (Range 1)				230...315: 5 nm
Bandwidth (Ex) (Range 2)				316...850: 10 nm
Gain				80	Manual
Number of Flashes				25
Integration Time				20	µs
Lag Time				0	µs
Settle Time				0	ms
Z-Position (Manual)				20000	µm
Part of Plate				F2-F2
Start Time:	03.10.2018 12:29:38
	Temperature: 30.3 °C
Wavel.	565	570	575	580	585	590	595	600	605	610	615	620	625	630	635	640	645	650	655	660	665	670
F2	940	779	654	537	427	338	278	226	194	157	130	117	98	80	68	59	54	44	36	32	22	19
End Time:	03.10.2018 12:30:00
Label: Label1_Copy9_Copy24
Mode				Fluorescence Top Reading
Emission Wavelength Start				570	nm
Emission Wavelength End				670	nm
Emission Wavelength Step Size				5	nm
Emission Scan Number				21
Excitation Wavelength				535	nm
Bandwidth (Em)				280...850: 20 nm
Bandwidth (Ex) (Range 1)				230...315: 5 nm
Bandwidth (Ex) (Range 2)				316...850: 10 nm
Gain				80	Manual
Number of Flashes				25
Integration Time				20	µs
Lag Time				0	µs
Settle Time				0	ms
Z-Position (Manual)				20000	µm
Part of Plate				F2-F2
Start Time:	03.10.2018 12:30:09
	Temperature: 30.5 °C
Wavel.	570	575	580	585	590	595	600	605	610	615	620	625	630	635	640	645	650	655	660	665	670
F2	300	251	217	177	142	112	97	88	70	61	53	44	38	35	32	29	26	23	18	17	11
End Time:	03.10.2018 12:30:31
Label: Label1_Copy9_Copy25
Mode				Fluorescence Top Reading
Emission Wavelength Start				575	nm
Emission Wavelength End				670	nm
Emission Wavelength Step Size				5	nm
Emission Scan Number				20
Excitation Wavelength				540	nm
Bandwidth (Em)				280...850: 20 nm
Bandwidth (Ex) (Range 1)				230...315: 5 nm
Bandwidth (Ex) (Range 2)				316...850: 10 nm
Gain				80	Manual
Number of Flashes				25
Integration Time				20	µs
Lag Time				0	µs
Settle Time				0	ms
Z-Position (Manual)				20000	µm
Part of Plate				F2-F2
Start Time:	03.10.2018 12:30:40
	Temperature: 30.5 °C
Wavel.	575	580	585	590	595	600	605	610	615	620	625	630	635	640	645	650	655	660	665	670
F2	96	83	72	64	55	45	40	36	34	27	24	22	19	18	16	17	16	15	14	11
End Time:	03.10.2018 12:31:01
Label: Label1_Copy9_Copy26
Mode				Fluorescence Top Reading
Emission Wavelength Start				580	nm
Emission Wavelength End				670	nm
Emission Wavelength Step Size				5	nm
Emission Scan Number				19
Excitation Wavelength				545	nm
Bandwidth (Em)				280...850: 20 nm
Bandwidth (Ex) (Range 1)				230...315: 5 nm
Bandwidth (Ex) (Range 2)				316...850: 10 nm
Gain				80	Manual
Number of Flashes				25
Integration Time				20	µs
Lag Time				0	µs
Settle Time				0	ms
Z-Position (Manual)				20000	µm
Part of Plate				F2-F2
Start Time:	03.10.2018 12:31:10
	Temperature: 30.4 °C
Wavel.	580	585	590	595	600	605	610	615	620	625	630	635	640	645	650	655	660	665	670
F2	45	41	37	34	32	31	27	25	22	19	17	15	13	12	11	12	12	12	11
End Time:	03.10.2018 12:31:31
Label: Label1_Copy9_Copy27
Mode				Fluorescence Top Reading
Emission Wavelength Start				585	nm
Emission Wavelength End				670	nm
Emission Wavelength Step Size				5	nm
Emission Scan Number				18
Excitation Wavelength				550	nm
Bandwidth (Em)				280...850: 20 nm
Bandwidth (Ex) (Range 1)				230...315: 5 nm
Bandwidth (Ex) (Range 2)				316...850: 10 nm
Gain				80	Manual
Number of Flashes				25
Integration Time				20	µs
Lag Time				0	µs
Settle Time				0	ms
Z-Position (Manual)				20000	µm
Part of Plate				F2-F2
Start Time:	03.10.2018 12:31:40
	Temperature: 30.3 °C
Wavel.	585	590	595	600	605	610	615	620	625	630	635	640	645	650	655	660	665	670
F2	30	30	28	26	25	22	19	19	20	16	15	12	13	10	11	10	12	12
End Time:	03.10.2018 12:32:00
Label: Label1_Copy9_Copy28
Mode				Fluorescence Top Reading
Emission Wavelength Start				590	nm
Emission Wavelength End				670	nm
Emission Wavelength Step Size				5	nm
Emission Scan Number				17
Excitation Wavelength				555	nm
Bandwidth (Em)				280...850: 20 nm
Bandwidth (Ex) (Range 1)				230...315: 5 nm
Bandwidth (Ex) (Range 2)				316...850: 10 nm
Gain				80	Manual
Number of Flashes				25
Integration Time				20	µs
Lag Time				0	µs
Settle Time				0	ms
Z-Position (Manual)				20000	µm
Part of Plate				F2-F2
Start Time:	03.10.2018 12:32:09
	Temperature: 30.4 °C
Wavel.	590	595	600	605	610	615	620	625	630	635	640	645	650	655	660	665	670
F2	25	25	23	23	20	20	19	15	15	14	12	12	10	7	9	8	10
End Time:	03.10.2018 12:32:28
Label: Label1_Copy9_Copy29
Mode				Fluorescence Top Reading
Emission Wavelength Start				595	nm
Emission Wavelength End				670	nm
Emission Wavelength Step Size				5	nm
Emission Scan Number				16
Excitation Wavelength				560	nm
Bandwidth (Em)				280...850: 20 nm
Bandwidth (Ex) (Range 1)				230...315: 5 nm
Bandwidth (Ex) (Range 2)				316...850: 10 nm
Gain				80	Manual
Number of Flashes				25
Integration Time				20	µs
Lag Time				0	µs
Settle Time				0	ms
Z-Position (Manual)				20000	µm
Part of Plate				F2-F2
Start Time:	03.10.2018 12:32:37
	Temperature: 30.7 °C
Wavel.	595	600	605	610	615	620	625	630	635	640	645	650	655	660	665	670
F2	21	19	20	18	15	17	13	12	12	8	8	8	6	8	6	4
End Time:	03.10.2018 12:32:56
Label: Label1_Copy9_Copy30
Mode				Fluorescence Top Reading
Emission Wavelength Start				600	nm
Emission Wavelength End				670	nm
Emission Wavelength Step Size				5	nm
Emission Scan Number				15
Excitation Wavelength				565	nm
Bandwidth (Em)				280...850: 20 nm
Bandwidth (Ex) (Range 1)				230...315: 5 nm
Bandwidth (Ex) (Range 2)				316...850: 10 nm
Gain				80	Manual
Number of Flashes				25
Integration Time				20	µs
Lag Time				0	µs
Settle Time				0	ms
Z-Position (Manual)				20000	µm
Part of Plate				F2-F2
Start Time:	03.10.2018 12:33:05
	Temperature: 30.5 °C
Wavel.	600	605	610	615	620	625	630	635	640	645	650	655	660	665	670
F2	16	15	13	13	12	12	10	8	8	7	4	5	5	2	4
End Time:	03.10.2018 12:33:23
Label: Label1_Copy9_Copy31
Mode				Fluorescence Top Reading
Emission Wavelength Start				605	nm
Emission Wavelength End				670	nm
Emission Wavelength Step Size				5	nm
Emission Scan Number				14
Excitation Wavelength				570	nm
Bandwidth (Em)				280...850: 20 nm
Bandwidth (Ex) (Range 1)				230...315: 5 nm
Bandwidth (Ex) (Range 2)				316...850: 10 nm
Gain				80	Manual
Number of Flashes				25
Integration Time				20	µs
Lag Time				0	µs
Settle Time				0	ms
Z-Position (Manual)				20000	µm
Part of Plate				F2-F2
Start Time:	03.10.2018 12:33:32
	Temperature: 30.4 °C
Wavel.	605	610	615	620	625	630	635	640	645	650	655	660	665	670
F2	11	11	10	9	8	8	6	5	6	6	3	6	3	4
End Time:	03.10.2018 12:33:49
Label: Label1_Copy9_Copy32
Mode				Fluorescence Top Reading
Emission Wavelength Start				610	nm
Emission Wavelength End				670	nm
Emission Wavelength Step Size				5	nm
Emission Scan Number				13
Excitation Wavelength				575	nm
Bandwidth (Em)				280...850: 20 nm
Bandwidth (Ex) (Range 1)				230...315: 5 nm
Bandwidth (Ex) (Range 2)				316...850: 10 nm
Gain				80	Manual
Number of Flashes				25
Integration Time				20	µs
Lag Time				0	µs
Settle Time				0	ms
Z-Position (Manual)				20000	µm
Part of Plate				F2-F2
Start Time:	03.10.2018 12:33:58
	Temperature: 30.5 °C
Wavel.	610	615	620	625	630	635	640	645	650	655	660	665	670
F2	9	8	8	7	6	6	6	6	5	6	5	5	5
End Time:	03.10.2018 12:34:15
Label: Label1_Copy9_Copy33
Mode				Fluorescence Top Reading
Emission Wavelength Start				615	nm
Emission Wavelength End				670	nm
Emission Wavelength Step Size				5	nm
Emission Scan Number				12
Excitation Wavelength				580	nm
Bandwidth (Em)				280...850: 20 nm
Bandwidth (Ex) (Range 1)				230...315: 5 nm
Bandwidth (Ex) (Range 2)				316...850: 10 nm
Gain				80	Manual
Number of Flashes				25
Integration Time				20	µs
Lag Time				0	µs
Settle Time				0	ms
Z-Position (Manual)				20000	µm
Part of Plate				F2-F2
Start Time:	03.10.2018 12:34:24
	Temperature: 30.3 °C
Wavel.	615	620	625	630	635	640	645	650	655	660	665	670
F2	4	4	3	2	3	2	2	0	2	2	3	1
End Time:	03.10.2018 12:34:40
Label: Label1_Copy9_Copy34
Mode				Fluorescence Top Reading
Emission Wavelength Start				620	nm
Emission Wavelength End				670	nm
Emission Wavelength Step Size				5	nm
Emission Scan Number				11
Excitation Wavelength				585	nm
Bandwidth (Em)				280...850: 20 nm
Bandwidth (Ex) (Range 1)				230...315: 5 nm
Bandwidth (Ex) (Range 2)				316...850: 10 nm
Gain				80	Manual
Number of Flashes				25
Integration Time				20	µs
Lag Time				0	µs
Settle Time				0	ms
Z-Position (Manual)				20000	µm
Part of Plate				F2-F2
Start Time:	03.10.2018 12:34:49
	Temperature: 30.4 °C
Wavel.	620	625	630	635	640	645	650	655	660	665	670
F2	2	1	2	2	1	0	2	1	2	2	1
End Time:	03.10.2018 12:35:04
Label: Label1_Copy9_Copy35
Mode				Fluorescence Top Reading
Emission Wavelength Start				625	nm
Emission Wavelength End				670	nm
Emission Wavelength Step Size				5	nm
Emission Scan Number				10
Excitation Wavelength				590	nm
Bandwidth (Em)				280...850: 20 nm
Bandwidth (Ex) (Range 1)				230...315: 5 nm
Bandwidth (Ex) (Range 2)				316...850: 10 nm
Gain				80	Manual
Number of Flashes				25
Integration Time				20	µs
Lag Time				0	µs
Settle Time				0	ms
Z-Position (Manual)				20000	µm
Part of Plate				F2-F2
Start Time:	03.10.2018 12:35:13
	Temperature: 30.3 °C
Wavel.	625	630	635	640	645	650	655	660	665	670
F2	2	1	2	1	1	1	1	1	0	1
End Time:	03.10.2018 12:35:27
Label: Label1_Copy9_Copy36
Mode				Fluorescence Top Reading
Emission Wavelength Start				630	nm
Emission Wavelength End				670	nm
Emission Wavelength Step Size				5	nm
Emission Scan Number				9
Excitation Wavelength				595	nm
Bandwidth (Em)				280...850: 20 nm
Bandwidth (Ex) (Range 1)				230...315: 5 nm
Bandwidth (Ex) (Range 2)				316...850: 10 nm
Gain				80	Manual
Number of Flashes				25
Integration Time				20	µs
Lag Time				0	µs
Settle Time				0	ms
Z-Position (Manual)				20000	µm
Part of Plate				F2-F2
Start Time:	03.10.2018 12:35:36
	Temperature: 30.4 °C
Wavel.	630	635	640	645	650	655	660	665	670
F2	1	1	1	0	1	1	0	1	1
End Time:	03.10.2018 12:35:50
Label: Label1_Copy9_Copy37
Mode				Fluorescence Top Reading
Emission Wavelength Start				635	nm
Emission Wavelength End				670	nm
Emission Wavelength Step Size				5	nm
Emission Scan Number				8
Excitation Wavelength				600	nm
Bandwidth (Em)				280...850: 20 nm
Bandwidth (Ex) (Range 1)				230...315: 5 nm
Bandwidth (Ex) (Range 2)				316...850: 10 nm
Gain				80	Manual
Number of Flashes				25
Integration Time				20	µs
Lag Time				0	µs
Settle Time				0	ms
Z-Position (Manual)				20000	µm
Part of Plate				F2-F2
Start Time:	03.10.2018 12:35:59
	Temperature: 30.4 °C
Wavel.	635	640	645	650	655	660	665	670
F2	2	1	1	-1	1	1	2	2
End Time:	03.10.2018 12:36:12
[truncated: 5 more columns]

## Sheet: Spectrum matrix raw data
Wavel.	405	410	415	420	425	430	435	440	445	450	455	460	465	470	475	480	485	490	495	500	505	510	515	520	525	530	535	540	545	550	555	560	565	570	575	580	585	590	595	600	605	610	615	620	625	630	635	640	645
370	75	81	109	142	144	131	104	83	68	59	54	52	48	47	44	47	52	67	96	142	207	262	316	338	325	285	238	204	168	141	124	107	86	72	61	47	38	32	25	21	19	16	13	12	10	9	6	6	5
375		59	67	97	123	133	123	103	82	62	52	47	43	42	41	44	48	65	100	147	210	262	317	336	318	284	239	196	164	141	120	105	87	72	58	47	38	31	26	23	19	15	15	12	9	8	6	6	5
380			55	68	90	111	125	119	102	79	57	48	43	39	41	41	52	67	103	163	227	293	345	363	346	306	255	211	174	151	129	113	92	78	62	52	42	33	29	21	19	15	14	12	9	7	7	6	4
385				50	54	74	97	113	114	96	76	58	45	37	37	39	49	69	114	172	249	318	384	394	373	330	281	237	191	165	139	123	103	82	67	56	44	34	28	24	22	17	15	11	9	9	7	7	6
390					41	41	54	74	91	95	89	70	52	38	32	36	43	66	109	171	251	329	391	406	386	342	287	237	202	170	143	124	101	86	70	57	48	37	30	24	21	17	14	13	8	9	7	5	4
395						38	36	47	65	82	86	82	68	50	39	35	45	63	112	187	274	354	427	454	424	379	319	262	216	192	159	140	114	93	77	61	52	39	33	28	22	18	16	14	10	8	6	7	6
400							31	29	36	49	63	71	70	61	48	43	46	63	111	189	283	369	460	488	463	410	345	285	239	205	172	148	126	100	83	69	52	43	35	29	26	19	16	14	12	10	9	6	7
405								26	23	27	36	50	60	65	60	52	53	67	120	205	313	424	523	554	531	469	392	324	267	231	191	164	141	115	91	73	61	50	38	32	27	23	18	16	15	12	8	7	6
410									21	17	22	28	38	54	62	65	68	80	134	243	379	498	633	672	642	556	473	384	326	282	235	204	171	139	111	92	73	60	46	40	32	26	21	19	16	11	11	8	8
415										18	14	15	21	32	47	64	80	107	181	316	492	660	838	912	862	760	633	528	431	373	321	274	229	188	149	124	96	81	59	51	46	36	28	22	20	17	15	13	9
420											15	12	13	19	33	54	91	138	259	475	729	980	1248	1339	1272	1135	939	774	638	551	473	403	338	275	220	181	143	119	90	76	64	52	44	35	29	23	18	17	15
425												15	12	15	23	44	89	161	340	670	1037	1391	1768	1882	1792	1583	1306	1098	893	775	660	567	468	386	310	252	195	157	130	101	88	71	59	47	40	33	27	24	18
430													13	11	14	29	70	151	368	755	1221	1659	2110	2267	2147	1873	1555	1292	1053	921	770	677	559	448	367	295	236	189	152	123	107	80	71	56	48	39	31	26	22
435														14	13	25	67	169	438	942	1542	2134	2707	2887	2739	2402	1990	1657	1347	1182	995	869	710	578	470	379	296	237	194	158	136	110	91	74	60	53	42	33	28
440															22	31	85	235	607	1304	2261	3154	4046	4313	4064	3579	2935	2456	2000	1740	1500	1283	1053	857	689	559	442	351	277	233	198	151	133	110	90	74	59	50	42
445																51	120	300	862	1835	3059	4214	5456	5838	5537	4841	4020	3327	2717	2356	2020	1746	1431	1157	938	764	605	480	385	310	270	203	176	145	120	101	78	67	56
450																	186	429	1052	2393	4203	5807	7436	7984	7558	6664	5511	4571	3751	3230	2782	2383	1962	1597	1291	1049	824	656	529	431	369	293	246	198	163	133	110	93	76
455																		635	1303	2829	5505	7548	9709	10412	9872	8671	7171	5976	4853	4227	3626	3101	2553	2076	1684	1365	1069	851	690	553	468	376	320	263	209	170	137	118	93
460																			2134	3663	6815	10221	13023	13943	13226	11595	9642	7848	6527	5661	4850	4181	3428	2774	2248	1804	1451	1151	917	758	642	514	427	344	290	232	188	157	126
465																				5133	7982	12521	15808	16951	16052	14040	11643	9707	7938	6866	5921	5105	4163	3398	2753	2216	1781	1407	1120	920	792	630	525	431	357	281	231	192	153
470																					9663	13784	17550	19336	18281	15955	13210	11016	9051	7836	6754	5781	4774	3890	3146	2536	2001	1590	1303	1039	883	707	588	494	397	318	262	219	170
475																						16952	21098	22982	21875	19397	15838	12911	10809	9344	8011	6867	5755	4684	3694	3070	2424	1907	1534	1251	1078	857	722	582	477	388	322	259	213
480																							27357	29690	28752	25242	20693	17193	14110	12174	10397	9047	7473	6088	4933	4002	3178	2514	2005	1649	1415	1123	931	773	628	511	415	345	280
485																								42790	41686	36577	29661	24304	20204	17524	15121	12989	10709	8718	7057	5723	4529	3606	2897	2362	2031	1598	1338	1092	908	736	594	491	399
490																									45247	41398	33660	27282	22846	19520	16702	14294	12029	9759	7735	6409	5082	4032	3231	2608	2258	1789	1500	1213	1007	819	664	554	442
495																										38608	31916	26655	22035	18776	16083	13862	11546	9465	7471	6167	4903	3870	3081	2533	2172	1730	1443	1170	976	779	637	520	427
500																											30643	25468	21499	18203	15711	13571	11165	9059	7380	5960	4714	3773	3020	2469	2109	1678	1412	1143	949	775	609	515	409
505																												25211	20891	18290	15623	12910	11167	9118	7333	5872	4679	3773	3002	2447	2108	1605	1394	1142	925	774	615	504	409
510																													18553	16831	14096	11689	10000	8229	6519	5399	4300	3377	2706	2210	1903	1521	1273	1032	850	686	549	463	375
515																														11713	9995	8533	7325	5971	4814	3874	3176	2443	2002	1595	1352	1078	915	768	612	511	409	338	278
520																															5852	5069	4325	3513	2877	2348	1865	1475	1166	961	821	635	546	464	371	312	253	212	172
525																																2197	1892	1567	1274	1016	839	650	540	429	359	292	246	212	171	146	123	105	85
530																																	940	779	654	537	427	338	278	226	194	157	130	117	98	80	68	59	54
535																																		300	251	217	177	142	112	97	88	70	61	53	44	38	35	32	29
540																																			96	83	72	64	55	45	40	36	34	27	24	22	19	18	16
545																																				45	41	37	34	32	31	27	25	22	19	17	15	13	12
550																																					30	30	28	26	25	22	19	19	20	16	15	12	13
555																																						25	25	23	23	20	20	19	15	15	14	12	12
560																																							21	19	20	18	15	17	13	12	12	8	8
565																																								16	15	13	13	12	12	10	8	8	7
570																																									11	11	10	9	8	8	6	5	6
575																																										9	8	8	7	6	6	6	6
580																																											4	4	3	2	3	2	2
585																																												2	1	2	2	1	0
590																																													2	1	2	1	1
595																																														1	1	1	0
600																																															2	1	1
[truncated: 5 more columns]
