# Supplementary material for: In-Vitro Characterization of mCerulean3_mRuby3 as a Novel FRET Pair with Favorable Bleed-Through Characteristics
Source: Biosensors (Basel). 2019 Feb 28;9(1):33. doi: 10.3390/bios9010033 (PMC6468510; doi:10.3390/bios9010033)
Supplement: Supplementary file 1 [file biosensors-09-00033-s001.zip › Supplementary Material Erismann et al/3D spectra of trypsin digests/CloverRuby/5 Clover repeat after 3 h.xlsx]

## Sheet: Recordings
Application: Tecan i-control				Tecan i-control , 2.0.10.0
Device: infinite 200Pro				Serial number: 1501008512				Serial number of connected stacker:
Firmware: V_3.40_01/15_Infinite (Dec 23 2014/12.45.11)				MAI, V_3.40_01/15_Infinite (Dec 23 2014/12.45.11)
Date:	03.10.2018
Time:	15:15:28
System				PHARPC-HPED01
User				UZH\marand
Plate				Greiner 96 Flat Bottom Transparent Polystyrene Cat. No.: 655101/655161/655192 [GRE96ft.pdfx]
Plate-ID (Stacker)
Label: Label1
Mode				Fluorescence Top Reading
Emission Wavelength Start				405	nm
Emission Wavelength End				670	nm
Emission Wavelength Step Size				5	nm
Emission Scan Number				54
Excitation Wavelength				370	nm
Bandwidth (Em)				280...850: 20 nm
Bandwidth (Ex) (Range 1)				230...315: 5 nm
Bandwidth (Ex) (Range 2)				316...850: 10 nm
Gain				80	Manual
Number of Flashes				25
Integration Time				20	µs
Lag Time				0	µs
Settle Time				0	ms
Z-Position (Manual)				20000	µm
Part of Plate				F2-F2
Start Time:	03.10.2018 15:15:30
	Temperature: 31.3 °C
Wavel.	405	410	415	420	425	430	435	440	445	450	455	460	465	470	475	480	485	490	495	500	505	510	515	520	525	530	535	540	545	550	555	560	565	570	575	580	585	590	595	600	605	610	615	620	625	630	635	640	645
F2	57	65	86	105	103	101	82	69	57	51	46	44	44	39	38	40	46	58	88	132	187	232	284	296	281	256	211	179	147	130	110	94	78	65	52	44	35	31	24	20	19	14	11	9	9	8	7	6	6
End Time:	03.10.2018 15:16:13
Label: Label1_Copy1
Mode				Fluorescence Top Reading
Emission Wavelength Start				410	nm
Emission Wavelength End				670	nm
Emission Wavelength Step Size				5	nm
Emission Scan Number				53
Excitation Wavelength				375	nm
Bandwidth (Em)				280...850: 20 nm
Bandwidth (Ex) (Range 1)				230...315: 5 nm
Bandwidth (Ex) (Range 2)				316...850: 10 nm
Gain				80	Manual
Number of Flashes				25
Integration Time				20	µs
Lag Time				0	µs
Settle Time				0	ms
Z-Position (Manual)				20000	µm
Part of Plate				F2-F2
Start Time:	03.10.2018 15:16:22
	Temperature: 31.2 °C
Wavel.	410	415	420	425	430	435	440	445	450	455	460	465	470	475	480	485	490	495	500	505	510	515	520	525	530	535	540	545	550	555	560	565	570	575	580	585	590	595	600	605	610	615	620	625	630	635	640	645	650
F2	51	53	75	91	100	94	81	65	52	44	40	38	37	34	39	46	63	90	139	189	239	281	300	280	251	210	175	145	127	108	95	80	63	51	44	37	30	24	21	17	16	12	11	8	8	7	6	5	6
End Time:	03.10.2018 15:17:05
Label: Label1_Copy2
Mode				Fluorescence Top Reading
Emission Wavelength Start				415	nm
Emission Wavelength End				670	nm
Emission Wavelength Step Size				5	nm
Emission Scan Number				52
Excitation Wavelength				380	nm
Bandwidth (Em)				280...850: 20 nm
Bandwidth (Ex) (Range 1)				230...315: 5 nm
Bandwidth (Ex) (Range 2)				316...850: 10 nm
Gain				80	Manual
Number of Flashes				25
Integration Time				20	µs
Lag Time				0	µs
Settle Time				0	ms
Z-Position (Manual)				20000	µm
Part of Plate				F2-F2
Start Time:	03.10.2018 15:17:15
	Temperature: 31.1 °C
Wavel.	415	420	425	430	435	440	445	450	455	460	465	470	475	480	485	490	495	500	505	510	515	520	525	530	535	540	545	550	555	560	565	570	575	580	585	590	595	600	605	610	615	620	625	630	635	640	645	650	655
F2	50	53	71	88	93	90	78	61	49	42	37	37	34	38	47	64	97	152	212	264	313	325	309	268	231	194	159	136	120	102	82	70	55	48	38	31	27	22	21	15	13	12	9	9	6	7	8	6	5
End Time:	03.10.2018 15:17:57
Label: Label1_Copy3
Mode				Fluorescence Top Reading
Emission Wavelength Start				420	nm
Emission Wavelength End				670	nm
Emission Wavelength Step Size				5	nm
Emission Scan Number				51
Excitation Wavelength				385	nm
Bandwidth (Em)				280...850: 20 nm
Bandwidth (Ex) (Range 1)				230...315: 5 nm
Bandwidth (Ex) (Range 2)				316...850: 10 nm
Gain				80	Manual
Number of Flashes				25
Integration Time				20	µs
Lag Time				0	µs
Settle Time				0	ms
Z-Position (Manual)				20000	µm
Part of Plate				F2-F2
Start Time:	03.10.2018 15:18:06
	Temperature: 31.3 °C
Wavel.	420	425	430	435	440	445	450	455	460	465	470	475	480	485	490	495	500	505	510	515	520	525	530	535	540	545	550	555	560	565	570	575	580	585	590	595	600	605	610	615	620	625	630	635	640	645	650	655	660
F2	42	49	61	78	85	84	75	59	47	38	33	32	36	45	65	104	163	230	292	346	358	337	301	255	211	178	151	128	112	90	77	59	54	40	33	27	21	20	15	12	12	8	8	7	7	7	6	5	4
End Time:	03.10.2018 15:18:48
Label: Label1_Copy4
Mode				Fluorescence Top Reading
Emission Wavelength Start				425	nm
Emission Wavelength End				670	nm
Emission Wavelength Step Size				5	nm
Emission Scan Number				50
Excitation Wavelength				390	nm
Bandwidth (Em)				280...850: 20 nm
Bandwidth (Ex) (Range 1)				230...315: 5 nm
Bandwidth (Ex) (Range 2)				316...850: 10 nm
Gain				80	Manual
Number of Flashes				25
Integration Time				20	µs
Lag Time				0	µs
Settle Time				0	ms
Z-Position (Manual)				20000	µm
Part of Plate				F2-F2
Start Time:	03.10.2018 15:18:57
	Temperature: 31.2 °C
Wavel.	425	430	435	440	445	450	455	460	465	470	475	480	485	490	495	500	505	510	515	520	525	530	535	540	545	550	555	560	565	570	575	580	585	590	595	600	605	610	615	620	625	630	635	640	645	650	655	660	665
F2	36	33	45	56	66	69	64	52	41	30	28	31	41	58	100	162	235	295	350	367	342	309	261	219	180	151	133	113	94	78	64	50	41	33	26	23	18	15	13	9	8	7	5	7	4	4	3	4	2
End Time:	03.10.2018 15:19:38
Label: Label1_Copy5
Mode				Fluorescence Top Reading
Emission Wavelength Start				430	nm
Emission Wavelength End				670	nm
Emission Wavelength Step Size				5	nm
Emission Scan Number				49
Excitation Wavelength				395	nm
Bandwidth (Em)				280...850: 20 nm
Bandwidth (Ex) (Range 1)				230...315: 5 nm
Bandwidth (Ex) (Range 2)				316...850: 10 nm
Gain				80	Manual
Number of Flashes				25
Integration Time				20	µs
Lag Time				0	µs
Settle Time				0	ms
Z-Position (Manual)				20000	µm
Part of Plate				F2-F2
Start Time:	03.10.2018 15:19:47
	Temperature: 31 °C
Wavel.	430	435	440	445	450	455	460	465	470	475	480	485	490	495	500	505	510	515	520	525	530	535	540	545	550	555	560	565	570	575	580	585	590	595	600	605	610	615	620	625	630	635	640	645	650	655	660	665	670
F2	33	31	38	50	61	65	60	50	38	32	31	42	61	105	173	254	322	391	400	386	344	292	238	196	170	145	126	101	88	70	58	46	37	30	25	22	17	14	12	10	10	7	7	6	5	5	5	4	4
End Time:	03.10.2018 15:20:27
Label: Label1_Copy6
Mode				Fluorescence Top Reading
Emission Wavelength Start				435	nm
Emission Wavelength End				670	nm
Emission Wavelength Step Size				5	nm
Emission Scan Number				48
Excitation Wavelength				400	nm
Bandwidth (Em)				280...850: 20 nm
Bandwidth (Ex) (Range 1)				230...315: 5 nm
Bandwidth (Ex) (Range 2)				316...850: 10 nm
Gain				80	Manual
Number of Flashes				25
Integration Time				20	µs
Lag Time				0	µs
Settle Time				0	ms
Z-Position (Manual)				20000	µm
Part of Plate				F2-F2
Start Time:	03.10.2018 15:20:37
	Temperature: 31.2 °C
Wavel.	435	440	445	450	455	460	465	470	475	480	485	490	495	500	505	510	515	520	525	530	535	540	545	550	555	560	565	570	575	580	585	590	595	600	605	610	615	620	625	630	635	640	645	650	655	660	665	670
F2	28	25	29	39	47	52	51	46	39	36	41	57	103	181	261	338	415	439	415	369	311	259	215	183	158	133	109	89	74	63	48	38	34	27	23	18	16	14	11	10	7	7	7	6	6	5	4	5
End Time:	03.10.2018 15:21:16
Label: Label1_Copy7
Mode				Fluorescence Top Reading
Emission Wavelength Start				440	nm
Emission Wavelength End				670	nm
Emission Wavelength Step Size				5	nm
Emission Scan Number				47
Excitation Wavelength				405	nm
Bandwidth (Em)				280...850: 20 nm
Bandwidth (Ex) (Range 1)				230...315: 5 nm
Bandwidth (Ex) (Range 2)				316...850: 10 nm
Gain				80	Manual
Number of Flashes				25
Integration Time				20	µs
Lag Time				0	µs
Settle Time				0	ms
Z-Position (Manual)				20000	µm
Part of Plate				F2-F2
Start Time:	03.10.2018 15:21:25
	Temperature: 31 °C
Wavel.	440	445	450	455	460	465	470	475	480	485	490	495	500	505	510	515	520	525	530	535	540	545	550	555	560	565	570	575	580	585	590	595	600	605	610	615	620	625	630	635	640	645	650	655	660	665	670
F2	22	19	23	29	37	42	46	43	42	44	60	115	191	286	379	466	493	465	419	348	293	241	202	176	153	125	101	84	69	54	41	34	27	23	20	15	13	11	9	7	7	5	3	3	3	2	1
End Time:	03.10.2018 15:22:04
Label: Label1_Copy8
Mode				Fluorescence Top Reading
Emission Wavelength Start				445	nm
Emission Wavelength End				670	nm
Emission Wavelength Step Size				5	nm
Emission Scan Number				46
Excitation Wavelength				410	nm
Bandwidth (Em)				280...850: 20 nm
Bandwidth (Ex) (Range 1)				230...315: 5 nm
Bandwidth (Ex) (Range 2)				316...850: 10 nm
Gain				80	Manual
Number of Flashes				25
Integration Time				20	µs
Lag Time				0	µs
Settle Time				0	ms
Z-Position (Manual)				20000	µm
Part of Plate				F2-F2
Start Time:	03.10.2018 15:22:13
	Temperature: 31.3 °C
Wavel.	445	450	455	460	465	470	475	480	485	490	495	500	505	510	515	520	525	530	535	540	545	550	555	560	565	570	575	580	585	590	595	600	605	610	615	620	625	630	635	640	645	650	655	660	665	670
F2	19	16	18	23	31	39	46	47	53	70	131	221	339	443	559	598	564	508	422	345	288	250	207	180	149	126	99	82	67	54	45	36	29	25	19	16	15	12	10	9	7	7	6	5	4	4
End Time:	03.10.2018 15:22:52
Label: Label1_Copy9
Mode				Fluorescence Top Reading
Emission Wavelength Start				450	nm
Emission Wavelength End				670	nm
Emission Wavelength Step Size				5	nm
Emission Scan Number				45
Excitation Wavelength				415	nm
Bandwidth (Em)				280...850: 20 nm
Bandwidth (Ex) (Range 1)				230...315: 5 nm
Bandwidth (Ex) (Range 2)				316...850: 10 nm
Gain				80	Manual
Number of Flashes				25
Integration Time				20	µs
Lag Time				0	µs
Settle Time				0	ms
Z-Position (Manual)				20000	µm
Part of Plate				F2-F2
Start Time:	03.10.2018 15:23:01
	Temperature: 31.2 °C
Wavel.	450	455	460	465	470	475	480	485	490	495	500	505	510	515	520	525	530	535	540	545	550	555	560	565	570	575	580	585	590	595	600	605	610	615	620	625	630	635	640	645	650	655	660	665	670
F2	14	11	11	15	22	33	45	61	87	157	285	436	585	743	793	760	672	559	464	382	329	278	238	197	166	132	107	86	68	55	44	40	31	25	22	17	15	12	10	8	6	5	6	4	4
End Time:	03.10.2018 15:23:38
Label: Label1_Copy9_Copy1
Mode				Fluorescence Top Reading
Emission Wavelength Start				455	nm
Emission Wavelength End				670	nm
Emission Wavelength Step Size				5	nm
Emission Scan Number				44
Excitation Wavelength				420	nm
Bandwidth (Em)				280...850: 20 nm
Bandwidth (Ex) (Range 1)				230...315: 5 nm
Bandwidth (Ex) (Range 2)				316...850: 10 nm
Gain				80	Manual
Number of Flashes				25
Integration Time				20	µs
Lag Time				0	µs
Settle Time				0	ms
Z-Position (Manual)				20000	µm
Part of Plate				F2-F2
Start Time:	03.10.2018 15:23:47
	Temperature: 31.1 °C
Wavel.	455	460	465	470	475	480	485	490	495	500	505	510	515	520	525	530	535	540	545	550	555	560	565	570	575	580	585	590	595	600	605	610	615	620	625	630	635	640	645	650	655	660	665	670
F2	14	11	13	16	28	43	77	120	231	426	670	903	1146	1238	1174	1039	863	715	592	505	427	372	311	259	204	171	129	106	86	70	59	49	40	31	29	23	18	16	12	12	10	8	8	5
End Time:	03.10.2018 15:24:24
Label: Label1_Copy9_Copy2
Mode				Fluorescence Top Reading
Emission Wavelength Start				460	nm
Emission Wavelength End				670	nm
Emission Wavelength Step Size				5	nm
Emission Scan Number				43
Excitation Wavelength				425	nm
Bandwidth (Em)				280...850: 20 nm
Bandwidth (Ex) (Range 1)				230...315: 5 nm
Bandwidth (Ex) (Range 2)				316...850: 10 nm
Gain				80	Manual
Number of Flashes				25
Integration Time				20	µs
Lag Time				0	µs
Settle Time				0	ms
Z-Position (Manual)				20000	µm
Part of Plate				F2-F2
Start Time:	03.10.2018 15:24:33
	Temperature: 31.2 °C
Wavel.	460	465	470	475	480	485	490	495	500	505	510	515	520	525	530	535	540	545	550	555	560	565	570	575	580	585	590	595	600	605	610	615	620	625	630	635	640	645	650	655	660	665	670
F2	13	11	12	19	36	75	133	296	577	903	1226	1546	1668	1581	1386	1155	965	802	689	570	505	411	335	274	221	177	141	116	92	79	63	55	44	34	29	25	21	18	15	12	11	10	9
End Time:	03.10.2018 15:25:10
Label: Label1_Copy9_Copy3
Mode				Fluorescence Top Reading
Emission Wavelength Start				465	nm
Emission Wavelength End				670	nm
Emission Wavelength Step Size				5	nm
Emission Scan Number				42
Excitation Wavelength				430	nm
Bandwidth (Em)				280...850: 20 nm
Bandwidth (Ex) (Range 1)				230...315: 5 nm
Bandwidth (Ex) (Range 2)				316...850: 10 nm
Gain				80	Manual
Number of Flashes				25
Integration Time				20	µs
Lag Time				0	µs
Settle Time				0	ms
Z-Position (Manual)				20000	µm
Part of Plate				F2-F2
Start Time:	03.10.2018 15:25:19
	Temperature: 31.1 °C
Wavel.	465	470	475	480	485	490	495	500	505	510	515	520	525	530	535	540	545	550	555	560	565	570	575	580	585	590	595	600	605	610	615	620	625	630	635	640	645	650	655	660	665	670
F2	12	10	14	26	63	135	327	665	1064	1462	1860	1986	1876	1659	1374	1154	941	811	684	602	495	401	326	259	209	168	137	111	90	74	64	51	42	36	29	26	19	18	14	14	10	11
End Time:	03.10.2018 15:25:54
Label: Label1_Copy9_Copy4
Mode				Fluorescence Top Reading
Emission Wavelength Start				470	nm
Emission Wavelength End				670	nm
Emission Wavelength Step Size				5	nm
Emission Scan Number				41
Excitation Wavelength				435	nm
Bandwidth (Em)				280...850: 20 nm
Bandwidth (Ex) (Range 1)				230...315: 5 nm
Bandwidth (Ex) (Range 2)				316...850: 10 nm
Gain				80	Manual
Number of Flashes				25
Integration Time				20	µs
Lag Time				0	µs
Settle Time				0	ms
Z-Position (Manual)				20000	µm
Part of Plate				F2-F2
Start Time:	03.10.2018 15:26:03
	Temperature: 31.2 °C
Wavel.	470	475	480	485	490	495	500	505	510	515	520	525	530	535	540	545	550	555	560	565	570	575	580	585	590	595	600	605	610	615	620	625	630	635	640	645	650	655	660	665	670
F2	11	12	24	59	148	382	815	1329	1844	2359	2518	2397	2099	1738	1442	1183	1025	873	753	624	509	407	334	266	202	167	134	112	94	77	65	51	45	31	26	23	17	18	15	11	9
End Time:	03.10.2018 15:26:38
Label: Label1_Copy9_Copy5
Mode				Fluorescence Top Reading
Emission Wavelength Start				475	nm
Emission Wavelength End				670	nm
Emission Wavelength Step Size				5	nm
Emission Scan Number				40
Excitation Wavelength				440	nm
Bandwidth (Em)				280...850: 20 nm
Bandwidth (Ex) (Range 1)				230...315: 5 nm
Bandwidth (Ex) (Range 2)				316...850: 10 nm
Gain				80	Manual
Number of Flashes				25
Integration Time				20	µs
Lag Time				0	µs
Settle Time				0	ms
Z-Position (Manual)				20000	µm
Part of Plate				F2-F2
Start Time:	03.10.2018 15:26:47
	Temperature: 31.4 °C
Wavel.	475	480	485	490	495	500	505	510	515	520	525	530	535	540	545	550	555	560	565	570	575	580	585	590	595	600	605	610	615	620	625	630	635	640	645	650	655	660	665	670
F2	19	33	77	205	536	1145	1960	2737	3530	3741	3555	3108	2585	2150	1763	1511	1287	1127	911	751	611	491	388	308	249	199	172	137	114	94	77	66	49	44	36	27	23	19	16	14
End Time:	03.10.2018 15:27:22
Label: Label1_Copy9_Copy6
Mode				Fluorescence Top Reading
Emission Wavelength Start				480	nm
Emission Wavelength End				670	nm
Emission Wavelength Step Size				5	nm
Emission Scan Number				39
Excitation Wavelength				445	nm
Bandwidth (Em)				280...850: 20 nm
Bandwidth (Ex) (Range 1)				230...315: 5 nm
Bandwidth (Ex) (Range 2)				316...850: 10 nm
Gain				80	Manual
Number of Flashes				25
Integration Time				20	µs
Lag Time				0	µs
Settle Time				0	ms
Z-Position (Manual)				20000	µm
Part of Plate				F2-F2
Start Time:	03.10.2018 15:27:31
	Temperature: 31.1 °C
Wavel.	480	485	490	495	500	505	510	515	520	525	530	535	540	545	550	555	560	565	570	575	580	585	590	595	600	605	610	615	620	625	630	635	640	645	650	655	660	665	670
F2	45	117	262	741	1593	2737	3769	4858	5183	4901	4320	3574	2972	2425	2097	1819	1549	1286	1042	853	687	538	424	341	277	238	187	157	132	104	86	67	58	46	41	34	24	20	17
End Time:	03.10.2018 15:28:04
Label: Label1_Copy9_Copy7
Mode				Fluorescence Top Reading
Emission Wavelength Start				485	nm
Emission Wavelength End				670	nm
Emission Wavelength Step Size				5	nm
Emission Scan Number				38
Excitation Wavelength				450	nm
Bandwidth (Em)				280...850: 20 nm
Bandwidth (Ex) (Range 1)				230...315: 5 nm
Bandwidth (Ex) (Range 2)				316...850: 10 nm
Gain				80	Manual
Number of Flashes				25
Integration Time				20	µs
Lag Time				0	µs
Settle Time				0	ms
Z-Position (Manual)				20000	µm
Part of Plate				F2-F2
Start Time:	03.10.2018 15:28:13
	Temperature: 31.4 °C
Wavel.	485	490	495	500	505	510	515	520	525	530	535	540	545	550	555	560	565	570	575	580	585	590	595	600	605	610	615	620	625	630	635	640	645	650	655	660	665	670
F2	167	380	937	2107	3662	5047	6469	6927	6610	5804	4803	4006	3272	2819	2439	2092	1714	1396	1130	915	725	575	464	378	326	259	214	174	143	118	91	80	63	53	47	37	30	24
End Time:	03.10.2018 15:28:46
Label: Label1_Copy9_Copy8
Mode				Fluorescence Top Reading
Emission Wavelength Start				490	nm
Emission Wavelength End				670	nm
Emission Wavelength Step Size				5	nm
Emission Scan Number				37
Excitation Wavelength				455	nm
Bandwidth (Em)				280...850: 20 nm
Bandwidth (Ex) (Range 1)				230...315: 5 nm
Bandwidth (Ex) (Range 2)				316...850: 10 nm
Gain				80	Manual
Number of Flashes				25
Integration Time				20	µs
Lag Time				0	µs
Settle Time				0	ms
Z-Position (Manual)				20000	µm
Part of Plate				F2-F2
Start Time:	03.10.2018 15:28:55
	Temperature: 31.3 °C
Wavel.	490	495	500	505	510	515	520	525	530	535	540	545	550	555	560	565	570	575	580	585	590	595	600	605	610	615	620	625	630	635	640	645	650	655	660	665	670
F2	562	1149	2490	4799	6593	8456	9085	8660	7625	6304	5156	4280	3699	3191	2727	2230	1827	1480	1208	949	762	608	496	426	325	278	228	181	154	124	105	83	70	61	48	40	32
End Time:	03.10.2018 15:29:28
Label: Label1_Copy9_Copy9
Mode				Fluorescence Top Reading
Emission Wavelength Start				495	nm
Emission Wavelength End				670	nm
Emission Wavelength Step Size				5	nm
Emission Scan Number				36
Excitation Wavelength				460	nm
Bandwidth (Em)				280...850: 20 nm
Bandwidth (Ex) (Range 1)				230...315: 5 nm
Bandwidth (Ex) (Range 2)				316...850: 10 nm
Gain				80	Manual
Number of Flashes				25
Integration Time				20	µs
Lag Time				0	µs
Settle Time				0	ms
Z-Position (Manual)				20000	µm
Part of Plate				F2-F2
Start Time:	03.10.2018 15:29:37
	Temperature: 31.3 °C
Wavel.	495	500	505	510	515	520	525	530	535	540	545	550	555	560	565	570	575	580	585	590	595	600	605	610	615	620	625	630	635	640	645	650	655	660	665	670
F2	1888	3204	5957	8907	11349	12102	11541	10149	8411	6885	5698	4929	4273	3656	3003	2420	1982	1598	1284	1021	810	659	565	450	383	309	251	205	168	139	114	96	82	66	53	49
End Time:	03.10.2018 15:30:08
Label: Label1_Copy9_Copy10
Mode				Fluorescence Top Reading
Emission Wavelength Start				500	nm
Emission Wavelength End				670	nm
Emission Wavelength Step Size				5	nm
Emission Scan Number				35
Excitation Wavelength				465	nm
Bandwidth (Em)				280...850: 20 nm
Bandwidth (Ex) (Range 1)				230...315: 5 nm
Bandwidth (Ex) (Range 2)				316...850: 10 nm
Gain				80	Manual
Number of Flashes				25
Integration Time				20	µs
Lag Time				0	µs
Settle Time				0	ms
Z-Position (Manual)				20000	µm
Part of Plate				F2-F2
Start Time:	03.10.2018 15:30:17
	Temperature: 31.3 °C
Wavel.	500	505	510	515	520	525	530	535	540	545	550	555	560	565	570	575	580	585	590	595	600	605	610	615	620	625	630	635	640	645	650	655	660	665	670
F2	4514	7026	10990	13884	14903	14065	12304	10211	8535	6992	6066	5232	4495	3687	3005	2432	1969	1586	1236	1001	815	696	560	464	380	309	249	203	170	144	116	100	83	68	58
End Time:	03.10.2018 15:30:48
Label: Label1_Copy9_Copy11
Mode				Fluorescence Top Reading
Emission Wavelength Start				505	nm
Emission Wavelength End				670	nm
Emission Wavelength Step Size				5	nm
Emission Scan Number				34
Excitation Wavelength				470	nm
Bandwidth (Em)				280...850: 20 nm
Bandwidth (Ex) (Range 1)				230...315: 5 nm
Bandwidth (Ex) (Range 2)				316...850: 10 nm
Gain				80	Manual
Number of Flashes				25
Integration Time				20	µs
Lag Time				0	µs
Settle Time				0	ms
Z-Position (Manual)				20000	µm
Part of Plate				F2-F2
Start Time:	03.10.2018 15:30:57
	Temperature: 31.3 °C
Wavel.	505	510	515	520	525	530	535	540	545	550	555	560	565	570	575	580	585	590	595	600	605	610	615	620	625	630	635	640	645	650	655	660	665	670
F2	8468	12029	15310	16959	15982	13986	11628	9679	7947	6905	5948	5111	4206	3422	2756	2244	1765	1411	1146	924	777	619	523	431	345	282	228	192	159	128	108	89	76	58
End Time:	03.10.2018 15:31:28
Label: Label1_Copy9_Copy12
Mode				Fluorescence Top Reading
Emission Wavelength Start				510	nm
Emission Wavelength End				670	nm
Emission Wavelength Step Size				5	nm
Emission Scan Number				33
Excitation Wavelength				475	nm
Bandwidth (Em)				280...850: 20 nm
Bandwidth (Ex) (Range 1)				230...315: 5 nm
Bandwidth (Ex) (Range 2)				316...850: 10 nm
Gain				80	Manual
Number of Flashes				25
Integration Time				20	µs
Lag Time				0	µs
Settle Time				0	ms
Z-Position (Manual)				20000	µm
Part of Plate				F2-F2
Start Time:	03.10.2018 15:31:37
	Temperature: 31.4 °C
Wavel.	510	515	520	525	530	535	540	545	550	555	560	565	570	575	580	585	590	595	600	605	610	615	620	625	630	635	640	645	650	655	660	665	670
F2	14946	18414	20081	19231	16989	13887	11510	9436	8254	6952	6069	5009	4079	3300	2681	2147	1686	1356	1106	957	755	633	509	424	344	275	229	187	151	127	105	91	72
End Time:	03.10.2018 15:32:06
Label: Label1_Copy9_Copy13
Mode				Fluorescence Top Reading
Emission Wavelength Start				515	nm
Emission Wavelength End				670	nm
Emission Wavelength Step Size				5	nm
Emission Scan Number				32
Excitation Wavelength				480	nm
Bandwidth (Em)				280...850: 20 nm
Bandwidth (Ex) (Range 1)				230...315: 5 nm
Bandwidth (Ex) (Range 2)				316...850: 10 nm
Gain				80	Manual
Number of Flashes				25
Integration Time				20	µs
Lag Time				0	µs
Settle Time				0	ms
Z-Position (Manual)				20000	µm
Part of Plate				F2-F2
Start Time:	03.10.2018 15:32:16
	Temperature: 31.3 °C
Wavel.	515	520	525	530	535	540	545	550	555	560	565	570	575	580	585	590	595	600	605	610	615	620	625	630	635	640	645	650	655	660	665	670
F2	24038	26162	25259	22228	18278	15174	12461	10791	9158	7983	6578	5383	4365	3535	2787	2233	1801	1463	1269	965	821	690	560	451	367	311	248	208	172	142	122	98
End Time:	03.10.2018 15:32:44
Label: Label1_Copy9_Copy14
Mode				Fluorescence Top Reading
Emission Wavelength Start				520	nm
Emission Wavelength End				670	nm
Emission Wavelength Step Size				5	nm
Emission Scan Number				31
Excitation Wavelength				485	nm
Bandwidth (Em)				280...850: 20 nm
Bandwidth (Ex) (Range 1)				230...315: 5 nm
Bandwidth (Ex) (Range 2)				316...850: 10 nm
Gain				80	Manual
Number of Flashes				25
Integration Time				20	µs
Lag Time				0	µs
Settle Time				0	ms
Z-Position (Manual)				20000	µm
Part of Plate				F2-F2
Start Time:	03.10.2018 15:32:54
	Temperature: 31.1 °C
Wavel.	520	525	530	535	540	545	550	555	560	565	570	575	580	585	590	595	600	605	610	615	620	625	630	635	640	645	650	655	660	665	670
F2	39323	38338	33725	27340	22830	18822	16008	13783	12017	9897	8085	6555	5300	4184	3363	2659	2195	1893	1488	1238	1027	844	703	558	463	378	314	265	209	181	149
End Time:	03.10.2018 15:33:22
Label: Label1_Copy9_Copy15
Mode				Fluorescence Top Reading
Emission Wavelength Start				525	nm
Emission Wavelength End				670	nm
Emission Wavelength Step Size				5	nm
Emission Scan Number				30
Excitation Wavelength				490	nm
Bandwidth (Em)				280...850: 20 nm
Bandwidth (Ex) (Range 1)				230...315: 5 nm
Bandwidth (Ex) (Range 2)				316...850: 10 nm
Gain				80	Manual
Number of Flashes				25
Integration Time				20	µs
Lag Time				0	µs
Settle Time				0	ms
Z-Position (Manual)				20000	µm
Part of Plate				F2-F2
Start Time:	03.10.2018 15:33:31
	Temperature: 31.5 °C
Wavel.	525	530	535	540	545	550	555	560	565	570	575	580	585	590	595	600	605	610	615	620	625	630	635	640	645	650	655	660	665	670
F2	42638	38977	31597	26214	21189	18372	15733	13518	11367	9243	7340	6067	4809	3824	3040	2494	2140	1635	1399	1157	934	767	619	524	417	352	295	238	196	167
End Time:	03.10.2018 15:33:59
Label: Label1_Copy9_Copy16
Mode				Fluorescence Top Reading
Emission Wavelength Start				530	nm
Emission Wavelength End				670	nm
Emission Wavelength Step Size				5	nm
Emission Scan Number				29
Excitation Wavelength				495	nm
Bandwidth (Em)				280...850: 20 nm
Bandwidth (Ex) (Range 1)				230...315: 5 nm
Bandwidth (Ex) (Range 2)				316...850: 10 nm
Gain				80	Manual
Number of Flashes				25
Integration Time				20	µs
Lag Time				0	µs
Settle Time				0	ms
Z-Position (Manual)				20000	µm
Part of Plate				F2-F2
Start Time:	03.10.2018 15:34:08
	Temperature: 31.4 °C
Wavel.	530	535	540	545	550	555	560	565	570	575	580	585	590	595	600	605	610	615	620	625	630	635	640	645	650	655	660	665	670
F2	34086	28275	23609	19457	16640	14295	12261	10255	8385	6615	5483	4363	3480	2774	2257	1945	1477	1281	1052	844	704	558	470	380	315	261	219	188	152
End Time:	03.10.2018 15:34:35
Label: Label1_Copy9_Copy17
Mode				Fluorescence Top Reading
Emission Wavelength Start				535	nm
Emission Wavelength End				670	nm
Emission Wavelength Step Size				5	nm
Emission Scan Number				28
Excitation Wavelength				500	nm
Bandwidth (Em)				280...850: 20 nm
Bandwidth (Ex) (Range 1)				230...315: 5 nm
Bandwidth (Ex) (Range 2)				316...850: 10 nm
Gain				80	Manual
Number of Flashes				25
Integration Time				20	µs
Lag Time				0	µs
Settle Time				0	ms
Z-Position (Manual)				20000	µm
Part of Plate				F2-F2
Start Time:	03.10.2018 15:34:44
	Temperature: 31.3 °C
Wavel.	535	540	545	550	555	560	565	570	575	580	585	590	595	600	605	610	615	620	625	630	635	640	645	650	655	660	665	670
F2	27167	22820	18914	15979	13839	11935	9808	8008	6480	5252	4150	3285	2683	2155	1828	1463	1229	1019	807	664	543	457	365	307	252	216	173	148
End Time:	03.10.2018 15:35:10
Label: Label1_Copy9_Copy18
Mode				Fluorescence Top Reading
Emission Wavelength Start				540	nm
Emission Wavelength End				670	nm
Emission Wavelength Step Size				5	nm
Emission Scan Number				27
Excitation Wavelength				505	nm
Bandwidth (Em)				280...850: 20 nm
Bandwidth (Ex) (Range 1)				230...315: 5 nm
Bandwidth (Ex) (Range 2)				316...850: 10 nm
Gain				80	Manual
Number of Flashes				25
Integration Time				20	µs
Lag Time				0	µs
Settle Time				0	ms
Z-Position (Manual)				20000	µm
Part of Plate				F2-F2
Start Time:	03.10.2018 15:35:19
	Temperature: 31.3 °C
Wavel.	540	545	550	555	560	565	570	575	580	585	590	595	600	605	610	615	620	625	630	635	640	645	650	655	660	665	670
F2	22273	18416	16182	13828	11378	9873	8075	6475	5235	4159	3281	2686	2152	1815	1459	1232	1021	804	674	556	455	363	308	258	207	175	146
End Time:	03.10.2018 15:35:45
Label: Label1_Copy9_Copy19
Mode				Fluorescence Top Reading
Emission Wavelength Start				545	nm
Emission Wavelength End				670	nm
Emission Wavelength Step Size				5	nm
Emission Scan Number				26
Excitation Wavelength				510	nm
Bandwidth (Em)				280...850: 20 nm
Bandwidth (Ex) (Range 1)				230...315: 5 nm
Bandwidth (Ex) (Range 2)				316...850: 10 nm
Gain				80	Manual
Number of Flashes				25
Integration Time				20	µs
Lag Time				0	µs
Settle Time				0	ms
Z-Position (Manual)				20000	µm
Part of Plate				F2-F2
Start Time:	03.10.2018 15:35:54
	Temperature: 31.2 °C
Wavel.	545	550	555	560	565	570	575	580	585	590	595	600	605	610	615	620	625	630	635	640	645	650	655	660	665	670
F2	16399	14814	12440	10315	8846	7241	5740	4771	3772	2987	2386	1950	1703	1288	1117	924	746	623	500	410	331	276	230	190	155	129
End Time:	03.10.2018 15:36:19
Label: Label1_Copy9_Copy20
Mode				Fluorescence Top Reading
Emission Wavelength Start				550	nm
Emission Wavelength End				670	nm
Emission Wavelength Step Size				5	nm
Emission Scan Number				25
Excitation Wavelength				515	nm
Bandwidth (Em)				280...850: 20 nm
Bandwidth (Ex) (Range 1)				230...315: 5 nm
Bandwidth (Ex) (Range 2)				316...850: 10 nm
Gain				80	Manual
Number of Flashes				25
Integration Time				20	µs
Lag Time				0	µs
Settle Time				0	ms
Z-Position (Manual)				20000	µm
Part of Plate				F2-F2
Start Time:	03.10.2018 15:36:28
	Temperature: 31.5 °C
Wavel.	550	555	560	565	570	575	580	585	590	595	600	605	610	615	620	625	630	635	640	645	650	655	660	665	670
F2	10361	8873	7537	6443	5252	4280	3449	2817	2183	1787	1412	1205	969	809	685	554	463	371	314	246	210	174	144	125	103
End Time:	03.10.2018 15:36:53
Label: Label1_Copy9_Copy21
Mode				Fluorescence Top Reading
Emission Wavelength Start				555	nm
Emission Wavelength End				670	nm
Emission Wavelength Step Size				5	nm
Emission Scan Number				24
Excitation Wavelength				520	nm
Bandwidth (Em)				280...850: 20 nm
Bandwidth (Ex) (Range 1)				230...315: 5 nm
Bandwidth (Ex) (Range 2)				316...850: 10 nm
Gain				80	Manual
Number of Flashes				25
Integration Time				20	µs
Lag Time				0	µs
Settle Time				0	ms
Z-Position (Manual)				20000	µm
Part of Plate				F2-F2
Start Time:	03.10.2018 15:37:02
	Temperature: 31.2 °C
Wavel.	555	560	565	570	575	580	585	590	595	600	605	610	615	620	625	630	635	640	645	650	655	660	665	670
F2	4981	4334	3710	2998	2462	1998	1589	1262	1001	823	715	557	480	391	335	270	216	182	144	116	100	81	70	63
End Time:	03.10.2018 15:37:26
Label: Label1_Copy9_Copy22
Mode				Fluorescence Top Reading
Emission Wavelength Start				560	nm
Emission Wavelength End				670	nm
Emission Wavelength Step Size				5	nm
Emission Scan Number				23
Excitation Wavelength				525	nm
Bandwidth (Em)				280...850: 20 nm
Bandwidth (Ex) (Range 1)				230...315: 5 nm
Bandwidth (Ex) (Range 2)				316...850: 10 nm
Gain				80	Manual
Number of Flashes				25
Integration Time				20	µs
Lag Time				0	µs
Settle Time				0	ms
Z-Position (Manual)				20000	µm
Part of Plate				F2-F2
Start Time:	03.10.2018 15:37:35
	Temperature: 31.2 °C
Wavel.	560	565	570	575	580	585	590	595	600	605	610	615	620	625	630	635	640	645	650	655	660	665	670
F2	1968	1686	1389	1149	911	744	576	481	383	324	260	223	190	157	129	110	88	74	61	52	40	32	30
End Time:	03.10.2018 15:37:58
Label: Label1_Copy9_Copy23
Mode				Fluorescence Top Reading
Emission Wavelength Start				565	nm
Emission Wavelength End				670	nm
Emission Wavelength Step Size				5	nm
Emission Scan Number				22
Excitation Wavelength				530	nm
Bandwidth (Em)				280...850: 20 nm
Bandwidth (Ex) (Range 1)				230...315: 5 nm
Bandwidth (Ex) (Range 2)				316...850: 10 nm
Gain				80	Manual
Number of Flashes				25
Integration Time				20	µs
Lag Time				0	µs
Settle Time				0	ms
Z-Position (Manual)				20000	µm
Part of Plate				F2-F2
Start Time:	03.10.2018 15:38:07
	Temperature: 31.4 °C
Wavel.	565	570	575	580	585	590	595	600	605	610	615	620	625	630	635	640	645	650	655	660	665	670
F2	840	704	589	479	377	303	249	206	179	135	119	100	86	71	62	53	44	40	33	28	21	16
End Time:	03.10.2018 15:38:29
Label: Label1_Copy9_Copy24
Mode				Fluorescence Top Reading
Emission Wavelength Start				570	nm
Emission Wavelength End				670	nm
Emission Wavelength Step Size				5	nm
Emission Scan Number				21
Excitation Wavelength				535	nm
Bandwidth (Em)				280...850: 20 nm
Bandwidth (Ex) (Range 1)				230...315: 5 nm
Bandwidth (Ex) (Range 2)				316...850: 10 nm
Gain				80	Manual
Number of Flashes				25
Integration Time				20	µs
Lag Time				0	µs
Settle Time				0	ms
Z-Position (Manual)				20000	µm
Part of Plate				F2-F2
Start Time:	03.10.2018 15:38:38
	Temperature: 31.3 °C
Wavel.	570	575	580	585	590	595	600	605	610	615	620	625	630	635	640	645	650	655	660	665	670
F2	270	226	197	157	132	108	88	79	67	58	50	44	36	33	30	26	25	22	19	17	14
End Time:	03.10.2018 15:39:00
Label: Label1_Copy9_Copy25
Mode				Fluorescence Top Reading
Emission Wavelength Start				575	nm
Emission Wavelength End				670	nm
Emission Wavelength Step Size				5	nm
Emission Scan Number				20
Excitation Wavelength				540	nm
Bandwidth (Em)				280...850: 20 nm
Bandwidth (Ex) (Range 1)				230...315: 5 nm
Bandwidth (Ex) (Range 2)				316...850: 10 nm
Gain				80	Manual
Number of Flashes				25
Integration Time				20	µs
Lag Time				0	µs
Settle Time				0	ms
Z-Position (Manual)				20000	µm
Part of Plate				F2-F2
Start Time:	03.10.2018 15:39:09
	Temperature: 31.2 °C
Wavel.	575	580	585	590	595	600	605	610	615	620	625	630	635	640	645	650	655	660	665	670
F2	86	76	65	57	48	43	38	32	29	26	23	19	16	16	13	14	11	13	10	11
End Time:	03.10.2018 15:39:30
Label: Label1_Copy9_Copy26
Mode				Fluorescence Top Reading
Emission Wavelength Start				580	nm
Emission Wavelength End				670	nm
Emission Wavelength Step Size				5	nm
Emission Scan Number				19
Excitation Wavelength				545	nm
Bandwidth (Em)				280...850: 20 nm
Bandwidth (Ex) (Range 1)				230...315: 5 nm
Bandwidth (Ex) (Range 2)				316...850: 10 nm
Gain				80	Manual
Number of Flashes				25
Integration Time				20	µs
Lag Time				0	µs
Settle Time				0	ms
Z-Position (Manual)				20000	µm
Part of Plate				F2-F2
Start Time:	03.10.2018 15:39:39
	Temperature: 31.4 °C
Wavel.	580	585	590	595	600	605	610	615	620	625	630	635	640	645	650	655	660	665	670
F2	44	40	39	31	31	30	25	24	23	19	16	16	16	14	13	14	13	13	15
End Time:	03.10.2018 15:40:00
Label: Label1_Copy9_Copy27
Mode				Fluorescence Top Reading
Emission Wavelength Start				585	nm
Emission Wavelength End				670	nm
Emission Wavelength Step Size				5	nm
Emission Scan Number				18
Excitation Wavelength				550	nm
Bandwidth (Em)				280...850: 20 nm
Bandwidth (Ex) (Range 1)				230...315: 5 nm
Bandwidth (Ex) (Range 2)				316...850: 10 nm
Gain				80	Manual
Number of Flashes				25
Integration Time				20	µs
Lag Time				0	µs
Settle Time				0	ms
Z-Position (Manual)				20000	µm
Part of Plate				F2-F2
Start Time:	03.10.2018 15:40:09
	Temperature: 31.3 °C
Wavel.	585	590	595	600	605	610	615	620	625	630	635	640	645	650	655	660	665	670
F2	26	26	25	23	20	20	18	17	14	14	12	11	10	8	8	8	8	7
End Time:	03.10.2018 15:40:29
Label: Label1_Copy9_Copy28
Mode				Fluorescence Top Reading
Emission Wavelength Start				590	nm
Emission Wavelength End				670	nm
Emission Wavelength Step Size				5	nm
Emission Scan Number				17
Excitation Wavelength				555	nm
Bandwidth (Em)				280...850: 20 nm
Bandwidth (Ex) (Range 1)				230...315: 5 nm
Bandwidth (Ex) (Range 2)				316...850: 10 nm
Gain				80	Manual
Number of Flashes				25
Integration Time				20	µs
Lag Time				0	µs
Settle Time				0	ms
Z-Position (Manual)				20000	µm
Part of Plate				F2-F2
Start Time:	03.10.2018 15:40:38
	Temperature: 31.2 °C
Wavel.	590	595	600	605	610	615	620	625	630	635	640	645	650	655	660	665	670
F2	22	22	20	18	18	17	16	16	12	12	12	8	8	5	5	5	6
End Time:	03.10.2018 15:40:57
Label: Label1_Copy9_Copy29
Mode				Fluorescence Top Reading
Emission Wavelength Start				595	nm
Emission Wavelength End				670	nm
Emission Wavelength Step Size				5	nm
Emission Scan Number				16
Excitation Wavelength				560	nm
Bandwidth (Em)				280...850: 20 nm
Bandwidth (Ex) (Range 1)				230...315: 5 nm
Bandwidth (Ex) (Range 2)				316...850: 10 nm
Gain				80	Manual
Number of Flashes				25
Integration Time				20	µs
Lag Time				0	µs
Settle Time				0	ms
Z-Position (Manual)				20000	µm
Part of Plate				F2-F2
Start Time:	03.10.2018 15:41:06
	Temperature: 31.5 °C
Wavel.	595	600	605	610	615	620	625	630	635	640	645	650	655	660	665	670
F2	19	19	17	16	17	13	12	10	9	9	7	7	5	6	7	6
End Time:	03.10.2018 15:41:25
Label: Label1_Copy9_Copy30
Mode				Fluorescence Top Reading
Emission Wavelength Start				600	nm
Emission Wavelength End				670	nm
Emission Wavelength Step Size				5	nm
Emission Scan Number				15
Excitation Wavelength				565	nm
Bandwidth (Em)				280...850: 20 nm
Bandwidth (Ex) (Range 1)				230...315: 5 nm
Bandwidth (Ex) (Range 2)				316...850: 10 nm
Gain				80	Manual
Number of Flashes				25
Integration Time				20	µs
Lag Time				0	µs
Settle Time				0	ms
Z-Position (Manual)				20000	µm
Part of Plate				F2-F2
Start Time:	03.10.2018 15:41:34
	Temperature: 31.4 °C
Wavel.	600	605	610	615	620	625	630	635	640	645	650	655	660	665	670
F2	13	14	13	12	10	12	7	8	7	7	6	5	5	4	3
End Time:	03.10.2018 15:41:52
Label: Label1_Copy9_Copy31
Mode				Fluorescence Top Reading
Emission Wavelength Start				605	nm
Emission Wavelength End				670	nm
Emission Wavelength Step Size				5	nm
Emission Scan Number				14
Excitation Wavelength				570	nm
Bandwidth (Em)				280...850: 20 nm
Bandwidth (Ex) (Range 1)				230...315: 5 nm
Bandwidth (Ex) (Range 2)				316...850: 10 nm
Gain				80	Manual
Number of Flashes				25
Integration Time				20	µs
Lag Time				0	µs
Settle Time				0	ms
Z-Position (Manual)				20000	µm
Part of Plate				F2-F2
Start Time:	03.10.2018 15:42:01
	Temperature: 31.2 °C
Wavel.	605	610	615	620	625	630	635	640	645	650	655	660	665	670
F2	12	11	10	10	9	8	8	7	6	8	5	5	5	5
End Time:	03.10.2018 15:42:18
Label: Label1_Copy9_Copy32
Mode				Fluorescence Top Reading
Emission Wavelength Start				610	nm
Emission Wavelength End				670	nm
Emission Wavelength Step Size				5	nm
Emission Scan Number				13
Excitation Wavelength				575	nm
Bandwidth (Em)				280...850: 20 nm
Bandwidth (Ex) (Range 1)				230...315: 5 nm
Bandwidth (Ex) (Range 2)				316...850: 10 nm
Gain				80	Manual
Number of Flashes				25
Integration Time				20	µs
Lag Time				0	µs
Settle Time				0	ms
Z-Position (Manual)				20000	µm
Part of Plate				F2-F2
Start Time:	03.10.2018 15:42:27
	Temperature: 31.3 °C
Wavel.	610	615	620	625	630	635	640	645	650	655	660	665	670
F2	8	8	8	9	5	7	6	5	5	5	4	5	5
End Time:	03.10.2018 15:42:44
Label: Label1_Copy9_Copy33
Mode				Fluorescence Top Reading
Emission Wavelength Start				615	nm
Emission Wavelength End				670	nm
Emission Wavelength Step Size				5	nm
Emission Scan Number				12
Excitation Wavelength				580	nm
Bandwidth (Em)				280...850: 20 nm
Bandwidth (Ex) (Range 1)				230...315: 5 nm
Bandwidth (Ex) (Range 2)				316...850: 10 nm
Gain				80	Manual
Number of Flashes				25
Integration Time				20	µs
Lag Time				0	µs
Settle Time				0	ms
Z-Position (Manual)				20000	µm
Part of Plate				F2-F2
Start Time:	03.10.2018 15:42:53
	Temperature: 31.3 °C
Wavel.	615	620	625	630	635	640	645	650	655	660	665	670
F2	4	4	2	4	3	2	2	3	3	2	1	1
End Time:	03.10.2018 15:43:09
Label: Label1_Copy9_Copy34
Mode				Fluorescence Top Reading
Emission Wavelength Start				620	nm
Emission Wavelength End				670	nm
Emission Wavelength Step Size				5	nm
Emission Scan Number				11
Excitation Wavelength				585	nm
Bandwidth (Em)				280...850: 20 nm
Bandwidth (Ex) (Range 1)				230...315: 5 nm
Bandwidth (Ex) (Range 2)				316...850: 10 nm
Gain				80	Manual
Number of Flashes				25
Integration Time				20	µs
Lag Time				0	µs
Settle Time				0	ms
Z-Position (Manual)				20000	µm
Part of Plate				F2-F2
Start Time:	03.10.2018 15:43:18
	Temperature: 31.3 °C
Wavel.	620	625	630	635	640	645	650	655	660	665	670
F2	3	2	2	2	1	2	1	1	1	2	1
End Time:	03.10.2018 15:43:33
Label: Label1_Copy9_Copy35
Mode				Fluorescence Top Reading
Emission Wavelength Start				625	nm
Emission Wavelength End				670	nm
Emission Wavelength Step Size				5	nm
Emission Scan Number				10
Excitation Wavelength				590	nm
Bandwidth (Em)				280...850: 20 nm
Bandwidth (Ex) (Range 1)				230...315: 5 nm
Bandwidth (Ex) (Range 2)				316...850: 10 nm
Gain				80	Manual
Number of Flashes				25
Integration Time				20	µs
Lag Time				0	µs
Settle Time				0	ms
Z-Position (Manual)				20000	µm
Part of Plate				F2-F2
Start Time:	03.10.2018 15:43:42
	Temperature: 31.3 °C
Wavel.	625	630	635	640	645	650	655	660	665	670
F2	1	1	1	0	1	0	2	2	2	0
End Time:	03.10.2018 15:43:56
Label: Label1_Copy9_Copy36
Mode				Fluorescence Top Reading
Emission Wavelength Start				630	nm
Emission Wavelength End				670	nm
Emission Wavelength Step Size				5	nm
Emission Scan Number				9
Excitation Wavelength				595	nm
Bandwidth (Em)				280...850: 20 nm
Bandwidth (Ex) (Range 1)				230...315: 5 nm
Bandwidth (Ex) (Range 2)				316...850: 10 nm
Gain				80	Manual
Number of Flashes				25
Integration Time				20	µs
Lag Time				0	µs
Settle Time				0	ms
Z-Position (Manual)				20000	µm
Part of Plate				F2-F2
Start Time:	03.10.2018 15:44:05
	Temperature: 31.5 °C
Wavel.	630	635	640	645	650	655	660	665	670
F2	1	2	0	1	1	2	1	0	2
End Time:	03.10.2018 15:44:19
Label: Label1_Copy9_Copy37
Mode				Fluorescence Top Reading
Emission Wavelength Start				635	nm
Emission Wavelength End				670	nm
Emission Wavelength Step Size				5	nm
Emission Scan Number				8
Excitation Wavelength				600	nm
Bandwidth (Em)				280...850: 20 nm
Bandwidth (Ex) (Range 1)				230...315: 5 nm
Bandwidth (Ex) (Range 2)				316...850: 10 nm
Gain				80	Manual
Number of Flashes				25
Integration Time				20	µs
Lag Time				0	µs
Settle Time				0	ms
Z-Position (Manual)				20000	µm
Part of Plate				F2-F2
Start Time:	03.10.2018 15:44:28
	Temperature: 31.5 °C
Wavel.	635	640	645	650	655	660	665	670
F2	1	0	2	0	1	1	1	2
End Time:	03.10.2018 15:44:41
[truncated: 5 more columns]

## Sheet: Spectrum matrix raw data
Wavel.	405	410	415	420	425	430	435	440	445	450	455	460	465	470	475	480	485	490	495	500	505	510	515	520	525	530	535	540	545	550	555	560	565	570	575	580	585	590	595	600	605	610	615	620	625	630	635	640	645
370	57	65	86	105	103	101	82	69	57	51	46	44	44	39	38	40	46	58	88	132	187	232	284	296	281	256	211	179	147	130	110	94	78	65	52	44	35	31	24	20	19	14	11	9	9	8	7	6	6
375		51	53	75	91	100	94	81	65	52	44	40	38	37	34	39	46	63	90	139	189	239	281	300	280	251	210	175	145	127	108	95	80	63	51	44	37	30	24	21	17	16	12	11	8	8	7	6	5
380			50	53	71	88	93	90	78	61	49	42	37	37	34	38	47	64	97	152	212	264	313	325	309	268	231	194	159	136	120	102	82	70	55	48	38	31	27	22	21	15	13	12	9	9	6	7	8
385				42	49	61	78	85	84	75	59	47	38	33	32	36	45	65	104	163	230	292	346	358	337	301	255	211	178	151	128	112	90	77	59	54	40	33	27	21	20	15	12	12	8	8	7	7	7
390					36	33	45	56	66	69	64	52	41	30	28	31	41	58	100	162	235	295	350	367	342	309	261	219	180	151	133	113	94	78	64	50	41	33	26	23	18	15	13	9	8	7	5	7	4
395						33	31	38	50	61	65	60	50	38	32	31	42	61	105	173	254	322	391	400	386	344	292	238	196	170	145	126	101	88	70	58	46	37	30	25	22	17	14	12	10	10	7	7	6
400							28	25	29	39	47	52	51	46	39	36	41	57	103	181	261	338	415	439	415	369	311	259	215	183	158	133	109	89	74	63	48	38	34	27	23	18	16	14	11	10	7	7	7
405								22	19	23	29	37	42	46	43	42	44	60	115	191	286	379	466	493	465	419	348	293	241	202	176	153	125	101	84	69	54	41	34	27	23	20	15	13	11	9	7	7	5
410									19	16	18	23	31	39	46	47	53	70	131	221	339	443	559	598	564	508	422	345	288	250	207	180	149	126	99	82	67	54	45	36	29	25	19	16	15	12	10	9	7
415										14	11	11	15	22	33	45	61	87	157	285	436	585	743	793	760	672	559	464	382	329	278	238	197	166	132	107	86	68	55	44	40	31	25	22	17	15	12	10	8
420											14	11	13	16	28	43	77	120	231	426	670	903	1146	1238	1174	1039	863	715	592	505	427	372	311	259	204	171	129	106	86	70	59	49	40	31	29	23	18	16	12
425												13	11	12	19	36	75	133	296	577	903	1226	1546	1668	1581	1386	1155	965	802	689	570	505	411	335	274	221	177	141	116	92	79	63	55	44	34	29	25	21	18
430													12	10	14	26	63	135	327	665	1064	1462	1860	1986	1876	1659	1374	1154	941	811	684	602	495	401	326	259	209	168	137	111	90	74	64	51	42	36	29	26	19
435														11	12	24	59	148	382	815	1329	1844	2359	2518	2397	2099	1738	1442	1183	1025	873	753	624	509	407	334	266	202	167	134	112	94	77	65	51	45	31	26	23
440															19	33	77	205	536	1145	1960	2737	3530	3741	3555	3108	2585	2150	1763	1511	1287	1127	911	751	611	491	388	308	249	199	172	137	114	94	77	66	49	44	36
445																45	117	262	741	1593	2737	3769	4858	5183	4901	4320	3574	2972	2425	2097	1819	1549	1286	1042	853	687	538	424	341	277	238	187	157	132	104	86	67	58	46
450																	167	380	937	2107	3662	5047	6469	6927	6610	5804	4803	4006	3272	2819	2439	2092	1714	1396	1130	915	725	575	464	378	326	259	214	174	143	118	91	80	63
455																		562	1149	2490	4799	6593	8456	9085	8660	7625	6304	5156	4280	3699	3191	2727	2230	1827	1480	1208	949	762	608	496	426	325	278	228	181	154	124	105	83
460																			1888	3204	5957	8907	11349	12102	11541	10149	8411	6885	5698	4929	4273	3656	3003	2420	1982	1598	1284	1021	810	659	565	450	383	309	251	205	168	139	114
465																				4514	7026	10990	13884	14903	14065	12304	10211	8535	6992	6066	5232	4495	3687	3005	2432	1969	1586	1236	1001	815	696	560	464	380	309	249	203	170	144
470																					8468	12029	15310	16959	15982	13986	11628	9679	7947	6905	5948	5111	4206	3422	2756	2244	1765	1411	1146	924	777	619	523	431	345	282	228	192	159
475																						14946	18414	20081	19231	16989	13887	11510	9436	8254	6952	6069	5009	4079	3300	2681	2147	1686	1356	1106	957	755	633	509	424	344	275	229	187
480																							24038	26162	25259	22228	18278	15174	12461	10791	9158	7983	6578	5383	4365	3535	2787	2233	1801	1463	1269	965	821	690	560	451	367	311	248
485																								39323	38338	33725	27340	22830	18822	16008	13783	12017	9897	8085	6555	5300	4184	3363	2659	2195	1893	1488	1238	1027	844	703	558	463	378
490																									42638	38977	31597	26214	21189	18372	15733	13518	11367	9243	7340	6067	4809	3824	3040	2494	2140	1635	1399	1157	934	767	619	524	417
495																										34086	28275	23609	19457	16640	14295	12261	10255	8385	6615	5483	4363	3480	2774	2257	1945	1477	1281	1052	844	704	558	470	380
500																											27167	22820	18914	15979	13839	11935	9808	8008	6480	5252	4150	3285	2683	2155	1828	1463	1229	1019	807	664	543	457	365
505																												22273	18416	16182	13828	11378	9873	8075	6475	5235	4159	3281	2686	2152	1815	1459	1232	1021	804	674	556	455	363
510																													16399	14814	12440	10315	8846	7241	5740	4771	3772	2987	2386	1950	1703	1288	1117	924	746	623	500	410	331
515																														10361	8873	7537	6443	5252	4280	3449	2817	2183	1787	1412	1205	969	809	685	554	463	371	314	246
520																															4981	4334	3710	2998	2462	1998	1589	1262	1001	823	715	557	480	391	335	270	216	182	144
525																																1968	1686	1389	1149	911	744	576	481	383	324	260	223	190	157	129	110	88	74
530																																	840	704	589	479	377	303	249	206	179	135	119	100	86	71	62	53	44
535																																		270	226	197	157	132	108	88	79	67	58	50	44	36	33	30	26
540																																			86	76	65	57	48	43	38	32	29	26	23	19	16	16	13
545																																				44	40	39	31	31	30	25	24	23	19	16	16	16	14
550																																					26	26	25	23	20	20	18	17	14	14	12	11	10
555																																						22	22	20	18	18	17	16	16	12	12	12	8
560																																							19	19	17	16	17	13	12	10	9	9	7
565																																								13	14	13	12	10	12	7	8	7	7
570																																									12	11	10	10	9	8	8	7	6
575																																										8	8	8	9	5	7	6	5
580																																											4	4	2	4	3	2	2
585																																												3	2	2	2	1	2
590																																													1	1	1	0	1
595																																														1	2	0	1
600																																															1	0	2
[truncated: 5 more columns]
