# Supplementary material for: In-Vitro Characterization of mCerulean3_mRuby3 as a Novel FRET Pair with Favorable Bleed-Through Characteristics
Source: Biosensors (Basel). 2019 Feb 28;9(1):33. doi: 10.3390/bios9010033 (PMC6468510; doi:10.3390/bios9010033)
Supplement: Supplementary file 1 [file biosensors-09-00033-s001.zip › Supplementary Material Erismann et al/3D spectra of trypsin digests/CloverRuby/6 Ruby.xlsx]

## Sheet: Recordings
Application: Tecan i-control				Tecan i-control , 2.0.10.0
Device: infinite 200Pro				Serial number: 1501008512				Serial number of connected stacker:
Firmware: V_3.40_01/15_Infinite (Dec 23 2014/12.45.11)				MAI, V_3.40_01/15_Infinite (Dec 23 2014/12.45.11)
Date:	03.10.2018
Time:	13:33:04
System				PHARPC-HPED01
User				UZH\marand
Plate				Greiner 96 Flat Bottom Transparent Polystyrene Cat. No.: 655101/655161/655192 [GRE96ft.pdfx]
Plate-ID (Stacker)
Label: Label1
Mode				Fluorescence Top Reading
Emission Wavelength Start				405	nm
Emission Wavelength End				670	nm
Emission Wavelength Step Size				5	nm
Emission Scan Number				54
Excitation Wavelength				370	nm
Bandwidth (Em)				280...850: 20 nm
Bandwidth (Ex) (Range 1)				230...315: 5 nm
Bandwidth (Ex) (Range 2)				316...850: 10 nm
Gain				80	Manual
Number of Flashes				25
Integration Time				20	µs
Lag Time				0	µs
Settle Time				0	ms
Z-Position (Manual)				20000	µm
Part of Plate				G2-G2
Start Time:	03.10.2018 13:33:06
	Temperature: 30.9 °C
Wavel.	405	410	415	420	425	430	435	440	445	450	455	460	465	470	475	480	485	490	495	500	505	510	515	520	525	530	535	540	545	550	555	560	565	570	575	580	585	590	595	600	605	610	615	620	625	630	635	640	645
G2	146	180	229	249	251	245	221	205	189	167	151	138	127	115	99	87	75	64	53	47	38	35	28	22	20	18	19	19	27	40	65	99	143	184	221	238	256	256	260	247	228	214	203	182	167	148	132	117	101
End Time:	03.10.2018 13:33:49
Label: Label1_Copy1
Mode				Fluorescence Top Reading
Emission Wavelength Start				410	nm
Emission Wavelength End				670	nm
Emission Wavelength Step Size				5	nm
Emission Scan Number				53
Excitation Wavelength				375	nm
Bandwidth (Em)				280...850: 20 nm
Bandwidth (Ex) (Range 1)				230...315: 5 nm
Bandwidth (Ex) (Range 2)				316...850: 10 nm
Gain				80	Manual
Number of Flashes				25
Integration Time				20	µs
Lag Time				0	µs
Settle Time				0	ms
Z-Position (Manual)				20000	µm
Part of Plate				G2-G2
Start Time:	03.10.2018 13:33:59
	Temperature: 30.7 °C
Wavel.	410	415	420	425	430	435	440	445	450	455	460	465	470	475	480	485	490	495	500	505	510	515	520	525	530	535	540	545	550	555	560	565	570	575	580	585	590	595	600	605	610	615	620	625	630	635	640	645	650
G2	178	191	225	238	246	238	224	195	164	142	127	116	99	90	74	67	59	47	42	36	31	24	21	18	18	16	18	24	37	65	98	135	173	210	234	249	249	251	240	231	211	197	183	161	143	133	114	96	90
End Time:	03.10.2018 13:34:42
Label: Label1_Copy2
Mode				Fluorescence Top Reading
Emission Wavelength Start				415	nm
Emission Wavelength End				670	nm
Emission Wavelength Step Size				5	nm
Emission Scan Number				52
Excitation Wavelength				380	nm
Bandwidth (Em)				280...850: 20 nm
Bandwidth (Ex) (Range 1)				230...315: 5 nm
Bandwidth (Ex) (Range 2)				316...850: 10 nm
Gain				80	Manual
Number of Flashes				25
Integration Time				20	µs
Lag Time				0	µs
Settle Time				0	ms
Z-Position (Manual)				20000	µm
Part of Plate				G2-G2
Start Time:	03.10.2018 13:34:51
	Temperature: 30.6 °C
Wavel.	415	420	425	430	435	440	445	450	455	460	465	470	475	480	485	490	495	500	505	510	515	520	525	530	535	540	545	550	555	560	565	570	575	580	585	590	595	600	605	610	615	620	625	630	635	640	645	650	655
G2	188	194	209	236	241	236	208	179	150	130	115	99	85	79	64	58	47	39	35	30	25	22	18	17	16	18	23	38	57	91	127	162	196	214	231	236	230	223	211	198	180	166	152	135	119	108	91	79	71
End Time:	03.10.2018 13:35:33
Label: Label1_Copy3
Mode				Fluorescence Top Reading
Emission Wavelength Start				420	nm
Emission Wavelength End				670	nm
Emission Wavelength Step Size				5	nm
Emission Scan Number				51
Excitation Wavelength				385	nm
Bandwidth (Em)				280...850: 20 nm
Bandwidth (Ex) (Range 1)				230...315: 5 nm
Bandwidth (Ex) (Range 2)				316...850: 10 nm
Gain				80	Manual
Number of Flashes				25
Integration Time				20	µs
Lag Time				0	µs
Settle Time				0	ms
Z-Position (Manual)				20000	µm
Part of Plate				G2-G2
Start Time:	03.10.2018 13:35:43
	Temperature: 30.8 °C
Wavel.	420	425	430	435	440	445	450	455	460	465	470	475	480	485	490	495	500	505	510	515	520	525	530	535	540	545	550	555	560	565	570	575	580	585	590	595	600	605	610	615	620	625	630	635	640	645	650	655	660
G2	174	175	191	212	224	219	203	171	144	128	110	96	86	73	63	55	46	39	34	29	24	22	18	15	17	21	30	49	72	99	128	156	169	178	181	180	175	167	150	140	130	118	105	95	86	70	64	56	45
End Time:	03.10.2018 13:36:24
Label: Label1_Copy4
Mode				Fluorescence Top Reading
Emission Wavelength Start				425	nm
Emission Wavelength End				670	nm
Emission Wavelength Step Size				5	nm
Emission Scan Number				50
Excitation Wavelength				390	nm
Bandwidth (Em)				280...850: 20 nm
Bandwidth (Ex) (Range 1)				230...315: 5 nm
Bandwidth (Ex) (Range 2)				316...850: 10 nm
Gain				80	Manual
Number of Flashes				25
Integration Time				20	µs
Lag Time				0	µs
Settle Time				0	ms
Z-Position (Manual)				20000	µm
Part of Plate				G2-G2
Start Time:	03.10.2018 13:36:34
	Temperature: 30.8 °C
Wavel.	425	430	435	440	445	450	455	460	465	470	475	480	485	490	495	500	505	510	515	520	525	530	535	540	545	550	555	560	565	570	575	580	585	590	595	600	605	610	615	620	625	630	635	640	645	650	655	660	665
G2	130	126	141	159	164	164	143	124	101	83	69	60	50	46	39	32	28	24	22	17	15	13	12	11	14	19	30	44	61	76	89	99	103	106	107	100	97	92	85	76	68	62	56	51	40	36	32	27	23
End Time:	03.10.2018 13:37:15
Label: Label1_Copy5
Mode				Fluorescence Top Reading
Emission Wavelength Start				430	nm
Emission Wavelength End				670	nm
Emission Wavelength Step Size				5	nm
Emission Scan Number				49
Excitation Wavelength				395	nm
Bandwidth (Em)				280...850: 20 nm
Bandwidth (Ex) (Range 1)				230...315: 5 nm
Bandwidth (Ex) (Range 2)				316...850: 10 nm
Gain				80	Manual
Number of Flashes				25
Integration Time				20	µs
Lag Time				0	µs
Settle Time				0	ms
Z-Position (Manual)				20000	µm
Part of Plate				G2-G2
Start Time:	03.10.2018 13:37:24
	Temperature: 30.7 °C
Wavel.	430	435	440	445	450	455	460	465	470	475	480	485	490	495	500	505	510	515	520	525	530	535	540	545	550	555	560	565	570	575	580	585	590	595	600	605	610	615	620	625	630	635	640	645	650	655	660	665	670
G2	112	112	122	131	144	138	123	106	87	68	55	47	43	35	30	25	22	18	15	13	12	11	11	11	14	19	25	36	47	53	58	62	63	64	61	56	50	49	44	39	37	32	27	25	23	19	17	16	12
End Time:	03.10.2018 13:38:04
Label: Label1_Copy6
Mode				Fluorescence Top Reading
Emission Wavelength Start				435	nm
Emission Wavelength End				670	nm
Emission Wavelength Step Size				5	nm
Emission Scan Number				48
Excitation Wavelength				400	nm
Bandwidth (Em)				280...850: 20 nm
Bandwidth (Ex) (Range 1)				230...315: 5 nm
Bandwidth (Ex) (Range 2)				316...850: 10 nm
Gain				80	Manual
Number of Flashes				25
Integration Time				20	µs
Lag Time				0	µs
Settle Time				0	ms
Z-Position (Manual)				20000	µm
Part of Plate				G2-G2
Start Time:	03.10.2018 13:38:13
	Temperature: 30.8 °C
Wavel.	435	440	445	450	455	460	465	470	475	480	485	490	495	500	505	510	515	520	525	530	535	540	545	550	555	560	565	570	575	580	585	590	595	600	605	610	615	620	625	630	635	640	645	650	655	660	665	670
G2	104	103	113	118	118	120	116	101	85	66	52	44	37	32	26	22	19	16	12	12	10	9	9	10	14	15	19	23	28	31	31	34	31	30	29	28	23	23	20	18	16	15	12	12	11	9	7	6
End Time:	03.10.2018 13:38:53
Label: Label1_Copy7
Mode				Fluorescence Top Reading
Emission Wavelength Start				440	nm
Emission Wavelength End				670	nm
Emission Wavelength Step Size				5	nm
Emission Scan Number				47
Excitation Wavelength				405	nm
Bandwidth (Em)				280...850: 20 nm
Bandwidth (Ex) (Range 1)				230...315: 5 nm
Bandwidth (Ex) (Range 2)				316...850: 10 nm
Gain				80	Manual
Number of Flashes				25
Integration Time				20	µs
Lag Time				0	µs
Settle Time				0	ms
Z-Position (Manual)				20000	µm
Part of Plate				G2-G2
Start Time:	03.10.2018 13:39:02
	Temperature: 30.6 °C
Wavel.	440	445	450	455	460	465	470	475	480	485	490	495	500	505	510	515	520	525	530	535	540	545	550	555	560	565	570	575	580	585	590	595	600	605	610	615	620	625	630	635	640	645	650	655	660	665	670
G2	86	86	88	91	96	100	94	86	72	55	42	35	27	24	20	17	15	13	11	10	9	8	8	10	10	14	16	16	19	20	20	19	18	18	16	16	15	13	14	12	10	9	9	7	6	7	8
End Time:	03.10.2018 13:39:41
Label: Label1_Copy8
Mode				Fluorescence Top Reading
Emission Wavelength Start				445	nm
Emission Wavelength End				670	nm
Emission Wavelength Step Size				5	nm
Emission Scan Number				46
Excitation Wavelength				410	nm
Bandwidth (Em)				280...850: 20 nm
Bandwidth (Ex) (Range 1)				230...315: 5 nm
Bandwidth (Ex) (Range 2)				316...850: 10 nm
Gain				80	Manual
Number of Flashes				25
Integration Time				20	µs
Lag Time				0	µs
Settle Time				0	ms
Z-Position (Manual)				20000	µm
Part of Plate				G2-G2
Start Time:	03.10.2018 13:39:50
	Temperature: 30.8 °C
Wavel.	445	450	455	460	465	470	475	480	485	490	495	500	505	510	515	520	525	530	535	540	545	550	555	560	565	570	575	580	585	590	595	600	605	610	615	620	625	630	635	640	645	650	655	660	665	670
G2	65	58	57	61	65	69	73	68	56	44	30	21	19	16	13	11	9	8	8	7	6	7	8	9	11	12	14	14	15	15	14	14	14	12	11	11	10	9	7	8	6	6	5	4	4	5
End Time:	03.10.2018 13:40:29
Label: Label1_Copy9
Mode				Fluorescence Top Reading
Emission Wavelength Start				450	nm
Emission Wavelength End				670	nm
Emission Wavelength Step Size				5	nm
Emission Scan Number				45
Excitation Wavelength				415	nm
Bandwidth (Em)				280...850: 20 nm
Bandwidth (Ex) (Range 1)				230...315: 5 nm
Bandwidth (Ex) (Range 2)				316...850: 10 nm
Gain				80	Manual
Number of Flashes				25
Integration Time				20	µs
Lag Time				0	µs
Settle Time				0	ms
Z-Position (Manual)				20000	µm
Part of Plate				G2-G2
Start Time:	03.10.2018 13:40:38
	Temperature: 30.7 °C
Wavel.	450	455	460	465	470	475	480	485	490	495	500	505	510	515	520	525	530	535	540	545	550	555	560	565	570	575	580	585	590	595	600	605	610	615	620	625	630	635	640	645	650	655	660	665	670
G2	42	38	37	37	44	55	58	59	52	40	27	19	14	12	10	9	8	8	7	6	6	8	9	12	12	15	16	18	18	18	16	15	16	12	12	10	11	8	9	6	6	7	5	4	3
End Time:	03.10.2018 13:41:16
Label: Label1_Copy9_Copy1
Mode				Fluorescence Top Reading
Emission Wavelength Start				455	nm
Emission Wavelength End				670	nm
Emission Wavelength Step Size				5	nm
Emission Scan Number				44
Excitation Wavelength				420	nm
Bandwidth (Em)				280...850: 20 nm
Bandwidth (Ex) (Range 1)				230...315: 5 nm
Bandwidth (Ex) (Range 2)				316...850: 10 nm
Gain				80	Manual
Number of Flashes				25
Integration Time				20	µs
Lag Time				0	µs
Settle Time				0	ms
Z-Position (Manual)				20000	µm
Part of Plate				G2-G2
Start Time:	03.10.2018 13:41:25
	Temperature: 30.7 °C
Wavel.	455	460	465	470	475	480	485	490	495	500	505	510	515	520	525	530	535	540	545	550	555	560	565	570	575	580	585	590	595	600	605	610	615	620	625	630	635	640	645	650	655	660	665	670
G2	31	29	28	31	38	47	55	60	51	39	29	20	13	10	9	9	7	6	8	8	10	12	15	18	21	23	24	23	24	24	22	21	19	17	15	14	14	12	11	9	7	7	6	4
End Time:	03.10.2018 13:42:02
Label: Label1_Copy9_Copy2
Mode				Fluorescence Top Reading
Emission Wavelength Start				460	nm
Emission Wavelength End				670	nm
Emission Wavelength Step Size				5	nm
Emission Scan Number				43
Excitation Wavelength				425	nm
Bandwidth (Em)				280...850: 20 nm
Bandwidth (Ex) (Range 1)				230...315: 5 nm
Bandwidth (Ex) (Range 2)				316...850: 10 nm
Gain				80	Manual
Number of Flashes				25
Integration Time				20	µs
Lag Time				0	µs
Settle Time				0	ms
Z-Position (Manual)				20000	µm
Part of Plate				G2-G2
Start Time:	03.10.2018 13:42:11
	Temperature: 30.8 °C
Wavel.	460	465	470	475	480	485	490	495	500	505	510	515	520	525	530	535	540	545	550	555	560	565	570	575	580	585	590	595	600	605	610	615	620	625	630	635	640	645	650	655	660	665	670
G2	26	23	23	27	33	45	52	57	53	42	30	18	11	9	8	7	7	8	9	12	16	20	26	30	31	32	34	34	33	32	29	27	25	21	19	17	16	12	13	10	7	7	7
End Time:	03.10.2018 13:42:47
Label: Label1_Copy9_Copy3
Mode				Fluorescence Top Reading
Emission Wavelength Start				465	nm
Emission Wavelength End				670	nm
Emission Wavelength Step Size				5	nm
Emission Scan Number				42
Excitation Wavelength				430	nm
Bandwidth (Em)				280...850: 20 nm
Bandwidth (Ex) (Range 1)				230...315: 5 nm
Bandwidth (Ex) (Range 2)				316...850: 10 nm
Gain				80	Manual
Number of Flashes				25
Integration Time				20	µs
Lag Time				0	µs
Settle Time				0	ms
Z-Position (Manual)				20000	µm
Part of Plate				G2-G2
Start Time:	03.10.2018 13:42:56
	Temperature: 30.6 °C
Wavel.	465	470	475	480	485	490	495	500	505	510	515	520	525	530	535	540	545	550	555	560	565	570	575	580	585	590	595	600	605	610	615	620	625	630	635	640	645	650	655	660	665	670
G2	18	15	16	18	24	31	37	44	43	36	25	14	11	8	7	7	6	9	12	18	24	31	37	36	40	40	38	41	38	33	32	29	25	25	21	17	14	13	13	10	11	8
End Time:	03.10.2018 13:43:32
Label: Label1_Copy9_Copy4
Mode				Fluorescence Top Reading
Emission Wavelength Start				470	nm
Emission Wavelength End				670	nm
Emission Wavelength Step Size				5	nm
Emission Scan Number				41
Excitation Wavelength				435	nm
Bandwidth (Em)				280...850: 20 nm
Bandwidth (Ex) (Range 1)				230...315: 5 nm
Bandwidth (Ex) (Range 2)				316...850: 10 nm
Gain				80	Manual
Number of Flashes				25
Integration Time				20	µs
Lag Time				0	µs
Settle Time				0	ms
Z-Position (Manual)				20000	µm
Part of Plate				G2-G2
Start Time:	03.10.2018 13:43:41
	Temperature: 30.8 °C
Wavel.	470	475	480	485	490	495	500	505	510	515	520	525	530	535	540	545	550	555	560	565	570	575	580	585	590	595	600	605	610	615	620	625	630	635	640	645	650	655	660	665	670
G2	13	12	11	13	14	20	28	33	35	30	23	16	10	6	6	8	11	14	21	29	39	45	50	51	54	51	51	48	43	41	38	33	31	27	25	21	18	16	14	12	10
End Time:	03.10.2018 13:44:16
Label: Label1_Copy9_Copy5
Mode				Fluorescence Top Reading
Emission Wavelength Start				475	nm
Emission Wavelength End				670	nm
Emission Wavelength Step Size				5	nm
Emission Scan Number				40
Excitation Wavelength				440	nm
Bandwidth (Em)				280...850: 20 nm
Bandwidth (Ex) (Range 1)				230...315: 5 nm
Bandwidth (Ex) (Range 2)				316...850: 10 nm
Gain				80	Manual
Number of Flashes				25
Integration Time				20	µs
Lag Time				0	µs
Settle Time				0	ms
Z-Position (Manual)				20000	µm
Part of Plate				G2-G2
Start Time:	03.10.2018 13:44:25
	Temperature: 30.9 °C
Wavel.	475	480	485	490	495	500	505	510	515	520	525	530	535	540	545	550	555	560	565	570	575	580	585	590	595	600	605	610	615	620	625	630	635	640	645	650	655	660	665	670
G2	12	9	10	8	10	14	21	27	33	33	27	20	12	10	9	13	21	30	44	57	67	72	77	79	77	77	75	66	63	59	52	45	40	35	32	27	23	20	19	13
End Time:	03.10.2018 13:44:59
Label: Label1_Copy9_Copy6
Mode				Fluorescence Top Reading
Emission Wavelength Start				480	nm
Emission Wavelength End				670	nm
Emission Wavelength Step Size				5	nm
Emission Scan Number				39
Excitation Wavelength				445	nm
Bandwidth (Em)				280...850: 20 nm
Bandwidth (Ex) (Range 1)				230...315: 5 nm
Bandwidth (Ex) (Range 2)				316...850: 10 nm
Gain				80	Manual
Number of Flashes				25
Integration Time				20	µs
Lag Time				0	µs
Settle Time				0	ms
Z-Position (Manual)				20000	µm
Part of Plate				G2-G2
Start Time:	03.10.2018 13:45:08
	Temperature: 30.6 °C
Wavel.	480	485	490	495	500	505	510	515	520	525	530	535	540	545	550	555	560	565	570	575	580	585	590	595	600	605	610	615	620	625	630	635	640	645	650	655	660	665	670
G2	10	9	8	9	9	12	18	28	33	33	29	22	17	14	18	30	42	61	78	92	103	109	108	111	102	101	93	85	81	67	61	59	50	43	40	34	29	25	21
End Time:	03.10.2018 13:45:42
Label: Label1_Copy9_Copy7
Mode				Fluorescence Top Reading
Emission Wavelength Start				485	nm
Emission Wavelength End				670	nm
Emission Wavelength Step Size				5	nm
Emission Scan Number				38
Excitation Wavelength				450	nm
Bandwidth (Em)				280...850: 20 nm
Bandwidth (Ex) (Range 1)				230...315: 5 nm
Bandwidth (Ex) (Range 2)				316...850: 10 nm
Gain				80	Manual
Number of Flashes				25
Integration Time				20	µs
Lag Time				0	µs
Settle Time				0	ms
Z-Position (Manual)				20000	µm
Part of Plate				G2-G2
Start Time:	03.10.2018 13:45:51
	Temperature: 30.6 °C
Wavel.	485	490	495	500	505	510	515	520	525	530	535	540	545	550	555	560	565	570	575	580	585	590	595	600	605	610	615	620	625	630	635	640	645	650	655	660	665	670
G2	20	8	7	6	7	9	15	24	29	33	31	27	26	29	40	60	86	111	135	149	157	164	157	153	143	133	123	113	102	93	84	74	62	51	47	41	37	30
End Time:	03.10.2018 13:46:24
Label: Label1_Copy9_Copy8
Mode				Fluorescence Top Reading
Emission Wavelength Start				490	nm
Emission Wavelength End				670	nm
Emission Wavelength Step Size				5	nm
Emission Scan Number				37
Excitation Wavelength				455	nm
Bandwidth (Em)				280...850: 20 nm
Bandwidth (Ex) (Range 1)				230...315: 5 nm
Bandwidth (Ex) (Range 2)				316...850: 10 nm
Gain				80	Manual
Number of Flashes				25
Integration Time				20	µs
Lag Time				0	µs
Settle Time				0	ms
Z-Position (Manual)				20000	µm
Part of Plate				G2-G2
Start Time:	03.10.2018 13:46:33
	Temperature: 30.8 °C
Wavel.	490	495	500	505	510	515	520	525	530	535	540	545	550	555	560	565	570	575	580	585	590	595	600	605	610	615	620	625	630	635	640	645	650	655	660	665	670
G2	17	7	6	5	6	8	13	18	24	32	33	38	43	56	81	112	148	177	194	207	208	203	204	193	172	160	154	136	120	110	96	80	73	65	53	45	38
End Time:	03.10.2018 13:47:05
Label: Label1_Copy9_Copy9
Mode				Fluorescence Top Reading
Emission Wavelength Start				495	nm
Emission Wavelength End				670	nm
Emission Wavelength Step Size				5	nm
Emission Scan Number				36
Excitation Wavelength				460	nm
Bandwidth (Em)				280...850: 20 nm
Bandwidth (Ex) (Range 1)				230...315: 5 nm
Bandwidth (Ex) (Range 2)				316...850: 10 nm
Gain				80	Manual
Number of Flashes				25
Integration Time				20	µs
Lag Time				0	µs
Settle Time				0	ms
Z-Position (Manual)				20000	µm
Part of Plate				G2-G2
Start Time:	03.10.2018 13:47:15
	Temperature: 30.7 °C
Wavel.	495	500	505	510	515	520	525	530	535	540	545	550	555	560	565	570	575	580	585	590	595	600	605	610	615	620	625	630	635	640	645	650	655	660	665	670
G2	16	9	7	6	7	8	12	16	25	36	43	58	82	116	159	200	241	261	276	282	284	271	263	236	219	204	188	167	146	129	114	97	84	75	64	52
End Time:	03.10.2018 13:47:46
Label: Label1_Copy9_Copy10
Mode				Fluorescence Top Reading
Emission Wavelength Start				500	nm
Emission Wavelength End				670	nm
Emission Wavelength Step Size				5	nm
Emission Scan Number				35
Excitation Wavelength				465	nm
Bandwidth (Em)				280...850: 20 nm
Bandwidth (Ex) (Range 1)				230...315: 5 nm
Bandwidth (Ex) (Range 2)				316...850: 10 nm
Gain				80	Manual
Number of Flashes				25
Integration Time				20	µs
Lag Time				0	µs
Settle Time				0	ms
Z-Position (Manual)				20000	µm
Part of Plate				G2-G2
Start Time:	03.10.2018 13:47:55
	Temperature: 30.7 °C
Wavel.	500	505	510	515	520	525	530	535	540	545	550	555	560	565	570	575	580	585	590	595	600	605	610	615	620	625	630	635	640	645	650	655	660	665	670
G2	33	10	7	7	9	9	12	16	26	45	63	100	143	194	247	299	324	343	354	345	331	321	292	274	248	225	200	177	161	137	121	102	89	78	64
End Time:	03.10.2018 13:48:26
Label: Label1_Copy9_Copy11
Mode				Fluorescence Top Reading
Emission Wavelength Start				505	nm
Emission Wavelength End				670	nm
Emission Wavelength Step Size				5	nm
Emission Scan Number				34
Excitation Wavelength				470	nm
Bandwidth (Em)				280...850: 20 nm
Bandwidth (Ex) (Range 1)				230...315: 5 nm
Bandwidth (Ex) (Range 2)				316...850: 10 nm
Gain				80	Manual
Number of Flashes				25
Integration Time				20	µs
Lag Time				0	µs
Settle Time				0	ms
Z-Position (Manual)				20000	µm
Part of Plate				G2-G2
Start Time:	03.10.2018 13:48:35
	Temperature: 30.6 °C
Wavel.	505	510	515	520	525	530	535	540	545	550	555	560	565	570	575	580	585	590	595	600	605	610	615	620	625	630	635	640	645	650	655	660	665	670
G2	26	9	8	10	9	11	14	20	41	65	115	166	233	298	355	387	411	419	410	396	378	349	322	298	267	247	217	181	158	141	128	105	93	79
End Time:	03.10.2018 13:49:06
Label: Label1_Copy9_Copy12
Mode				Fluorescence Top Reading
Emission Wavelength Start				510	nm
Emission Wavelength End				670	nm
Emission Wavelength Step Size				5	nm
Emission Scan Number				33
Excitation Wavelength				475	nm
Bandwidth (Em)				280...850: 20 nm
Bandwidth (Ex) (Range 1)				230...315: 5 nm
Bandwidth (Ex) (Range 2)				316...850: 10 nm
Gain				80	Manual
Number of Flashes				25
Integration Time				20	µs
Lag Time				0	µs
Settle Time				0	ms
Z-Position (Manual)				20000	µm
Part of Plate				G2-G2
Start Time:	03.10.2018 13:49:15
	Temperature: 30.6 °C
Wavel.	510	515	520	525	530	535	540	545	550	555	560	565	570	575	580	585	590	595	600	605	610	615	620	625	630	635	640	645	650	655	660	665	670
G2	15	11	11	10	12	15	23	44	77	133	220	313	402	479	527	552	561	548	529	511	472	440	403	359	324	287	253	216	191	167	146	130	106
End Time:	03.10.2018 13:49:45
Label: Label1_Copy9_Copy13
Mode				Fluorescence Top Reading
Emission Wavelength Start				515	nm
Emission Wavelength End				670	nm
Emission Wavelength Step Size				5	nm
Emission Scan Number				32
Excitation Wavelength				480	nm
Bandwidth (Em)				280...850: 20 nm
Bandwidth (Ex) (Range 1)				230...315: 5 nm
Bandwidth (Ex) (Range 2)				316...850: 10 nm
Gain				80	Manual
Number of Flashes				25
Integration Time				20	µs
Lag Time				0	µs
Settle Time				0	ms
Z-Position (Manual)				20000	µm
Part of Plate				G2-G2
Start Time:	03.10.2018 13:49:54
	Temperature: 30.7 °C
Wavel.	515	520	525	530	535	540	545	550	555	560	565	570	575	580	585	590	595	600	605	610	615	620	625	630	635	640	645	650	655	660	665	670
G2	16	13	12	14	18	27	60	108	200	311	466	625	742	817	871	874	861	836	798	721	679	631	563	507	450	399	348	305	265	227	197	173
End Time:	03.10.2018 13:50:23
Label: Label1_Copy9_Copy14
Mode				Fluorescence Top Reading
Emission Wavelength Start				520	nm
Emission Wavelength End				670	nm
Emission Wavelength Step Size				5	nm
Emission Scan Number				31
Excitation Wavelength				485	nm
Bandwidth (Em)				280...850: 20 nm
Bandwidth (Ex) (Range 1)				230...315: 5 nm
Bandwidth (Ex) (Range 2)				316...850: 10 nm
Gain				80	Manual
Number of Flashes				25
Integration Time				20	µs
Lag Time				0	µs
Settle Time				0	ms
Z-Position (Manual)				20000	µm
Part of Plate				G2-G2
Start Time:	03.10.2018 13:50:32
	Temperature: 30.7 °C
Wavel.	520	525	530	535	540	545	550	555	560	565	570	575	580	585	590	595	600	605	610	615	620	625	630	635	640	645	650	655	660	665	670
G2	17	16	18	26	46	91	182	337	511	776	1018	1236	1362	1442	1476	1441	1375	1320	1222	1135	1050	933	838	742	664	578	501	440	374	329	276
End Time:	03.10.2018 13:51:00
Label: Label1_Copy9_Copy15
Mode				Fluorescence Top Reading
Emission Wavelength Start				525	nm
Emission Wavelength End				670	nm
Emission Wavelength Step Size				5	nm
Emission Scan Number				30
Excitation Wavelength				490	nm
Bandwidth (Em)				280...850: 20 nm
Bandwidth (Ex) (Range 1)				230...315: 5 nm
Bandwidth (Ex) (Range 2)				316...850: 10 nm
Gain				80	Manual
Number of Flashes				25
Integration Time				20	µs
Lag Time				0	µs
Settle Time				0	ms
Z-Position (Manual)				20000	µm
Part of Plate				G2-G2
Start Time:	03.10.2018 13:51:09
	Temperature: 30.7 °C
Wavel.	525	530	535	540	545	550	555	560	565	570	575	580	585	590	595	600	605	610	615	620	625	630	635	640	645	650	655	660	665	670
G2	17	18	28	48	112	211	390	628	912	1211	1471	1622	1724	1757	1734	1655	1610	1474	1363	1250	1136	1003	887	796	675	596	518	455	389	329
End Time:	03.10.2018 13:51:37
Label: Label1_Copy9_Copy16
Mode				Fluorescence Top Reading
Emission Wavelength Start				530	nm
Emission Wavelength End				670	nm
Emission Wavelength Step Size				5	nm
Emission Scan Number				29
Excitation Wavelength				495	nm
Bandwidth (Em)				280...850: 20 nm
Bandwidth (Ex) (Range 1)				230...315: 5 nm
Bandwidth (Ex) (Range 2)				316...850: 10 nm
Gain				80	Manual
Number of Flashes				25
Integration Time				20	µs
Lag Time				0	µs
Settle Time				0	ms
Z-Position (Manual)				20000	µm
Part of Plate				G2-G2
Start Time:	03.10.2018 13:51:46
	Temperature: 30.7 °C
Wavel.	530	535	540	545	550	555	560	565	570	575	580	585	590	595	600	605	610	615	620	625	630	635	640	645	650	655	660	665	670
G2	14	24	44	96	193	355	573	836	1129	1353	1479	1594	1607	1580	1537	1477	1349	1278	1156	1035	941	825	726	614	543	482	410	355	304
End Time:	03.10.2018 13:52:13
Label: Label1_Copy9_Copy17
Mode				Fluorescence Top Reading
Emission Wavelength Start				535	nm
Emission Wavelength End				670	nm
Emission Wavelength Step Size				5	nm
Emission Scan Number				28
Excitation Wavelength				500	nm
Bandwidth (Em)				280...850: 20 nm
Bandwidth (Ex) (Range 1)				230...315: 5 nm
Bandwidth (Ex) (Range 2)				316...850: 10 nm
Gain				80	Manual
Number of Flashes				25
Integration Time				20	µs
Lag Time				0	µs
Settle Time				0	ms
Z-Position (Manual)				20000	µm
Part of Plate				G2-G2
Start Time:	03.10.2018 13:52:22
	Temperature: 30.8 °C
Wavel.	535	540	545	550	555	560	565	570	575	580	585	590	595	600	605	610	615	620	625	630	635	640	645	650	655	660	665	670
G2	26	46	93	193	351	570	852	1115	1323	1486	1585	1609	1598	1534	1466	1357	1251	1165	1041	933	824	730	630	561	486	418	364	311
End Time:	03.10.2018 13:52:49
Label: Label1_Copy9_Copy18
Mode				Fluorescence Top Reading
Emission Wavelength Start				540	nm
Emission Wavelength End				670	nm
Emission Wavelength Step Size				5	nm
Emission Scan Number				27
Excitation Wavelength				505	nm
Bandwidth (Em)				280...850: 20 nm
Bandwidth (Ex) (Range 1)				230...315: 5 nm
Bandwidth (Ex) (Range 2)				316...850: 10 nm
Gain				80	Manual
Number of Flashes				25
Integration Time				20	µs
Lag Time				0	µs
Settle Time				0	ms
Z-Position (Manual)				20000	µm
Part of Plate				G2-G2
Start Time:	03.10.2018 13:52:58
	Temperature: 30.8 °C
Wavel.	540	545	550	555	560	565	570	575	580	585	590	595	600	605	610	615	620	625	630	635	640	645	650	655	660	665	670
G2	52	114	210	396	724	996	1303	1558	1745	1839	1879	1867	1795	1721	1594	1463	1354	1198	1088	960	861	739	650	558	492	417	359
End Time:	03.10.2018 13:53:24
Label: Label1_Copy9_Copy19
Mode				Fluorescence Top Reading
Emission Wavelength Start				545	nm
Emission Wavelength End				670	nm
Emission Wavelength Step Size				5	nm
Emission Scan Number				26
Excitation Wavelength				510	nm
Bandwidth (Em)				280...850: 20 nm
Bandwidth (Ex) (Range 1)				230...315: 5 nm
Bandwidth (Ex) (Range 2)				316...850: 10 nm
Gain				80	Manual
Number of Flashes				25
Integration Time				20	µs
Lag Time				0	µs
Settle Time				0	ms
Z-Position (Manual)				20000	µm
Part of Plate				G2-G2
Start Time:	03.10.2018 13:53:33
	Temperature: 30.8 °C
Wavel.	545	550	555	560	565	570	575	580	585	590	595	600	605	610	615	620	625	630	635	640	645	650	655	660	665	670
G2	149	243	498	877	1226	1627	1962	2170	2310	2368	2323	2242	2166	1967	1834	1701	1516	1360	1205	1080	931	812	715	607	517	447
End Time:	03.10.2018 13:53:58
Label: Label1_Copy9_Copy20
Mode				Fluorescence Top Reading
Emission Wavelength Start				550	nm
Emission Wavelength End				670	nm
Emission Wavelength Step Size				5	nm
Emission Scan Number				25
Excitation Wavelength				515	nm
Bandwidth (Em)				280...850: 20 nm
Bandwidth (Ex) (Range 1)				230...315: 5 nm
Bandwidth (Ex) (Range 2)				316...850: 10 nm
Gain				80	Manual
Number of Flashes				25
Integration Time				20	µs
Lag Time				0	µs
Settle Time				0	ms
Z-Position (Manual)				20000	µm
Part of Plate				G2-G2
Start Time:	03.10.2018 13:54:07
	Temperature: 31 °C
Wavel.	550	555	560	565	570	575	580	585	590	595	600	605	610	615	620	625	630	635	640	645	650	655	660	665	670
G2	360	664	1121	1560	2100	2537	2787	2970	3040	2985	2882	2776	2522	2380	2192	1951	1754	1555	1385	1191	1046	919	779	672	585
End Time:	03.10.2018 13:54:32
Label: Label1_Copy9_Copy21
Mode				Fluorescence Top Reading
Emission Wavelength Start				555	nm
Emission Wavelength End				670	nm
Emission Wavelength Step Size				5	nm
Emission Scan Number				24
Excitation Wavelength				520	nm
Bandwidth (Em)				280...850: 20 nm
Bandwidth (Ex) (Range 1)				230...315: 5 nm
Bandwidth (Ex) (Range 2)				316...850: 10 nm
Gain				80	Manual
Number of Flashes				25
Integration Time				20	µs
Lag Time				0	µs
Settle Time				0	ms
Z-Position (Manual)				20000	µm
Part of Plate				G2-G2
Start Time:	03.10.2018 13:54:41
	Temperature: 30.7 °C
Wavel.	555	560	565	570	575	580	585	590	595	600	605	610	615	620	625	630	635	640	645	650	655	660	665	670
G2	841	1363	1933	2613	3125	3460	3695	3768	3725	3591	3443	3137	2976	2724	2450	2187	1942	1724	1496	1307	1149	970	830	749
End Time:	03.10.2018 13:55:05
Label: Label1_Copy9_Copy22
Mode				Fluorescence Top Reading
Emission Wavelength Start				560	nm
Emission Wavelength End				670	nm
Emission Wavelength Step Size				5	nm
Emission Scan Number				23
Excitation Wavelength				525	nm
Bandwidth (Em)				280...850: 20 nm
Bandwidth (Ex) (Range 1)				230...315: 5 nm
Bandwidth (Ex) (Range 2)				316...850: 10 nm
Gain				80	Manual
Number of Flashes				25
Integration Time				20	µs
Lag Time				0	µs
Settle Time				0	ms
Z-Position (Manual)				20000	µm
Part of Plate				G2-G2
Start Time:	03.10.2018 13:55:14
	Temperature: 30.9 °C
Wavel.	560	565	570	575	580	585	590	595	600	605	610	615	620	625	630	635	640	645	650	655	660	665	670
G2	1899	2647	3526	4241	4756	5070	5165	5113	4888	4698	4322	4034	3723	3355	2991	2652	2319	2054	1776	1581	1346	1150	1011
End Time:	03.10.2018 13:55:37
Label: Label1_Copy9_Copy23
Mode				Fluorescence Top Reading
Emission Wavelength Start				565	nm
Emission Wavelength End				670	nm
Emission Wavelength Step Size				5	nm
Emission Scan Number				22
Excitation Wavelength				530	nm
Bandwidth (Em)				280...850: 20 nm
Bandwidth (Ex) (Range 1)				230...315: 5 nm
Bandwidth (Ex) (Range 2)				316...850: 10 nm
Gain				80	Manual
Number of Flashes				25
Integration Time				20	µs
Lag Time				0	µs
Settle Time				0	ms
Z-Position (Manual)				20000	µm
Part of Plate				G2-G2
Start Time:	03.10.2018 13:55:46
	Temperature: 30.9 °C
Wavel.	565	570	575	580	585	590	595	600	605	610	615	620	625	630	635	640	645	650	655	660	665	670
G2	3238	4255	5098	5678	6042	6176	6114	5892	5646	5190	4818	4421	4048	3581	3180	2818	2442	2152	1867	1609	1377	1199
End Time:	03.10.2018 13:56:08
Label: Label1_Copy9_Copy24
Mode				Fluorescence Top Reading
Emission Wavelength Start				570	nm
Emission Wavelength End				670	nm
Emission Wavelength Step Size				5	nm
Emission Scan Number				21
Excitation Wavelength				535	nm
Bandwidth (Em)				280...850: 20 nm
Bandwidth (Ex) (Range 1)				230...315: 5 nm
Bandwidth (Ex) (Range 2)				316...850: 10 nm
Gain				80	Manual
Number of Flashes				25
Integration Time				20	µs
Lag Time				0	µs
Settle Time				0	ms
Z-Position (Manual)				20000	µm
Part of Plate				G2-G2
Start Time:	03.10.2018 13:56:18
	Temperature: 30.9 °C
Wavel.	570	575	580	585	590	595	600	605	610	615	620	625	630	635	640	645	650	655	660	665	670
G2	4557	5484	5987	6415	6565	6447	6210	6005	5426	5111	4708	4214	3760	3335	2977	2574	2261	1984	1688	1453	1261
End Time:	03.10.2018 13:56:39
Label: Label1_Copy9_Copy25
Mode				Fluorescence Top Reading
Emission Wavelength Start				575	nm
Emission Wavelength End				670	nm
Emission Wavelength Step Size				5	nm
Emission Scan Number				20
Excitation Wavelength				540	nm
Bandwidth (Em)				280...850: 20 nm
Bandwidth (Ex) (Range 1)				230...315: 5 nm
Bandwidth (Ex) (Range 2)				316...850: 10 nm
Gain				80	Manual
Number of Flashes				25
Integration Time				20	µs
Lag Time				0	µs
Settle Time				0	ms
Z-Position (Manual)				20000	µm
Part of Plate				G2-G2
Start Time:	03.10.2018 13:56:48
	Temperature: 30.8 °C
Wavel.	575	580	585	590	595	600	605	610	615	620	625	630	635	640	645	650	655	660	665	670
G2	5835	6456	6814	6984	6881	6673	6378	5777	5467	5037	4493	4056	3563	3203	2759	2425	2105	1813	1558	1339
End Time:	03.10.2018 13:57:10
Label: Label1_Copy9_Copy26
Mode				Fluorescence Top Reading
Emission Wavelength Start				580	nm
Emission Wavelength End				670	nm
Emission Wavelength Step Size				5	nm
Emission Scan Number				19
Excitation Wavelength				545	nm
Bandwidth (Em)				280...850: 20 nm
Bandwidth (Ex) (Range 1)				230...315: 5 nm
Bandwidth (Ex) (Range 2)				316...850: 10 nm
Gain				80	Manual
Number of Flashes				25
Integration Time				20	µs
Lag Time				0	µs
Settle Time				0	ms
Z-Position (Manual)				20000	µm
Part of Plate				G2-G2
Start Time:	03.10.2018 13:57:19
	Temperature: 30.8 °C
Wavel.	580	585	590	595	600	605	610	615	620	625	630	635	640	645	650	655	660	665	670
G2	7062	7466	7626	7489	7234	6931	6345	5922	5425	4953	4396	3863	3456	2991	2623	2285	1942	1694	1458
End Time:	03.10.2018 13:57:39
Label: Label1_Copy9_Copy27
Mode				Fluorescence Top Reading
Emission Wavelength Start				585	nm
Emission Wavelength End				670	nm
Emission Wavelength Step Size				5	nm
Emission Scan Number				18
Excitation Wavelength				550	nm
Bandwidth (Em)				280...850: 20 nm
Bandwidth (Ex) (Range 1)				230...315: 5 nm
Bandwidth (Ex) (Range 2)				316...850: 10 nm
Gain				80	Manual
Number of Flashes				25
Integration Time				20	µs
Lag Time				0	µs
Settle Time				0	ms
Z-Position (Manual)				20000	µm
Part of Plate				G2-G2
Start Time:	03.10.2018 13:57:48
	Temperature: 30.9 °C
Wavel.	585	590	595	600	605	610	615	620	625	630	635	640	645	650	655	660	665	670
G2	7026	7121	7060	6796	6447	5967	5574	5129	4573	4149	3613	3278	2813	2475	2149	1841	1583	1373
End Time:	03.10.2018 13:58:08
Label: Label1_Copy9_Copy28
Mode				Fluorescence Top Reading
Emission Wavelength Start				590	nm
Emission Wavelength End				670	nm
Emission Wavelength Step Size				5	nm
Emission Scan Number				17
Excitation Wavelength				555	nm
Bandwidth (Em)				280...850: 20 nm
Bandwidth (Ex) (Range 1)				230...315: 5 nm
Bandwidth (Ex) (Range 2)				316...850: 10 nm
Gain				80	Manual
Number of Flashes				25
Integration Time				20	µs
Lag Time				0	µs
Settle Time				0	ms
Z-Position (Manual)				20000	µm
Part of Plate				G2-G2
Start Time:	03.10.2018 13:58:17
	Temperature: 30.7 °C
Wavel.	590	595	600	605	610	615	620	625	630	635	640	645	650	655	660	665	670
G2	6701	6693	6442	6155	5642	5253	4840	4324	3882	3410	3067	2642	2327	2012	1730	1515	1286
End Time:	03.10.2018 13:58:37
Label: Label1_Copy9_Copy29
Mode				Fluorescence Top Reading
Emission Wavelength Start				595	nm
Emission Wavelength End				670	nm
Emission Wavelength Step Size				5	nm
Emission Scan Number				16
Excitation Wavelength				560	nm
Bandwidth (Em)				280...850: 20 nm
Bandwidth (Ex) (Range 1)				230...315: 5 nm
Bandwidth (Ex) (Range 2)				316...850: 10 nm
Gain				80	Manual
Number of Flashes				25
Integration Time				20	µs
Lag Time				0	µs
Settle Time				0	ms
Z-Position (Manual)				20000	µm
Part of Plate				G2-G2
Start Time:	03.10.2018 13:58:46
	Temperature: 30.7 °C
Wavel.	595	600	605	610	615	620	625	630	635	640	645	650	655	660	665	670
G2	6141	5987	5668	5245	4838	4455	4014	3597	3160	2830	2439	2166	1880	1612	1388	1187
End Time:	03.10.2018 13:59:04
Label: Label1_Copy9_Copy30
Mode				Fluorescence Top Reading
Emission Wavelength Start				600	nm
Emission Wavelength End				670	nm
Emission Wavelength Step Size				5	nm
Emission Scan Number				15
Excitation Wavelength				565	nm
Bandwidth (Em)				280...850: 20 nm
Bandwidth (Ex) (Range 1)				230...315: 5 nm
Bandwidth (Ex) (Range 2)				316...850: 10 nm
Gain				80	Manual
Number of Flashes				25
Integration Time				20	µs
Lag Time				0	µs
Settle Time				0	ms
Z-Position (Manual)				20000	µm
Part of Plate				G2-G2
Start Time:	03.10.2018 13:59:14
	Temperature: 30.7 °C
Wavel.	600	605	610	615	620	625	630	635	640	645	650	655	660	665	670
G2	4592	4448	4092	3775	3449	3148	2810	2457	2206	1896	1660	1466	1243	1073	923
End Time:	03.10.2018 13:59:31
Label: Label1_Copy9_Copy31
Mode				Fluorescence Top Reading
Emission Wavelength Start				605	nm
Emission Wavelength End				670	nm
Emission Wavelength Step Size				5	nm
Emission Scan Number				14
Excitation Wavelength				570	nm
Bandwidth (Em)				280...850: 20 nm
Bandwidth (Ex) (Range 1)				230...315: 5 nm
Bandwidth (Ex) (Range 2)				316...850: 10 nm
Gain				80	Manual
Number of Flashes				25
Integration Time				20	µs
Lag Time				0	µs
Settle Time				0	ms
Z-Position (Manual)				20000	µm
Part of Plate				G2-G2
Start Time:	03.10.2018 13:59:41
	Temperature: 30.8 °C
Wavel.	605	610	615	620	625	630	635	640	645	650	655	660	665	670
G2	3253	3108	2846	2583	2323	2085	1855	1627	1443	1246	1088	910	804	706
End Time:	03.10.2018 13:59:58
Label: Label1_Copy9_Copy32
Mode				Fluorescence Top Reading
Emission Wavelength Start				610	nm
Emission Wavelength End				670	nm
Emission Wavelength Step Size				5	nm
Emission Scan Number				13
Excitation Wavelength				575	nm
Bandwidth (Em)				280...850: 20 nm
Bandwidth (Ex) (Range 1)				230...315: 5 nm
Bandwidth (Ex) (Range 2)				316...850: 10 nm
Gain				80	Manual
Number of Flashes				25
Integration Time				20	µs
Lag Time				0	µs
Settle Time				0	ms
Z-Position (Manual)				20000	µm
Part of Plate				G2-G2
Start Time:	03.10.2018 14:00:07
	Temperature: 30.7 °C
Wavel.	610	615	620	625	630	635	640	645	650	655	660	665	670
G2	2029	1932	1744	1562	1394	1238	1075	951	831	737	606	535	470
End Time:	03.10.2018 14:00:24
Label: Label1_Copy9_Copy33
Mode				Fluorescence Top Reading
Emission Wavelength Start				615	nm
Emission Wavelength End				670	nm
Emission Wavelength Step Size				5	nm
Emission Scan Number				12
Excitation Wavelength				580	nm
Bandwidth (Em)				280...850: 20 nm
Bandwidth (Ex) (Range 1)				230...315: 5 nm
Bandwidth (Ex) (Range 2)				316...850: 10 nm
Gain				80	Manual
Number of Flashes				25
Integration Time				20	µs
Lag Time				0	µs
Settle Time				0	ms
Z-Position (Manual)				20000	µm
Part of Plate				G2-G2
Start Time:	03.10.2018 14:00:33
	Temperature: 30.8 °C
Wavel.	615	620	625	630	635	640	645	650	655	660	665	670
G2	979	936	819	732	649	570	498	433	384	332	286	241
End Time:	03.10.2018 14:00:49
Label: Label1_Copy9_Copy34
Mode				Fluorescence Top Reading
Emission Wavelength Start				620	nm
Emission Wavelength End				670	nm
Emission Wavelength Step Size				5	nm
Emission Scan Number				11
Excitation Wavelength				585	nm
Bandwidth (Em)				280...850: 20 nm
Bandwidth (Ex) (Range 1)				230...315: 5 nm
Bandwidth (Ex) (Range 2)				316...850: 10 nm
Gain				80	Manual
Number of Flashes				25
Integration Time				20	µs
Lag Time				0	µs
Settle Time				0	ms
Z-Position (Manual)				20000	µm
Part of Plate				G2-G2
Start Time:	03.10.2018 14:00:58
	Temperature: 30.8 °C
Wavel.	620	625	630	635	640	645	650	655	660	665	670
G2	425	379	344	307	270	228	200	184	158	139	120
End Time:	03.10.2018 14:01:13
Label: Label1_Copy9_Copy35
Mode				Fluorescence Top Reading
Emission Wavelength Start				625	nm
Emission Wavelength End				670	nm
Emission Wavelength Step Size				5	nm
Emission Scan Number				10
Excitation Wavelength				590	nm
Bandwidth (Em)				280...850: 20 nm
Bandwidth (Ex) (Range 1)				230...315: 5 nm
Bandwidth (Ex) (Range 2)				316...850: 10 nm
Gain				80	Manual
Number of Flashes				25
Integration Time				20	µs
Lag Time				0	µs
Settle Time				0	ms
Z-Position (Manual)				20000	µm
Part of Plate				G2-G2
Start Time:	03.10.2018 14:01:22
	Temperature: 30.9 °C
Wavel.	625	630	635	640	645	650	655	660	665	670
G2	219	200	177	153	130	121	106	85	77	70
End Time:	03.10.2018 14:01:37
Label: Label1_Copy9_Copy36
Mode				Fluorescence Top Reading
Emission Wavelength Start				630	nm
Emission Wavelength End				670	nm
Emission Wavelength Step Size				5	nm
Emission Scan Number				9
Excitation Wavelength				595	nm
Bandwidth (Em)				280...850: 20 nm
Bandwidth (Ex) (Range 1)				230...315: 5 nm
Bandwidth (Ex) (Range 2)				316...850: 10 nm
Gain				80	Manual
Number of Flashes				25
Integration Time				20	µs
Lag Time				0	µs
Settle Time				0	ms
Z-Position (Manual)				20000	µm
Part of Plate				G2-G2
Start Time:	03.10.2018 14:01:46
	Temperature: 30.8 °C
Wavel.	630	635	640	645	650	655	660	665	670
G2	109	98	92	80	70	62	52	47	39
End Time:	03.10.2018 14:01:59
Label: Label1_Copy9_Copy37
Mode				Fluorescence Top Reading
Emission Wavelength Start				635	nm
Emission Wavelength End				670	nm
Emission Wavelength Step Size				5	nm
Emission Scan Number				8
Excitation Wavelength				600	nm
Bandwidth (Em)				280...850: 20 nm
Bandwidth (Ex) (Range 1)				230...315: 5 nm
Bandwidth (Ex) (Range 2)				316...850: 10 nm
Gain				80	Manual
Number of Flashes				25
Integration Time				20	µs
Lag Time				0	µs
Settle Time				0	ms
Z-Position (Manual)				20000	µm
Part of Plate				G2-G2
Start Time:	03.10.2018 14:02:08
	Temperature: 31 °C
Wavel.	635	640	645	650	655	660	665	670
G2	56	48	43	38	34	27	26	22
End Time:	03.10.2018 14:02:21
[truncated: 5 more columns]

## Sheet: Spectrum matrix raw data
Wavel.	405	410	415	420	425	430	435	440	445	450	455	460	465	470	475	480	485	490	495	500	505	510	515	520	525	530	535	540	545	550	555	560	565	570	575	580	585	590	595	600	605	610	615	620	625	630	635	640	645
370	146	180	229	249	251	245	221	205	189	167	151	138	127	115	99	87	75	64	53	47	38	35	28	22	20	18	19	19	27	40	65	99	143	184	221	238	256	256	260	247	228	214	203	182	167	148	132	117	101
375		178	191	225	238	246	238	224	195	164	142	127	116	99	90	74	67	59	47	42	36	31	24	21	18	18	16	18	24	37	65	98	135	173	210	234	249	249	251	240	231	211	197	183	161	143	133	114	96
380			188	194	209	236	241	236	208	179	150	130	115	99	85	79	64	58	47	39	35	30	25	22	18	17	16	18	23	38	57	91	127	162	196	214	231	236	230	223	211	198	180	166	152	135	119	108	91
385				174	175	191	212	224	219	203	171	144	128	110	96	86	73	63	55	46	39	34	29	24	22	18	15	17	21	30	49	72	99	128	156	169	178	181	180	175	167	150	140	130	118	105	95	86	70
390					130	126	141	159	164	164	143	124	101	83	69	60	50	46	39	32	28	24	22	17	15	13	12	11	14	19	30	44	61	76	89	99	103	106	107	100	97	92	85	76	68	62	56	51	40
395						112	112	122	131	144	138	123	106	87	68	55	47	43	35	30	25	22	18	15	13	12	11	11	11	14	19	25	36	47	53	58	62	63	64	61	56	50	49	44	39	37	32	27	25
400							104	103	113	118	118	120	116	101	85	66	52	44	37	32	26	22	19	16	12	12	10	9	9	10	14	15	19	23	28	31	31	34	31	30	29	28	23	23	20	18	16	15	12
405								86	86	88	91	96	100	94	86	72	55	42	35	27	24	20	17	15	13	11	10	9	8	8	10	10	14	16	16	19	20	20	19	18	18	16	16	15	13	14	12	10	9
410									65	58	57	61	65	69	73	68	56	44	30	21	19	16	13	11	9	8	8	7	6	7	8	9	11	12	14	14	15	15	14	14	14	12	11	11	10	9	7	8	6
415										42	38	37	37	44	55	58	59	52	40	27	19	14	12	10	9	8	8	7	6	6	8	9	12	12	15	16	18	18	18	16	15	16	12	12	10	11	8	9	6
420											31	29	28	31	38	47	55	60	51	39	29	20	13	10	9	9	7	6	8	8	10	12	15	18	21	23	24	23	24	24	22	21	19	17	15	14	14	12	11
425												26	23	23	27	33	45	52	57	53	42	30	18	11	9	8	7	7	8	9	12	16	20	26	30	31	32	34	34	33	32	29	27	25	21	19	17	16	12
430													18	15	16	18	24	31	37	44	43	36	25	14	11	8	7	7	6	9	12	18	24	31	37	36	40	40	38	41	38	33	32	29	25	25	21	17	14
435														13	12	11	13	14	20	28	33	35	30	23	16	10	6	6	8	11	14	21	29	39	45	50	51	54	51	51	48	43	41	38	33	31	27	25	21
440															12	9	10	8	10	14	21	27	33	33	27	20	12	10	9	13	21	30	44	57	67	72	77	79	77	77	75	66	63	59	52	45	40	35	32
445																10	9	8	9	9	12	18	28	33	33	29	22	17	14	18	30	42	61	78	92	103	109	108	111	102	101	93	85	81	67	61	59	50	43
450																	20	8	7	6	7	9	15	24	29	33	31	27	26	29	40	60	86	111	135	149	157	164	157	153	143	133	123	113	102	93	84	74	62
455																		17	7	6	5	6	8	13	18	24	32	33	38	43	56	81	112	148	177	194	207	208	203	204	193	172	160	154	136	120	110	96	80
460																			16	9	7	6	7	8	12	16	25	36	43	58	82	116	159	200	241	261	276	282	284	271	263	236	219	204	188	167	146	129	114
465																				33	10	7	7	9	9	12	16	26	45	63	100	143	194	247	299	324	343	354	345	331	321	292	274	248	225	200	177	161	137
470																					26	9	8	10	9	11	14	20	41	65	115	166	233	298	355	387	411	419	410	396	378	349	322	298	267	247	217	181	158
475																						15	11	11	10	12	15	23	44	77	133	220	313	402	479	527	552	561	548	529	511	472	440	403	359	324	287	253	216
480																							16	13	12	14	18	27	60	108	200	311	466	625	742	817	871	874	861	836	798	721	679	631	563	507	450	399	348
485																								17	16	18	26	46	91	182	337	511	776	1018	1236	1362	1442	1476	1441	1375	1320	1222	1135	1050	933	838	742	664	578
490																									17	18	28	48	112	211	390	628	912	1211	1471	1622	1724	1757	1734	1655	1610	1474	1363	1250	1136	1003	887	796	675
495																										14	24	44	96	193	355	573	836	1129	1353	1479	1594	1607	1580	1537	1477	1349	1278	1156	1035	941	825	726	614
500																											26	46	93	193	351	570	852	1115	1323	1486	1585	1609	1598	1534	1466	1357	1251	1165	1041	933	824	730	630
505																												52	114	210	396	724	996	1303	1558	1745	1839	1879	1867	1795	1721	1594	1463	1354	1198	1088	960	861	739
510																													149	243	498	877	1226	1627	1962	2170	2310	2368	2323	2242	2166	1967	1834	1701	1516	1360	1205	1080	931
515																														360	664	1121	1560	2100	2537	2787	2970	3040	2985	2882	2776	2522	2380	2192	1951	1754	1555	1385	1191
520																															841	1363	1933	2613	3125	3460	3695	3768	3725	3591	3443	3137	2976	2724	2450	2187	1942	1724	1496
525																																1899	2647	3526	4241	4756	5070	5165	5113	4888	4698	4322	4034	3723	3355	2991	2652	2319	2054
530																																	3238	4255	5098	5678	6042	6176	6114	5892	5646	5190	4818	4421	4048	3581	3180	2818	2442
535																																		4557	5484	5987	6415	6565	6447	6210	6005	5426	5111	4708	4214	3760	3335	2977	2574
540																																			5835	6456	6814	6984	6881	6673	6378	5777	5467	5037	4493	4056	3563	3203	2759
545																																				7062	7466	7626	7489	7234	6931	6345	5922	5425	4953	4396	3863	3456	2991
550																																					7026	7121	7060	6796	6447	5967	5574	5129	4573	4149	3613	3278	2813
555																																						6701	6693	6442	6155	5642	5253	4840	4324	3882	3410	3067	2642
560																																							6141	5987	5668	5245	4838	4455	4014	3597	3160	2830	2439
565																																								4592	4448	4092	3775	3449	3148	2810	2457	2206	1896
570																																									3253	3108	2846	2583	2323	2085	1855	1627	1443
575																																										2029	1932	1744	1562	1394	1238	1075	951
580																																											979	936	819	732	649	570	498
585																																												425	379	344	307	270	228
590																																													219	200	177	153	130
595																																														109	98	92	80
600																																															56	48	43
[truncated: 5 more columns]
