# Supplementary material for: In-Vitro Characterization of mCerulean3_mRuby3 as a Novel FRET Pair with Favorable Bleed-Through Characteristics
Source: Biosensors (Basel). 2019 Feb 28;9(1):33. doi: 10.3390/bios9010033 (PMC6468510; doi:10.3390/bios9010033)
Supplement: Supplementary file 1 [file biosensors-09-00033-s001.zip › Supplementary Material Erismann et al/3D spectra of trypsin digests/CloverRuby/7 Ruby repeat after 2 h.xlsx]

## Sheet: Recordings
Application: Tecan i-control				Tecan i-control , 2.0.10.0
Device: infinite 200Pro				Serial number: 1501008512				Serial number of connected stacker:
Firmware: V_3.40_01/15_Infinite (Dec 23 2014/12.45.11)				MAI, V_3.40_01/15_Infinite (Dec 23 2014/12.45.11)
Date:	03.10.2018
Time:	15:52:41
System				PHARPC-HPED01
User				UZH\marand
Plate				Greiner 96 Flat Bottom Transparent Polystyrene Cat. No.: 655101/655161/655192 [GRE96ft.pdfx]
Plate-ID (Stacker)
Label: Label1
Mode				Fluorescence Top Reading
Emission Wavelength Start				405	nm
Emission Wavelength End				670	nm
Emission Wavelength Step Size				5	nm
Emission Scan Number				54
Excitation Wavelength				370	nm
Bandwidth (Em)				280...850: 20 nm
Bandwidth (Ex) (Range 1)				230...315: 5 nm
Bandwidth (Ex) (Range 2)				316...850: 10 nm
Gain				80	Manual
Number of Flashes				25
Integration Time				20	µs
Lag Time				0	µs
Settle Time				0	ms
Z-Position (Manual)				20000	µm
Part of Plate				G2-G2
Start Time:	03.10.2018 15:52:43
	Temperature: 31.1 °C
Wavel.	405	410	415	420	425	430	435	440	445	450	455	460	465	470	475	480	485	490	495	500	505	510	515	520	525	530	535	540	545	550	555	560	565	570	575	580	585	590	595	600	605	610	615	620	625	630	635	640	645
G2	97	116	142	165	163	159	144	134	120	107	101	86	81	72	65	56	49	41	37	32	27	24	20	17	15	14	14	14	22	32	56	84	121	157	186	207	222	225	219	211	199	190	175	158	140	128	113	101	87
End Time:	03.10.2018 15:53:26
Label: Label1_Copy1
Mode				Fluorescence Top Reading
Emission Wavelength Start				410	nm
Emission Wavelength End				670	nm
Emission Wavelength Step Size				5	nm
Emission Scan Number				53
Excitation Wavelength				375	nm
Bandwidth (Em)				280...850: 20 nm
Bandwidth (Ex) (Range 1)				230...315: 5 nm
Bandwidth (Ex) (Range 2)				316...850: 10 nm
Gain				80	Manual
Number of Flashes				25
Integration Time				20	µs
Lag Time				0	µs
Settle Time				0	ms
Z-Position (Manual)				20000	µm
Part of Plate				G2-G2
Start Time:	03.10.2018 15:53:36
	Temperature: 31.2 °C
Wavel.	410	415	420	425	430	435	440	445	450	455	460	465	470	475	480	485	490	495	500	505	510	515	520	525	530	535	540	545	550	555	560	565	570	575	580	585	590	595	600	605	610	615	620	625	630	635	640	645	650
G2	105	116	141	156	157	152	140	125	108	94	87	78	70	64	56	53	45	38	34	29	26	20	17	17	14	14	15	21	32	56	81	119	152	184	202	210	220	214	205	202	184	170	156	138	127	110	98	83	73
End Time:	03.10.2018 15:54:19
Label: Label1_Copy2
Mode				Fluorescence Top Reading
Emission Wavelength Start				415	nm
Emission Wavelength End				670	nm
Emission Wavelength Step Size				5	nm
Emission Scan Number				52
Excitation Wavelength				380	nm
Bandwidth (Em)				280...850: 20 nm
Bandwidth (Ex) (Range 1)				230...315: 5 nm
Bandwidth (Ex) (Range 2)				316...850: 10 nm
Gain				80	Manual
Number of Flashes				25
Integration Time				20	µs
Lag Time				0	µs
Settle Time				0	ms
Z-Position (Manual)				20000	µm
Part of Plate				G2-G2
Start Time:	03.10.2018 15:54:28
	Temperature: 31.1 °C
Wavel.	415	420	425	430	435	440	445	450	455	460	465	470	475	480	485	490	495	500	505	510	515	520	525	530	535	540	545	550	555	560	565	570	575	580	585	590	595	600	605	610	615	620	625	630	635	640	645	650	655
G2	111	118	133	149	150	150	135	111	101	85	80	69	63	59	51	46	38	33	29	26	20	18	16	14	14	16	19	32	53	78	113	145	179	193	203	205	199	198	188	168	159	145	130	119	106	91	76	68	60
End Time:	03.10.2018 15:55:10
Label: Label1_Copy3
Mode				Fluorescence Top Reading
Emission Wavelength Start				420	nm
Emission Wavelength End				670	nm
Emission Wavelength Step Size				5	nm
Emission Scan Number				51
Excitation Wavelength				385	nm
Bandwidth (Em)				280...850: 20 nm
Bandwidth (Ex) (Range 1)				230...315: 5 nm
Bandwidth (Ex) (Range 2)				316...850: 10 nm
Gain				80	Manual
Number of Flashes				25
Integration Time				20	µs
Lag Time				0	µs
Settle Time				0	ms
Z-Position (Manual)				20000	µm
Part of Plate				G2-G2
Start Time:	03.10.2018 15:55:20
	Temperature: 31 °C
Wavel.	420	425	430	435	440	445	450	455	460	465	470	475	480	485	490	495	500	505	510	515	520	525	530	535	540	545	550	555	560	565	570	575	580	585	590	595	600	605	610	615	620	625	630	635	640	645	650	655	660
G2	103	107	119	130	143	139	123	108	89	79	68	63	55	48	43	36	31	27	24	20	17	16	14	13	13	17	26	41	61	87	112	133	148	156	158	157	153	144	131	122	111	102	96	80	72	61	57	49	43
End Time:	03.10.2018 15:56:01
Label: Label1_Copy4
Mode				Fluorescence Top Reading
Emission Wavelength Start				425	nm
Emission Wavelength End				670	nm
Emission Wavelength Step Size				5	nm
Emission Scan Number				50
Excitation Wavelength				390	nm
Bandwidth (Em)				280...850: 20 nm
Bandwidth (Ex) (Range 1)				230...315: 5 nm
Bandwidth (Ex) (Range 2)				316...850: 10 nm
Gain				80	Manual
Number of Flashes				25
Integration Time				20	µs
Lag Time				0	µs
Settle Time				0	ms
Z-Position (Manual)				20000	µm
Part of Plate				G2-G2
Start Time:	03.10.2018 15:56:11
	Temperature: 31.4 °C
Wavel.	425	430	435	440	445	450	455	460	465	470	475	480	485	490	495	500	505	510	515	520	525	530	535	540	545	550	555	560	565	570	575	580	585	590	595	600	605	610	615	620	625	630	635	640	645	650	655	660	665
G2	89	82	94	105	114	114	102	90	74	60	52	47	41	38	32	27	23	20	16	14	14	11	12	11	13	17	25	37	52	65	83	90	96	95	95	89	86	76	73	69	58	54	48	41	36	33	28	24	21
End Time:	03.10.2018 15:56:52
Label: Label1_Copy5
Mode				Fluorescence Top Reading
Emission Wavelength Start				430	nm
Emission Wavelength End				670	nm
Emission Wavelength Step Size				5	nm
Emission Scan Number				49
Excitation Wavelength				395	nm
Bandwidth (Em)				280...850: 20 nm
Bandwidth (Ex) (Range 1)				230...315: 5 nm
Bandwidth (Ex) (Range 2)				316...850: 10 nm
Gain				80	Manual
Number of Flashes				25
Integration Time				20	µs
Lag Time				0	µs
Settle Time				0	ms
Z-Position (Manual)				20000	µm
Part of Plate				G2-G2
Start Time:	03.10.2018 15:57:01
	Temperature: 31.2 °C
Wavel.	430	435	440	445	450	455	460	465	470	475	480	485	490	495	500	505	510	515	520	525	530	535	540	545	550	555	560	565	570	575	580	585	590	595	600	605	610	615	620	625	630	635	640	645	650	655	660	665	670
G2	73	73	81	91	98	97	91	76	63	51	44	37	34	29	24	21	19	15	14	11	11	9	9	10	12	16	25	30	40	47	51	54	54	54	52	49	46	42	40	37	31	29	24	22	20	16	14	11	11
End Time:	03.10.2018 15:57:41
Label: Label1_Copy6
Mode				Fluorescence Top Reading
Emission Wavelength Start				435	nm
Emission Wavelength End				670	nm
Emission Wavelength Step Size				5	nm
Emission Scan Number				48
Excitation Wavelength				400	nm
Bandwidth (Em)				280...850: 20 nm
Bandwidth (Ex) (Range 1)				230...315: 5 nm
Bandwidth (Ex) (Range 2)				316...850: 10 nm
Gain				80	Manual
Number of Flashes				25
Integration Time				20	µs
Lag Time				0	µs
Settle Time				0	ms
Z-Position (Manual)				20000	µm
Part of Plate				G2-G2
Start Time:	03.10.2018 15:57:50
	Temperature: 31.1 °C
Wavel.	435	440	445	450	455	460	465	470	475	480	485	490	495	500	505	510	515	520	525	530	535	540	545	550	555	560	565	570	575	580	585	590	595	600	605	610	615	620	625	630	635	640	645	650	655	660	665	670
G2	60	65	67	72	79	78	77	65	54	43	36	31	27	23	19	18	15	12	9	9	8	8	8	8	10	14	18	21	25	26	27	28	28	25	25	24	22	19	17	16	13	13	12	11	11	8	6	5
End Time:	03.10.2018 15:58:30
Label: Label1_Copy7
Mode				Fluorescence Top Reading
Emission Wavelength Start				440	nm
Emission Wavelength End				670	nm
Emission Wavelength Step Size				5	nm
Emission Scan Number				47
Excitation Wavelength				405	nm
Bandwidth (Em)				280...850: 20 nm
Bandwidth (Ex) (Range 1)				230...315: 5 nm
Bandwidth (Ex) (Range 2)				316...850: 10 nm
Gain				80	Manual
Number of Flashes				25
Integration Time				20	µs
Lag Time				0	µs
Settle Time				0	ms
Z-Position (Manual)				20000	µm
Part of Plate				G2-G2
Start Time:	03.10.2018 15:58:39
	Temperature: 31.2 °C
Wavel.	440	445	450	455	460	465	470	475	480	485	490	495	500	505	510	515	520	525	530	535	540	545	550	555	560	565	570	575	580	585	590	595	600	605	610	615	620	625	630	635	640	645	650	655	660	665	670
G2	52	51	52	58	61	65	62	59	47	37	29	21	19	15	13	12	11	9	8	6	7	5	6	7	10	11	12	14	17	16	17	17	16	14	14	13	12	11	9	9	8	6	6	5	4	5	2
End Time:	03.10.2018 15:59:18
Label: Label1_Copy8
Mode				Fluorescence Top Reading
Emission Wavelength Start				445	nm
Emission Wavelength End				670	nm
Emission Wavelength Step Size				5	nm
Emission Scan Number				46
Excitation Wavelength				410	nm
Bandwidth (Em)				280...850: 20 nm
Bandwidth (Ex) (Range 1)				230...315: 5 nm
Bandwidth (Ex) (Range 2)				316...850: 10 nm
Gain				80	Manual
Number of Flashes				25
Integration Time				20	µs
Lag Time				0	µs
Settle Time				0	ms
Z-Position (Manual)				20000	µm
Part of Plate				G2-G2
Start Time:	03.10.2018 15:59:27
	Temperature: 31 °C
Wavel.	445	450	455	460	465	470	475	480	485	490	495	500	505	510	515	520	525	530	535	540	545	550	555	560	565	570	575	580	585	590	595	600	605	610	615	620	625	630	635	640	645	650	655	660	665	670
G2	43	39	40	44	46	52	53	49	43	35	25	18	15	14	12	9	9	7	7	7	7	6	8	8	11	12	13	13	15	14	14	14	13	12	11	10	10	10	9	8	7	6	7	7	7	6
End Time:	03.10.2018 16:00:06
Label: Label1_Copy9
Mode				Fluorescence Top Reading
Emission Wavelength Start				450	nm
Emission Wavelength End				670	nm
Emission Wavelength Step Size				5	nm
Emission Scan Number				45
Excitation Wavelength				415	nm
Bandwidth (Em)				280...850: 20 nm
Bandwidth (Ex) (Range 1)				230...315: 5 nm
Bandwidth (Ex) (Range 2)				316...850: 10 nm
Gain				80	Manual
Number of Flashes				25
Integration Time				20	µs
Lag Time				0	µs
Settle Time				0	ms
Z-Position (Manual)				20000	µm
Part of Plate				G2-G2
Start Time:	03.10.2018 16:00:15
	Temperature: 31.1 °C
Wavel.	450	455	460	465	470	475	480	485	490	495	500	505	510	515	520	525	530	535	540	545	550	555	560	565	570	575	580	585	590	595	600	605	610	615	620	625	630	635	640	645	650	655	660	665	670
G2	28	26	26	28	32	40	43	44	39	29	21	15	12	10	8	7	6	7	5	5	5	6	7	10	11	14	14	15	14	14	14	13	12	11	10	9	8	7	8	7	4	5	4	3	2
End Time:	03.10.2018 16:00:52
Label: Label1_Copy9_Copy1
Mode				Fluorescence Top Reading
Emission Wavelength Start				455	nm
Emission Wavelength End				670	nm
Emission Wavelength Step Size				5	nm
Emission Scan Number				44
Excitation Wavelength				420	nm
Bandwidth (Em)				280...850: 20 nm
Bandwidth (Ex) (Range 1)				230...315: 5 nm
Bandwidth (Ex) (Range 2)				316...850: 10 nm
Gain				80	Manual
Number of Flashes				25
Integration Time				20	µs
Lag Time				0	µs
Settle Time				0	ms
Z-Position (Manual)				20000	µm
Part of Plate				G2-G2
Start Time:	03.10.2018 16:01:02
	Temperature: 31.2 °C
Wavel.	455	460	465	470	475	480	485	490	495	500	505	510	515	520	525	530	535	540	545	550	555	560	565	570	575	580	585	590	595	600	605	610	615	620	625	630	635	640	645	650	655	660	665	670
G2	23	22	23	26	28	37	44	45	41	32	23	16	11	10	8	7	7	7	7	7	9	12	13	18	20	21	21	22	21	21	19	19	18	16	15	14	11	11	9	7	9	7	6	7
End Time:	03.10.2018 16:01:38
Label: Label1_Copy9_Copy2
Mode				Fluorescence Top Reading
Emission Wavelength Start				460	nm
Emission Wavelength End				670	nm
Emission Wavelength Step Size				5	nm
Emission Scan Number				43
Excitation Wavelength				425	nm
Bandwidth (Em)				280...850: 20 nm
Bandwidth (Ex) (Range 1)				230...315: 5 nm
Bandwidth (Ex) (Range 2)				316...850: 10 nm
Gain				80	Manual
Number of Flashes				25
Integration Time				20	µs
Lag Time				0	µs
Settle Time				0	ms
Z-Position (Manual)				20000	µm
Part of Plate				G2-G2
Start Time:	03.10.2018 16:01:48
	Temperature: 31.3 °C
Wavel.	460	465	470	475	480	485	490	495	500	505	510	515	520	525	530	535	540	545	550	555	560	565	570	575	580	585	590	595	600	605	610	615	620	625	630	635	640	645	650	655	660	665	670
G2	20	20	19	21	28	36	42	46	39	31	24	15	11	9	7	8	7	8	10	11	14	20	23	28	30	32	30	31	30	27	25	22	22	22	18	16	17	15	12	10	10	8	8
End Time:	03.10.2018 16:02:24
Label: Label1_Copy9_Copy3
Mode				Fluorescence Top Reading
Emission Wavelength Start				465	nm
Emission Wavelength End				670	nm
Emission Wavelength Step Size				5	nm
Emission Scan Number				42
Excitation Wavelength				430	nm
Bandwidth (Em)				280...850: 20 nm
Bandwidth (Ex) (Range 1)				230...315: 5 nm
Bandwidth (Ex) (Range 2)				316...850: 10 nm
Gain				80	Manual
Number of Flashes				25
Integration Time				20	µs
Lag Time				0	µs
Settle Time				0	ms
Z-Position (Manual)				20000	µm
Part of Plate				G2-G2
Start Time:	03.10.2018 16:02:33
	Temperature: 31.1 °C
Wavel.	465	470	475	480	485	490	495	500	505	510	515	520	525	530	535	540	545	550	555	560	565	570	575	580	585	590	595	600	605	610	615	620	625	630	635	640	645	650	655	660	665	670
G2	17	14	14	15	20	25	31	35	34	28	21	14	10	8	6	7	8	9	12	15	22	27	33	37	36	37	39	36	33	30	29	28	25	25	19	18	16	12	12	12	12	10
End Time:	03.10.2018 16:03:09
Label: Label1_Copy9_Copy4
Mode				Fluorescence Top Reading
Emission Wavelength Start				470	nm
Emission Wavelength End				670	nm
Emission Wavelength Step Size				5	nm
Emission Scan Number				41
Excitation Wavelength				435	nm
Bandwidth (Em)				280...850: 20 nm
Bandwidth (Ex) (Range 1)				230...315: 5 nm
Bandwidth (Ex) (Range 2)				316...850: 10 nm
Gain				80	Manual
Number of Flashes				25
Integration Time				20	µs
Lag Time				0	µs
Settle Time				0	ms
Z-Position (Manual)				20000	µm
Part of Plate				G2-G2
Start Time:	03.10.2018 16:03:18
	Temperature: 31.1 °C
Wavel.	470	475	480	485	490	495	500	505	510	515	520	525	530	535	540	545	550	555	560	565	570	575	580	585	590	595	600	605	610	615	620	625	630	635	640	645	650	655	660	665	670
G2	13	10	11	11	12	17	22	25	26	24	17	12	8	7	5	7	9	13	19	22	35	38	44	44	46	47	42	40	38	36	33	30	27	24	22	19	17	14	12	12	8
End Time:	03.10.2018 16:03:53
Label: Label1_Copy9_Copy5
Mode				Fluorescence Top Reading
Emission Wavelength Start				475	nm
Emission Wavelength End				670	nm
Emission Wavelength Step Size				5	nm
Emission Scan Number				40
Excitation Wavelength				440	nm
Bandwidth (Em)				280...850: 20 nm
Bandwidth (Ex) (Range 1)				230...315: 5 nm
Bandwidth (Ex) (Range 2)				316...850: 10 nm
Gain				80	Manual
Number of Flashes				25
Integration Time				20	µs
Lag Time				0	µs
Settle Time				0	ms
Z-Position (Manual)				20000	µm
Part of Plate				G2-G2
Start Time:	03.10.2018 16:04:02
	Temperature: 31.2 °C
Wavel.	475	480	485	490	495	500	505	510	515	520	525	530	535	540	545	550	555	560	565	570	575	580	585	590	595	600	605	610	615	620	625	630	635	640	645	650	655	660	665	670
G2	12	9	8	9	9	12	15	22	23	25	20	15	10	8	7	12	18	26	40	51	58	66	70	68	68	65	64	58	56	50	43	43	34	30	27	23	21	17	15	14
End Time:	03.10.2018 16:04:36
Label: Label1_Copy9_Copy6
Mode				Fluorescence Top Reading
Emission Wavelength Start				480	nm
Emission Wavelength End				670	nm
Emission Wavelength Step Size				5	nm
Emission Scan Number				39
Excitation Wavelength				445	nm
Bandwidth (Em)				280...850: 20 nm
Bandwidth (Ex) (Range 1)				230...315: 5 nm
Bandwidth (Ex) (Range 2)				316...850: 10 nm
Gain				80	Manual
Number of Flashes				25
Integration Time				20	µs
Lag Time				0	µs
Settle Time				0	ms
Z-Position (Manual)				20000	µm
Part of Plate				G2-G2
Start Time:	03.10.2018 16:04:45
	Temperature: 31.4 °C
Wavel.	480	485	490	495	500	505	510	515	520	525	530	535	540	545	550	555	560	565	570	575	580	585	590	595	600	605	610	615	620	625	630	635	640	645	650	655	660	665	670
G2	12	9	9	8	9	10	14	20	26	27	24	19	15	14	18	25	39	56	71	85	96	98	100	98	95	93	85	79	76	65	60	51	48	39	35	32	30	27	20
End Time:	03.10.2018 16:05:19
Label: Label1_Copy9_Copy7
Mode				Fluorescence Top Reading
Emission Wavelength Start				485	nm
Emission Wavelength End				670	nm
Emission Wavelength Step Size				5	nm
Emission Scan Number				38
Excitation Wavelength				450	nm
Bandwidth (Em)				280...850: 20 nm
Bandwidth (Ex) (Range 1)				230...315: 5 nm
Bandwidth (Ex) (Range 2)				316...850: 10 nm
Gain				80	Manual
Number of Flashes				25
Integration Time				20	µs
Lag Time				0	µs
Settle Time				0	ms
Z-Position (Manual)				20000	µm
Part of Plate				G2-G2
Start Time:	03.10.2018 16:05:28
	Temperature: 31.3 °C
Wavel.	485	490	495	500	505	510	515	520	525	530	535	540	545	550	555	560	565	570	575	580	585	590	595	600	605	610	615	620	625	630	635	640	645	650	655	660	665	670
G2	15	8	6	5	5	8	12	18	23	26	25	21	20	24	36	52	73	100	117	129	137	141	135	133	125	114	111	96	90	82	70	63	57	50	41	36	32	29
End Time:	03.10.2018 16:06:01
Label: Label1_Copy9_Copy8
Mode				Fluorescence Top Reading
Emission Wavelength Start				490	nm
Emission Wavelength End				670	nm
Emission Wavelength Step Size				5	nm
Emission Scan Number				37
Excitation Wavelength				455	nm
Bandwidth (Em)				280...850: 20 nm
Bandwidth (Ex) (Range 1)				230...315: 5 nm
Bandwidth (Ex) (Range 2)				316...850: 10 nm
Gain				80	Manual
Number of Flashes				25
Integration Time				20	µs
Lag Time				0	µs
Settle Time				0	ms
Z-Position (Manual)				20000	µm
Part of Plate				G2-G2
Start Time:	03.10.2018 16:06:10
	Temperature: 31.1 °C
Wavel.	490	495	500	505	510	515	520	525	530	535	540	545	550	555	560	565	570	575	580	585	590	595	600	605	610	615	620	625	630	635	640	645	650	655	660	665	670
G2	15	7	5	5	4	7	11	15	20	24	27	29	36	48	72	103	131	152	171	182	187	183	181	172	153	146	134	122	112	96	85	75	62	57	45	41	37
End Time:	03.10.2018 16:06:42
Label: Label1_Copy9_Copy9
Mode				Fluorescence Top Reading
Emission Wavelength Start				495	nm
Emission Wavelength End				670	nm
Emission Wavelength Step Size				5	nm
Emission Scan Number				36
Excitation Wavelength				460	nm
Bandwidth (Em)				280...850: 20 nm
Bandwidth (Ex) (Range 1)				230...315: 5 nm
Bandwidth (Ex) (Range 2)				316...850: 10 nm
Gain				80	Manual
Number of Flashes				25
Integration Time				20	µs
Lag Time				0	µs
Settle Time				0	ms
Z-Position (Manual)				20000	µm
Part of Plate				G2-G2
Start Time:	03.10.2018 16:06:52
	Temperature: 31.1 °C
Wavel.	495	500	505	510	515	520	525	530	535	540	545	550	555	560	565	570	575	580	585	590	595	600	605	610	615	620	625	630	635	640	645	650	655	660	665	670
G2	16	9	6	6	7	7	10	14	18	27	38	50	68	100	136	177	205	231	247	246	246	234	227	208	194	175	157	136	127	116	96	89	79	67	60	48
End Time:	03.10.2018 16:07:23
Label: Label1_Copy9_Copy10
Mode				Fluorescence Top Reading
Emission Wavelength Start				500	nm
Emission Wavelength End				670	nm
Emission Wavelength Step Size				5	nm
Emission Scan Number				35
Excitation Wavelength				465	nm
Bandwidth (Em)				280...850: 20 nm
Bandwidth (Ex) (Range 1)				230...315: 5 nm
Bandwidth (Ex) (Range 2)				316...850: 10 nm
Gain				80	Manual
Number of Flashes				25
Integration Time				20	µs
Lag Time				0	µs
Settle Time				0	ms
Z-Position (Manual)				20000	µm
Part of Plate				G2-G2
Start Time:	03.10.2018 16:07:32
	Temperature: 31.2 °C
Wavel.	500	505	510	515	520	525	530	535	540	545	550	555	560	565	570	575	580	585	590	595	600	605	610	615	620	625	630	635	640	645	650	655	660	665	670
G2	30	8	7	7	7	9	11	16	23	36	55	85	127	171	220	263	289	301	309	301	294	281	254	242	219	194	179	157	139	121	110	91	84	71	58
End Time:	03.10.2018 16:08:03
Label: Label1_Copy9_Copy11
Mode				Fluorescence Top Reading
Emission Wavelength Start				505	nm
Emission Wavelength End				670	nm
Emission Wavelength Step Size				5	nm
Emission Scan Number				34
Excitation Wavelength				470	nm
Bandwidth (Em)				280...850: 20 nm
Bandwidth (Ex) (Range 1)				230...315: 5 nm
Bandwidth (Ex) (Range 2)				316...850: 10 nm
Gain				80	Manual
Number of Flashes				25
Integration Time				20	µs
Lag Time				0	µs
Settle Time				0	ms
Z-Position (Manual)				20000	µm
Part of Plate				G2-G2
Start Time:	03.10.2018 16:08:12
	Temperature: 31.2 °C
Wavel.	505	510	515	520	525	530	535	540	545	550	555	560	565	570	575	580	585	590	595	600	605	610	615	620	625	630	635	640	645	650	655	660	665	670
G2	25	9	7	8	8	9	13	20	33	59	95	145	206	259	303	344	360	361	362	349	338	303	289	266	234	212	185	167	144	125	111	89	86	73
End Time:	03.10.2018 16:08:43
Label: Label1_Copy9_Copy12
Mode				Fluorescence Top Reading
Emission Wavelength Start				510	nm
Emission Wavelength End				670	nm
Emission Wavelength Step Size				5	nm
Emission Scan Number				33
Excitation Wavelength				475	nm
Bandwidth (Em)				280...850: 20 nm
Bandwidth (Ex) (Range 1)				230...315: 5 nm
Bandwidth (Ex) (Range 2)				316...850: 10 nm
Gain				80	Manual
Number of Flashes				25
Integration Time				20	µs
Lag Time				0	µs
Settle Time				0	ms
Z-Position (Manual)				20000	µm
Part of Plate				G2-G2
Start Time:	03.10.2018 16:08:52
	Temperature: 31.2 °C
Wavel.	510	515	520	525	530	535	540	545	550	555	560	565	570	575	580	585	590	595	600	605	610	615	620	625	630	635	640	645	650	655	660	665	670
G2	15	11	11	12	11	14	21	39	68	121	187	272	349	417	462	490	496	484	468	444	420	390	354	321	290	254	229	194	169	153	130	113	97
End Time:	03.10.2018 16:09:22
Label: Label1_Copy9_Copy13
Mode				Fluorescence Top Reading
Emission Wavelength Start				515	nm
Emission Wavelength End				670	nm
Emission Wavelength Step Size				5	nm
Emission Scan Number				32
Excitation Wavelength				480	nm
Bandwidth (Em)				280...850: 20 nm
Bandwidth (Ex) (Range 1)				230...315: 5 nm
Bandwidth (Ex) (Range 2)				316...850: 10 nm
Gain				80	Manual
Number of Flashes				25
Integration Time				20	µs
Lag Time				0	µs
Settle Time				0	ms
Z-Position (Manual)				20000	µm
Part of Plate				G2-G2
Start Time:	03.10.2018 16:09:31
	Temperature: 31.2 °C
Wavel.	515	520	525	530	535	540	545	550	555	560	565	570	575	580	585	590	595	600	605	610	615	620	625	630	635	640	645	650	655	660	665	670
G2	14	12	12	13	17	27	54	96	176	278	411	546	643	719	759	770	757	734	708	642	612	552	505	448	400	343	304	269	237	199	170	153
End Time:	03.10.2018 16:10:00
Label: Label1_Copy9_Copy14
Mode				Fluorescence Top Reading
Emission Wavelength Start				520	nm
Emission Wavelength End				670	nm
Emission Wavelength Step Size				5	nm
Emission Scan Number				31
Excitation Wavelength				485	nm
Bandwidth (Em)				280...850: 20 nm
Bandwidth (Ex) (Range 1)				230...315: 5 nm
Bandwidth (Ex) (Range 2)				316...850: 10 nm
Gain				80	Manual
Number of Flashes				25
Integration Time				20	µs
Lag Time				0	µs
Settle Time				0	ms
Z-Position (Manual)				20000	µm
Part of Plate				G2-G2
Start Time:	03.10.2018 16:10:09
	Temperature: 31.1 °C
Wavel.	520	525	530	535	540	545	550	555	560	565	570	575	580	585	590	595	600	605	610	615	620	625	630	635	640	645	650	655	660	665	670
G2	15	14	15	24	39	83	164	293	452	686	903	1083	1195	1263	1288	1269	1229	1169	1059	995	925	826	746	658	579	498	443	391	334	287	253
End Time:	03.10.2018 16:10:37
Label: Label1_Copy9_Copy15
Mode				Fluorescence Top Reading
Emission Wavelength Start				525	nm
Emission Wavelength End				670	nm
Emission Wavelength Step Size				5	nm
Emission Scan Number				30
Excitation Wavelength				490	nm
Bandwidth (Em)				280...850: 20 nm
Bandwidth (Ex) (Range 1)				230...315: 5 nm
Bandwidth (Ex) (Range 2)				316...850: 10 nm
Gain				80	Manual
Number of Flashes				25
Integration Time				20	µs
Lag Time				0	µs
Settle Time				0	ms
Z-Position (Manual)				20000	µm
Part of Plate				G2-G2
Start Time:	03.10.2018 16:10:46
	Temperature: 31.1 °C
Wavel.	525	530	535	540	545	550	555	560	565	570	575	580	585	590	595	600	605	610	615	620	625	630	635	640	645	650	655	660	665	670
G2	14	16	25	43	100	186	344	555	801	1072	1302	1426	1520	1546	1532	1471	1419	1283	1194	1091	994	889	778	692	608	533	464	391	338	288
End Time:	03.10.2018 16:11:14
Label: Label1_Copy9_Copy16
Mode				Fluorescence Top Reading
Emission Wavelength Start				530	nm
Emission Wavelength End				670	nm
Emission Wavelength Step Size				5	nm
Emission Scan Number				29
Excitation Wavelength				495	nm
Bandwidth (Em)				280...850: 20 nm
Bandwidth (Ex) (Range 1)				230...315: 5 nm
Bandwidth (Ex) (Range 2)				316...850: 10 nm
Gain				80	Manual
Number of Flashes				25
Integration Time				20	µs
Lag Time				0	µs
Settle Time				0	ms
Z-Position (Manual)				20000	µm
Part of Plate				G2-G2
Start Time:	03.10.2018 16:11:23
	Temperature: 31.3 °C
Wavel.	530	535	540	545	550	555	560	565	570	575	580	585	590	595	600	605	610	615	620	625	630	635	640	645	650	655	660	665	670
G2	14	22	40	85	170	319	514	742	976	1185	1307	1384	1413	1401	1344	1298	1175	1103	1024	913	820	711	646	561	491	435	363	323	271
End Time:	03.10.2018 16:11:50
Label: Label1_Copy9_Copy17
Mode				Fluorescence Top Reading
Emission Wavelength Start				535	nm
Emission Wavelength End				670	nm
Emission Wavelength Step Size				5	nm
Emission Scan Number				28
Excitation Wavelength				500	nm
Bandwidth (Em)				280...850: 20 nm
Bandwidth (Ex) (Range 1)				230...315: 5 nm
Bandwidth (Ex) (Range 2)				316...850: 10 nm
Gain				80	Manual
Number of Flashes				25
Integration Time				20	µs
Lag Time				0	µs
Settle Time				0	ms
Z-Position (Manual)				20000	µm
Part of Plate				G2-G2
Start Time:	03.10.2018 16:12:00
	Temperature: 31.2 °C
Wavel.	535	540	545	550	555	560	565	570	575	580	585	590	595	600	605	610	615	620	625	630	635	640	645	650	655	660	665	670
G2	23	35	82	172	310	509	757	991	1167	1310	1391	1421	1401	1337	1292	1186	1106	1022	916	816	728	640	552	494	429	368	324	274
End Time:	03.10.2018 16:12:26
Label: Label1_Copy9_Copy18
Mode				Fluorescence Top Reading
Emission Wavelength Start				540	nm
Emission Wavelength End				670	nm
Emission Wavelength Step Size				5	nm
Emission Scan Number				27
Excitation Wavelength				505	nm
Bandwidth (Em)				280...850: 20 nm
Bandwidth (Ex) (Range 1)				230...315: 5 nm
Bandwidth (Ex) (Range 2)				316...850: 10 nm
Gain				80	Manual
Number of Flashes				25
Integration Time				20	µs
Lag Time				0	µs
Settle Time				0	ms
Z-Position (Manual)				20000	µm
Part of Plate				G2-G2
Start Time:	03.10.2018 16:12:35
	Temperature: 31.2 °C
Wavel.	540	545	550	555	560	565	570	575	580	585	590	595	600	605	610	615	620	625	630	635	640	645	650	655	660	665	670
G2	46	99	185	351	623	850	1124	1354	1511	1592	1636	1609	1556	1476	1382	1273	1182	1049	948	837	752	637	554	495	418	363	316
End Time:	03.10.2018 16:13:01
Label: Label1_Copy9_Copy19
Mode				Fluorescence Top Reading
Emission Wavelength Start				545	nm
Emission Wavelength End				670	nm
Emission Wavelength Step Size				5	nm
Emission Scan Number				26
Excitation Wavelength				510	nm
Bandwidth (Em)				280...850: 20 nm
Bandwidth (Ex) (Range 1)				230...315: 5 nm
Bandwidth (Ex) (Range 2)				316...850: 10 nm
Gain				80	Manual
Number of Flashes				25
Integration Time				20	µs
Lag Time				0	µs
Settle Time				0	ms
Z-Position (Manual)				20000	µm
Part of Plate				G2-G2
Start Time:	03.10.2018 16:13:10
	Temperature: 31.3 °C
Wavel.	545	550	555	560	565	570	575	580	585	590	595	600	605	610	615	620	625	630	635	640	645	650	655	660	665	670
G2	128	247	437	722	1086	1434	1729	1927	2035	2082	2055	1989	1909	1726	1640	1507	1337	1202	1062	958	829	728	623	534	467	400
End Time:	03.10.2018 16:13:35
Label: Label1_Copy9_Copy20
Mode				Fluorescence Top Reading
Emission Wavelength Start				550	nm
Emission Wavelength End				670	nm
Emission Wavelength Step Size				5	nm
Emission Scan Number				25
Excitation Wavelength				515	nm
Bandwidth (Em)				280...850: 20 nm
Bandwidth (Ex) (Range 1)				230...315: 5 nm
Bandwidth (Ex) (Range 2)				316...850: 10 nm
Gain				80	Manual
Number of Flashes				25
Integration Time				20	µs
Lag Time				0	µs
Settle Time				0	ms
Z-Position (Manual)				20000	µm
Part of Plate				G2-G2
Start Time:	03.10.2018 16:13:44
	Temperature: 31.4 °C
Wavel.	550	555	560	565	570	575	580	585	590	595	600	605	610	615	620	625	630	635	640	645	650	655	660	665	670
G2	328	599	1005	1406	1859	2237	2500	2651	2713	2689	2593	2476	2264	2133	1943	1787	1569	1402	1239	1054	944	820	696	613	529
End Time:	03.10.2018 16:14:09
Label: Label1_Copy9_Copy21
Mode				Fluorescence Top Reading
Emission Wavelength Start				555	nm
Emission Wavelength End				670	nm
Emission Wavelength Step Size				5	nm
Emission Scan Number				24
Excitation Wavelength				520	nm
Bandwidth (Em)				280...850: 20 nm
Bandwidth (Ex) (Range 1)				230...315: 5 nm
Bandwidth (Ex) (Range 2)				316...850: 10 nm
Gain				80	Manual
Number of Flashes				25
Integration Time				20	µs
Lag Time				0	µs
Settle Time				0	ms
Z-Position (Manual)				20000	µm
Part of Plate				G2-G2
Start Time:	03.10.2018 16:14:18
	Temperature: 31.1 °C
Wavel.	555	560	565	570	575	580	585	590	595	600	605	610	615	620	625	630	635	640	645	650	655	660	665	670
G2	751	1190	1706	2280	2706	3036	3246	3320	3263	3135	3039	2761	2605	2376	2119	1932	1695	1512	1313	1154	1010	858	753	646
End Time:	03.10.2018 16:14:42
Label: Label1_Copy9_Copy22
Mode				Fluorescence Top Reading
Emission Wavelength Start				560	nm
Emission Wavelength End				670	nm
Emission Wavelength Step Size				5	nm
Emission Scan Number				23
Excitation Wavelength				525	nm
Bandwidth (Em)				280...850: 20 nm
Bandwidth (Ex) (Range 1)				230...315: 5 nm
Bandwidth (Ex) (Range 2)				316...850: 10 nm
Gain				80	Manual
Number of Flashes				25
Integration Time				20	µs
Lag Time				0	µs
Settle Time				0	ms
Z-Position (Manual)				20000	µm
Part of Plate				G2-G2
Start Time:	03.10.2018 16:14:51
	Temperature: 31.2 °C
Wavel.	560	565	570	575	580	585	590	595	600	605	610	615	620	625	630	635	640	645	650	655	660	665	670
G2	1663	2334	3077	3723	4168	4424	4525	4457	4294	4132	3810	3550	3242	2906	2631	2313	2067	1794	1560	1372	1181	1018	882
End Time:	03.10.2018 16:15:14
Label: Label1_Copy9_Copy23
Mode				Fluorescence Top Reading
Emission Wavelength Start				565	nm
Emission Wavelength End				670	nm
Emission Wavelength Step Size				5	nm
Emission Scan Number				22
Excitation Wavelength				530	nm
Bandwidth (Em)				280...850: 20 nm
Bandwidth (Ex) (Range 1)				230...315: 5 nm
Bandwidth (Ex) (Range 2)				316...850: 10 nm
Gain				80	Manual
Number of Flashes				25
Integration Time				20	µs
Lag Time				0	µs
Settle Time				0	ms
Z-Position (Manual)				20000	µm
Part of Plate				G2-G2
Start Time:	03.10.2018 16:15:23
	Temperature: 31.2 °C
Wavel.	565	570	575	580	585	590	595	600	605	610	615	620	625	630	635	640	645	650	655	660	665	670
G2	2858	3752	4488	5022	5327	5416	5358	5201	4994	4552	4229	3915	3542	3150	2807	2477	2167	1903	1647	1399	1221	1041
End Time:	03.10.2018 16:15:46
Label: Label1_Copy9_Copy24
Mode				Fluorescence Top Reading
Emission Wavelength Start				570	nm
Emission Wavelength End				670	nm
Emission Wavelength Step Size				5	nm
Emission Scan Number				21
Excitation Wavelength				535	nm
Bandwidth (Em)				280...850: 20 nm
Bandwidth (Ex) (Range 1)				230...315: 5 nm
Bandwidth (Ex) (Range 2)				316...850: 10 nm
Gain				80	Manual
Number of Flashes				25
Integration Time				20	µs
Lag Time				0	µs
Settle Time				0	ms
Z-Position (Manual)				20000	µm
Part of Plate				G2-G2
Start Time:	03.10.2018 16:15:55
	Temperature: 31.2 °C
Wavel.	570	575	580	585	590	595	600	605	610	615	620	625	630	635	640	645	650	655	660	665	670
G2	4003	4784	5254	5654	5761	5668	5455	5265	4834	4461	4123	3760	3357	2953	2634	2267	2000	1753	1478	1281	1103
End Time:	03.10.2018 16:16:16
Label: Label1_Copy9_Copy25
Mode				Fluorescence Top Reading
Emission Wavelength Start				575	nm
Emission Wavelength End				670	nm
Emission Wavelength Step Size				5	nm
Emission Scan Number				20
Excitation Wavelength				540	nm
Bandwidth (Em)				280...850: 20 nm
Bandwidth (Ex) (Range 1)				230...315: 5 nm
Bandwidth (Ex) (Range 2)				316...850: 10 nm
Gain				80	Manual
Number of Flashes				25
Integration Time				20	µs
Lag Time				0	µs
Settle Time				0	ms
Z-Position (Manual)				20000	µm
Part of Plate				G2-G2
Start Time:	03.10.2018 16:16:26
	Temperature: 31.5 °C
Wavel.	575	580	585	590	595	600	605	610	615	620	625	630	635	640	645	650	655	660	665	670
G2	5109	5637	6005	6133	6058	5840	5604	5147	4785	4398	4005	3561	3121	2795	2428	2121	1862	1578	1374	1194
End Time:	03.10.2018 16:16:47
Label: Label1_Copy9_Copy26
Mode				Fluorescence Top Reading
Emission Wavelength Start				580	nm
Emission Wavelength End				670	nm
Emission Wavelength Step Size				5	nm
Emission Scan Number				19
Excitation Wavelength				545	nm
Bandwidth (Em)				280...850: 20 nm
Bandwidth (Ex) (Range 1)				230...315: 5 nm
Bandwidth (Ex) (Range 2)				316...850: 10 nm
Gain				80	Manual
Number of Flashes				25
Integration Time				20	µs
Lag Time				0	µs
Settle Time				0	ms
Z-Position (Manual)				20000	µm
Part of Plate				G2-G2
Start Time:	03.10.2018 16:16:56
	Temperature: 31.1 °C
Wavel.	580	585	590	595	600	605	610	615	620	625	630	635	640	645	650	655	660	665	670
G2	6234	6560	6712	6566	6381	6091	5593	5195	4777	4354	3853	3405	3026	2633	2301	2009	1736	1493	1271
End Time:	03.10.2018 16:17:16
Label: Label1_Copy9_Copy27
Mode				Fluorescence Top Reading
Emission Wavelength Start				585	nm
Emission Wavelength End				670	nm
Emission Wavelength Step Size				5	nm
Emission Scan Number				18
Excitation Wavelength				550	nm
Bandwidth (Em)				280...850: 20 nm
Bandwidth (Ex) (Range 1)				230...315: 5 nm
Bandwidth (Ex) (Range 2)				316...850: 10 nm
Gain				80	Manual
Number of Flashes				25
Integration Time				20	µs
Lag Time				0	µs
Settle Time				0	ms
Z-Position (Manual)				20000	µm
Part of Plate				G2-G2
Start Time:	03.10.2018 16:17:25
	Temperature: 31.3 °C
Wavel.	585	590	595	600	605	610	615	620	625	630	635	640	645	650	655	660	665	670
G2	6179	6283	6251	5972	5754	5247	4895	4504	4059	3616	3226	2806	2483	2164	1915	1646	1394	1222
End Time:	03.10.2018 16:17:45
Label: Label1_Copy9_Copy28
Mode				Fluorescence Top Reading
Emission Wavelength Start				590	nm
Emission Wavelength End				670	nm
Emission Wavelength Step Size				5	nm
Emission Scan Number				17
Excitation Wavelength				555	nm
Bandwidth (Em)				280...850: 20 nm
Bandwidth (Ex) (Range 1)				230...315: 5 nm
Bandwidth (Ex) (Range 2)				316...850: 10 nm
Gain				80	Manual
Number of Flashes				25
Integration Time				20	µs
Lag Time				0	µs
Settle Time				0	ms
Z-Position (Manual)				20000	µm
Part of Plate				G2-G2
Start Time:	03.10.2018 16:17:54
	Temperature: 31.2 °C
Wavel.	590	595	600	605	610	615	620	625	630	635	640	645	650	655	660	665	670
G2	5909	5917	5657	5406	4927	4608	4244	3826	3405	3035	2709	2334	2047	1787	1534	1319	1126
End Time:	03.10.2018 16:18:14
Label: Label1_Copy9_Copy29
Mode				Fluorescence Top Reading
Emission Wavelength Start				595	nm
Emission Wavelength End				670	nm
Emission Wavelength Step Size				5	nm
Emission Scan Number				16
Excitation Wavelength				560	nm
Bandwidth (Em)				280...850: 20 nm
Bandwidth (Ex) (Range 1)				230...315: 5 nm
Bandwidth (Ex) (Range 2)				316...850: 10 nm
Gain				80	Manual
Number of Flashes				25
Integration Time				20	µs
Lag Time				0	µs
Settle Time				0	ms
Z-Position (Manual)				20000	µm
Part of Plate				G2-G2
Start Time:	03.10.2018 16:18:23
	Temperature: 31.2 °C
Wavel.	595	600	605	610	615	620	625	630	635	640	645	650	655	660	665	670
G2	5372	5233	4948	4567	4228	3894	3500	3136	2776	2465	2154	1879	1635	1396	1221	1033
End Time:	03.10.2018 16:18:41
Label: Label1_Copy9_Copy30
Mode				Fluorescence Top Reading
Emission Wavelength Start				600	nm
Emission Wavelength End				670	nm
Emission Wavelength Step Size				5	nm
Emission Scan Number				15
Excitation Wavelength				565	nm
Bandwidth (Em)				280...850: 20 nm
Bandwidth (Ex) (Range 1)				230...315: 5 nm
Bandwidth (Ex) (Range 2)				316...850: 10 nm
Gain				80	Manual
Number of Flashes				25
Integration Time				20	µs
Lag Time				0	µs
Settle Time				0	ms
Z-Position (Manual)				20000	µm
Part of Plate				G2-G2
Start Time:	03.10.2018 16:18:51
	Temperature: 31.3 °C
Wavel.	600	605	610	615	620	625	630	635	640	645	650	655	660	665	670
G2	4061	3922	3595	3335	3031	2771	2478	2174	1924	1674	1476	1288	1105	955	825
End Time:	03.10.2018 16:19:09
Label: Label1_Copy9_Copy31
Mode				Fluorescence Top Reading
Emission Wavelength Start				605	nm
Emission Wavelength End				670	nm
Emission Wavelength Step Size				5	nm
Emission Scan Number				14
Excitation Wavelength				570	nm
Bandwidth (Em)				280...850: 20 nm
Bandwidth (Ex) (Range 1)				230...315: 5 nm
Bandwidth (Ex) (Range 2)				316...850: 10 nm
Gain				80	Manual
Number of Flashes				25
Integration Time				20	µs
Lag Time				0	µs
Settle Time				0	ms
Z-Position (Manual)				20000	µm
Part of Plate				G2-G2
Start Time:	03.10.2018 16:19:18
	Temperature: 31.4 °C
Wavel.	605	610	615	620	625	630	635	640	645	650	655	660	665	670
G2	2876	2767	2540	2306	2058	1845	1653	1441	1287	1102	973	801	716	623
End Time:	03.10.2018 16:19:35
Label: Label1_Copy9_Copy32
Mode				Fluorescence Top Reading
Emission Wavelength Start				610	nm
Emission Wavelength End				670	nm
Emission Wavelength Step Size				5	nm
Emission Scan Number				13
Excitation Wavelength				575	nm
Bandwidth (Em)				280...850: 20 nm
Bandwidth (Ex) (Range 1)				230...315: 5 nm
Bandwidth (Ex) (Range 2)				316...850: 10 nm
Gain				80	Manual
Number of Flashes				25
Integration Time				20	µs
Lag Time				0	µs
Settle Time				0	ms
Z-Position (Manual)				20000	µm
Part of Plate				G2-G2
Start Time:	03.10.2018 16:19:44
	Temperature: 31.4 °C
Wavel.	610	615	620	625	630	635	640	645	650	655	660	665	670
G2	1802	1705	1551	1382	1228	1097	961	842	732	654	542	485	413
End Time:	03.10.2018 16:20:01
Label: Label1_Copy9_Copy33
Mode				Fluorescence Top Reading
Emission Wavelength Start				615	nm
Emission Wavelength End				670	nm
Emission Wavelength Step Size				5	nm
Emission Scan Number				12
Excitation Wavelength				580	nm
Bandwidth (Em)				280...850: 20 nm
Bandwidth (Ex) (Range 1)				230...315: 5 nm
Bandwidth (Ex) (Range 2)				316...850: 10 nm
Gain				80	Manual
Number of Flashes				25
Integration Time				20	µs
Lag Time				0	µs
Settle Time				0	ms
Z-Position (Manual)				20000	µm
Part of Plate				G2-G2
Start Time:	03.10.2018 16:20:10
	Temperature: 31.4 °C
Wavel.	615	620	625	630	635	640	645	650	655	660	665	670
G2	881	824	740	658	569	516	449	387	340	296	252	222
End Time:	03.10.2018 16:20:26
Label: Label1_Copy9_Copy34
Mode				Fluorescence Top Reading
Emission Wavelength Start				620	nm
Emission Wavelength End				670	nm
Emission Wavelength Step Size				5	nm
Emission Scan Number				11
Excitation Wavelength				585	nm
Bandwidth (Em)				280...850: 20 nm
Bandwidth (Ex) (Range 1)				230...315: 5 nm
Bandwidth (Ex) (Range 2)				316...850: 10 nm
Gain				80	Manual
Number of Flashes				25
Integration Time				20	µs
Lag Time				0	µs
Settle Time				0	ms
Z-Position (Manual)				20000	µm
Part of Plate				G2-G2
Start Time:	03.10.2018 16:20:35
	Temperature: 31.3 °C
Wavel.	620	625	630	635	640	645	650	655	660	665	670
G2	385	339	311	275	247	214	182	166	142	123	106
End Time:	03.10.2018 16:20:50
Label: Label1_Copy9_Copy35
Mode				Fluorescence Top Reading
Emission Wavelength Start				625	nm
Emission Wavelength End				670	nm
Emission Wavelength Step Size				5	nm
Emission Scan Number				10
Excitation Wavelength				590	nm
Bandwidth (Em)				280...850: 20 nm
Bandwidth (Ex) (Range 1)				230...315: 5 nm
Bandwidth (Ex) (Range 2)				316...850: 10 nm
Gain				80	Manual
Number of Flashes				25
Integration Time				20	µs
Lag Time				0	µs
Settle Time				0	ms
Z-Position (Manual)				20000	µm
Part of Plate				G2-G2
Start Time:	03.10.2018 16:20:59
	Temperature: 31.2 °C
Wavel.	625	630	635	640	645	650	655	660	665	670
G2	204	174	156	139	124	106	89	81	68	61
End Time:	03.10.2018 16:21:14
Label: Label1_Copy9_Copy36
Mode				Fluorescence Top Reading
Emission Wavelength Start				630	nm
Emission Wavelength End				670	nm
Emission Wavelength Step Size				5	nm
Emission Scan Number				9
Excitation Wavelength				595	nm
Bandwidth (Em)				280...850: 20 nm
Bandwidth (Ex) (Range 1)				230...315: 5 nm
Bandwidth (Ex) (Range 2)				316...850: 10 nm
Gain				80	Manual
Number of Flashes				25
Integration Time				20	µs
Lag Time				0	µs
Settle Time				0	ms
Z-Position (Manual)				20000	µm
Part of Plate				G2-G2
Start Time:	03.10.2018 16:21:23
	Temperature: 31.5 °C
Wavel.	630	635	640	645	650	655	660	665	670
G2	98	91	81	72	62	56	47	39	36
End Time:	03.10.2018 16:21:36
Label: Label1_Copy9_Copy37
Mode				Fluorescence Top Reading
Emission Wavelength Start				635	nm
Emission Wavelength End				670	nm
Emission Wavelength Step Size				5	nm
Emission Scan Number				8
Excitation Wavelength				600	nm
Bandwidth (Em)				280...850: 20 nm
Bandwidth (Ex) (Range 1)				230...315: 5 nm
Bandwidth (Ex) (Range 2)				316...850: 10 nm
Gain				80	Manual
Number of Flashes				25
Integration Time				20	µs
Lag Time				0	µs
Settle Time				0	ms
Z-Position (Manual)				20000	µm
Part of Plate				G2-G2
Start Time:	03.10.2018 16:21:45
	Temperature: 31.3 °C
Wavel.	635	640	645	650	655	660	665	670
G2	49	46	38	36	30	26	23	20
End Time:	03.10.2018 16:21:58
[truncated: 5 more columns]

## Sheet: Spectrum matrix raw data
Wavel.	405	410	415	420	425	430	435	440	445	450	455	460	465	470	475	480	485	490	495	500	505	510	515	520	525	530	535	540	545	550	555	560	565	570	575	580	585	590	595	600	605	610	615	620	625	630	635	640	645
370	97	116	142	165	163	159	144	134	120	107	101	86	81	72	65	56	49	41	37	32	27	24	20	17	15	14	14	14	22	32	56	84	121	157	186	207	222	225	219	211	199	190	175	158	140	128	113	101	87
375		105	116	141	156	157	152	140	125	108	94	87	78	70	64	56	53	45	38	34	29	26	20	17	17	14	14	15	21	32	56	81	119	152	184	202	210	220	214	205	202	184	170	156	138	127	110	98	83
380			111	118	133	149	150	150	135	111	101	85	80	69	63	59	51	46	38	33	29	26	20	18	16	14	14	16	19	32	53	78	113	145	179	193	203	205	199	198	188	168	159	145	130	119	106	91	76
385				103	107	119	130	143	139	123	108	89	79	68	63	55	48	43	36	31	27	24	20	17	16	14	13	13	17	26	41	61	87	112	133	148	156	158	157	153	144	131	122	111	102	96	80	72	61
390					89	82	94	105	114	114	102	90	74	60	52	47	41	38	32	27	23	20	16	14	14	11	12	11	13	17	25	37	52	65	83	90	96	95	95	89	86	76	73	69	58	54	48	41	36
395						73	73	81	91	98	97	91	76	63	51	44	37	34	29	24	21	19	15	14	11	11	9	9	10	12	16	25	30	40	47	51	54	54	54	52	49	46	42	40	37	31	29	24	22
400							60	65	67	72	79	78	77	65	54	43	36	31	27	23	19	18	15	12	9	9	8	8	8	8	10	14	18	21	25	26	27	28	28	25	25	24	22	19	17	16	13	13	12
405								52	51	52	58	61	65	62	59	47	37	29	21	19	15	13	12	11	9	8	6	7	5	6	7	10	11	12	14	17	16	17	17	16	14	14	13	12	11	9	9	8	6
410									43	39	40	44	46	52	53	49	43	35	25	18	15	14	12	9	9	7	7	7	7	6	8	8	11	12	13	13	15	14	14	14	13	12	11	10	10	10	9	8	7
415										28	26	26	28	32	40	43	44	39	29	21	15	12	10	8	7	6	7	5	5	5	6	7	10	11	14	14	15	14	14	14	13	12	11	10	9	8	7	8	7
420											23	22	23	26	28	37	44	45	41	32	23	16	11	10	8	7	7	7	7	7	9	12	13	18	20	21	21	22	21	21	19	19	18	16	15	14	11	11	9
425												20	20	19	21	28	36	42	46	39	31	24	15	11	9	7	8	7	8	10	11	14	20	23	28	30	32	30	31	30	27	25	22	22	22	18	16	17	15
430													17	14	14	15	20	25	31	35	34	28	21	14	10	8	6	7	8	9	12	15	22	27	33	37	36	37	39	36	33	30	29	28	25	25	19	18	16
435														13	10	11	11	12	17	22	25	26	24	17	12	8	7	5	7	9	13	19	22	35	38	44	44	46	47	42	40	38	36	33	30	27	24	22	19
440															12	9	8	9	9	12	15	22	23	25	20	15	10	8	7	12	18	26	40	51	58	66	70	68	68	65	64	58	56	50	43	43	34	30	27
445																12	9	9	8	9	10	14	20	26	27	24	19	15	14	18	25	39	56	71	85	96	98	100	98	95	93	85	79	76	65	60	51	48	39
450																	15	8	6	5	5	8	12	18	23	26	25	21	20	24	36	52	73	100	117	129	137	141	135	133	125	114	111	96	90	82	70	63	57
455																		15	7	5	5	4	7	11	15	20	24	27	29	36	48	72	103	131	152	171	182	187	183	181	172	153	146	134	122	112	96	85	75
460																			16	9	6	6	7	7	10	14	18	27	38	50	68	100	136	177	205	231	247	246	246	234	227	208	194	175	157	136	127	116	96
465																				30	8	7	7	7	9	11	16	23	36	55	85	127	171	220	263	289	301	309	301	294	281	254	242	219	194	179	157	139	121
470																					25	9	7	8	8	9	13	20	33	59	95	145	206	259	303	344	360	361	362	349	338	303	289	266	234	212	185	167	144
475																						15	11	11	12	11	14	21	39	68	121	187	272	349	417	462	490	496	484	468	444	420	390	354	321	290	254	229	194
480																							14	12	12	13	17	27	54	96	176	278	411	546	643	719	759	770	757	734	708	642	612	552	505	448	400	343	304
485																								15	14	15	24	39	83	164	293	452	686	903	1083	1195	1263	1288	1269	1229	1169	1059	995	925	826	746	658	579	498
490																									14	16	25	43	100	186	344	555	801	1072	1302	1426	1520	1546	1532	1471	1419	1283	1194	1091	994	889	778	692	608
495																										14	22	40	85	170	319	514	742	976	1185	1307	1384	1413	1401	1344	1298	1175	1103	1024	913	820	711	646	561
500																											23	35	82	172	310	509	757	991	1167	1310	1391	1421	1401	1337	1292	1186	1106	1022	916	816	728	640	552
505																												46	99	185	351	623	850	1124	1354	1511	1592	1636	1609	1556	1476	1382	1273	1182	1049	948	837	752	637
510																													128	247	437	722	1086	1434	1729	1927	2035	2082	2055	1989	1909	1726	1640	1507	1337	1202	1062	958	829
515																														328	599	1005	1406	1859	2237	2500	2651	2713	2689	2593	2476	2264	2133	1943	1787	1569	1402	1239	1054
520																															751	1190	1706	2280	2706	3036	3246	3320	3263	3135	3039	2761	2605	2376	2119	1932	1695	1512	1313
525																																1663	2334	3077	3723	4168	4424	4525	4457	4294	4132	3810	3550	3242	2906	2631	2313	2067	1794
530																																	2858	3752	4488	5022	5327	5416	5358	5201	4994	4552	4229	3915	3542	3150	2807	2477	2167
535																																		4003	4784	5254	5654	5761	5668	5455	5265	4834	4461	4123	3760	3357	2953	2634	2267
540																																			5109	5637	6005	6133	6058	5840	5604	5147	4785	4398	4005	3561	3121	2795	2428
545																																				6234	6560	6712	6566	6381	6091	5593	5195	4777	4354	3853	3405	3026	2633
550																																					6179	6283	6251	5972	5754	5247	4895	4504	4059	3616	3226	2806	2483
555																																						5909	5917	5657	5406	4927	4608	4244	3826	3405	3035	2709	2334
560																																							5372	5233	4948	4567	4228	3894	3500	3136	2776	2465	2154
565																																								4061	3922	3595	3335	3031	2771	2478	2174	1924	1674
570																																									2876	2767	2540	2306	2058	1845	1653	1441	1287
575																																										1802	1705	1551	1382	1228	1097	961	842
580																																											881	824	740	658	569	516	449
585																																												385	339	311	275	247	214
590																																													204	174	156	139	124
595																																														98	91	81	72
600																																															49	46	38
[truncated: 5 more columns]
